# Supplementary material for: Genome assembly of wild tea tree DASZ reveals pedigree and selection history of tea varieties
Source: Nat Commun. 2020 Jul 24;11:3719. doi: 10.1038/s41467-020-17498-6 (PMC7381669; doi:10.1038/s41467-020-17498-6)
Supplement: Supplementary file 5 — Supplementary Data 1–18 [file 41467_2020_17498_MOESM5_ESM.xlsx]

## Sheet: Supplementary Data 1
Supplementary Data 1. SVs identified in DASZ by mapping the pacbio sequence of DASZ to DASZ genome
chromosome	start	end	sv_typea	SV suporting typeb	sv_len	depthc	genotyped
chr1	25701	26891	DEL	AL,SR	1190	28	0
chr1	63279	64357	DEL	SR	1078	13	0
chr1	83107	83523	INS	AL,SR	419	21	0
chr1	84467	85954	DEL	AL,SR	1487	28	0
chr1	91013	91471	INS	AL,SR	449	39	0
chr1	92174	96728	DEL	SR	4554	16	0
chr1	148128	160169	DEL	SR	12041	19	0
chr1	184808	192757	DEL	SR	7949	41	0
chr1	195416	199066	DEL	SR	3650	41	0
chr1	201751	202104	DEL	AL,SR	353	16	0
chr1	205579	205688	INS	AL	110	12	0
chr1	206089	207022	DEL	AL,SR	933	25	0
chr1	221511	221565	DEL	AL	54	35	0
chr1	226941	227123	INS	AL	178	36	0
chr1	227468	231071	DEL	SR	3603	18	0
chr1	233224	249717	DEL	SR	16493	13	0
chr1	270461	270539	INS	AL	80	10	0
chr1	271057	271238	INS	AL	182	12	0
chr1	272797	272956	INS	AL,SR	157	12	0
chr1	275627	276379	DEL	AL,SR	752	12	0
chr1	319741	320832	DEL	AL,SR	1091	23	0
chr1	322209	322267	INS	AL	63	20	0
chr1	324393	328878	DEL	SR	4485	27	0
chr1	333425	333992	INS	AL,SR	569	16	0
chr1	334046	342587	DEL	SR	8541	26	0
chr1	344758	355147	DEL	SR	10389	22	0
chr1	360544	360600	DEL	AL	56	15	0
chr1	653438	653704	DEL	AL,SR	266	15	1
chr1	653662	653741	INS	AL	79	16	1
chr1	657125	659576	DEL	AL,SR	2451	22	0
chr1	663636	664601	DEL	AL,SR	965	58	0
chr1	674388	674779	DEL	AL,SR	391	19	0
chr1	692316	694847	DEL	AL,SR	2531	15	0
chr1	713027	713098	DEL	AL	71	17	0
chr1	784227	784408	INS	AL	183	24	0
chr1	791595	791672	DEL	AL	77	11	0
chr1	811531	811705	DEL	AL	174	12	0
chr1	837517	837766	DEL	AL,SR	249	11	0
chr1	839351	839762	DEL	AL,SR	411	12	0
chr1	843018	848861	DEL	SR	5843	15	0
chr1	861212	861379	DEL	AL	167	17	0
chr1	865122	865243	DEL	AL	121	15	0
chr1	1017315	1017370	INS	AL	55	16	0
chr1	1158824	1158985	DEL	AL	161	10	0
chr1	1186978	1187070	DEL	AL	92	20	0
chr1	1190805	1191283	INS	AL	485	18	0
chr1	1260454	1266809	DEL	SR	6355	20	0
chr1	1268106	1276702	DEL	SR	8596	16	0
chr1	1289253	1289320	DEL	AL	67	16	0
chr1	1290034	1291431	DEL	AL,SR	1397	18	0
chr1	1293319	1296194	DEL	AL,SR	2875	14	0
chr1	1302537	1302692	DEL	AL	155	17	0
chr1	1306395	1306449	DEL	AL	54	11	0
chr1	1356879	1358988	DEL	AL,SR	2109	16	0
chr1	1501263	1501531	DEL	AL	268	24	0
chr1	1506779	1513038	DEL	SR	6259	27	0
chr1	1514838	1515017	DEL	AL	179	16	0
chr1	1525804	1533935	DEL	SR	8131	21	0
chr1	1536322	1536549	INS	AL	224	12	0
chr1	1573231	1573614	DEL	AL,SR	383	19	0
chr1	1590546	1595551	DEL	SR	5005	22	0
chr1	1595593	1595697	DEL	AL	104	15	1
chr1	1598596	1600829	DEL	SR	2233	19	0
chr1	1605487	1607760	DEL	SR	2273	14	0
chr1	1893586	1893818	DEL	AL	232	32	0
chr1	1904494	1904654	INS	AL	164	20	0
chr1	1905183	1905317	DEL	AL	134	19	1
chr1	1911011	1911575	DEL	AL,SR	564	38	0
chr1	1912182	1912278	DEL	AL	96	28	0
chr1	1920957	1921197	INS	AL,SR	248	25	0
chr1	1928804	1941636	DEL	SR	12832	24	0
chr1	1964196	1967323	DEL	AL,SR	3127	14	0
chr1	1975304	1980022	DEL	SR	4718	29	0
chr1	2022415	2025635	DEL	AL,SR	3220	27	0
chr1	2042105	2043104	INS	AL,SR	1001	26	0
chr1	2054996	2055104	DEL	AL	108	28	0
chr1	2061274	2071645	DEL	SR	10371	18	0
chr1	2186533	2186603	INS	AL	71	14	0
chr1	2187426	2187572	DEL	AL	146	12	0
chr1	2188640	2188691	DEL	AL	51	11	0
chr1	2388254	2388367	DEL	AL	113	11	0
chr1	2394697	2395581	DEL	AL	884	20	0
chr1	2488758	2488867	DEL	AL	109	18	0
chr1	2519687	2519739	DEL	AL	52	20	0
chr1	2548473	2548579	DEL	AL	106	23	0
chr1	2551005	2551147	DEL	AL	142	25	0
chr1	2553159	2553691	DEL	AL,SR	532	17	0
chr1	2559116	2559317	INS	AL	201	19	0
chr1	2565952	2566815	DEL	AL,SR	863	22	0
chr1	2591605	2591672	DEL	AL	67	22	0
chr1	2595825	2596373	DEL	AL,SR	548	29	0
chr1	2596367	2596658	INS	AL	290	25	1
chr1	2601922	2602196	DEL	AL,SR	274	15	0
chr1	2619305	2675851	DEL	SR	56546	28	0
chr1	2728848	2729843	DEL	SR	995	11	0
chr1	2736500	2737463	DEL	SR	963	14	0
chr1	2744389	2744478	INS	AL	89	38	0
chr1	2773536	2774393	DEL	AL,SR	857	11	0
chr1	2786106	2786360	DEL	AL	254	15	0
chr1	2788546	2788810	DEL	AL	264	11	0
chr1	2814705	2816741	DEL	SR	2036	13	0
chr1	2818849	2825928	DEL	SR	7079	13	0
chr1	2832062	2834220	DEL	AL,SR	2158	16	0
chr1	2842933	2843071	DEL	AL	138	26	0
chr1	2873440	2873589	INS	AL	150	11	0
chr1	2874449	2874927	INS	AL	475	14	0
chr1	2882283	2882348	DEL	AL	65	21	0
chr1	2884984	2885213	DEL	AL,SR	229	21	0
chr1	2887969	2890187	DEL	AL,SR	2218	29	0
chr1	2964736	2965568	INS	AL,SR	835	16	0
chr1	3005302	3005377	DEL	AL	75	10	0
chr1	3018334	3019327	DEL	AL,SR	993	31	0
chr1	3076170	3077471	DEL	SR	1301	14	0
chr1	3093162	3093245	DEL	AL	83	13	0
chr1	3097426	3097721	DEL	AL	295	15	0
chr1	3110592	3110733	INS	AL	141	12	0
chr1	3439194	3439366	DEL	AL	172	20	0
chr1	4373263	4382769	DEL	SR	9506	12	0
chr1	4612439	4622308	DEL	SR	9869	12	0
chr1	5606127	5610122	DEL	SR	3995	13	0
chr1	5622422	5627931	DEL	SR	5509	22	0
chr1	5721590	5728184	DEL	SR	6594	18	0
chr1	5731841	5731895	DEL	AL,SR	54	20	0
chr1	5818249	5818301	DEL	AL	52	22	0
chr1	5819269	5819408	INS	AL	133	27	1
chr1	5820559	5820669	DEL	AL	110	25	0
chr1	5824228	5824577	INS	AL	356	24	0
chr1	5838538	5839123	DEL	AL,SR	585	19	0
chr1	5852560	5852701	DEL	AL	141	23	0
chr1	5859360	5859517	INS	AL	155	26	0
chr1	6137125	6164713	DEL	SR	27588	31	0
chr1	6436621	6436697	DEL	AL	76	22	0
chr1	6581091	6582003	DEL	AL,SR	912	16	0
chr1	7177193	7178228	DEL	AL,SR	1035	51	0
chr1	7944700	7944800	INS	AL,SR	100	42	0
chr1	7944944	7945110	DEL	AL	166	27	1
chr1	7965286	7978450	DEL	SR	13164	53	0
chr1	8001056	8001400	DEL	AL	344	33	1
chr1	8019902	8036892	DEL	SR	16990	71	0
chr1	8112490	8115207	DEL	AL,SR	2717	81	0
chr1	8198477	8207877	DEL	SR	9400	24	1
chr1	8208732	8224405	DEL	SR	15673	32	0
chr1	8418120	8419124	INS	AL,SR	1005	16	0
chr1	8888613	8898142	DEL	SR	9529	17	0
chr1	9003257	9003324	INS	AL	54	21	0
chr1	9003729	9003790	INS	AL	56	17	1
chr1	9010342	9013009	DEL	AL,SR	2667	16	0
chr1	9119054	9141519	DEL	SR	22465	19	0
chr1	9951766	9963699	DEL	SR	11933	13	0
chr1	10274185	10276265	DEL	AL,SR	2080	28	0
chr1	10281233	10281419	DEL	AL	186	14	0
chr1	10281614	10281847	INS	AL	225	15	0
chr1	10294233	10295071	DEL	AL,SR	838	16	0
chr1	10404812	10404865	DEL	AL	53	14	1
chr1	10408565	10408617	DEL	AL	52	21	0
chr1	10412522	10413348	DEL	AL,SR	826	20	0
chr1	10622468	10622587	INS	AL	124	32	0
chr1	10630586	10675120	DEL	SR	44534	21	0
chr1	11433222	11438207	DEL	SR	4985	13	0
chr1	11452834	11463803	DEL	SR	10969	19	0
chr1	11476382	11477364	DEL	AL,SR	982	31	0
chr1	11523733	11525254	DEL	AL,SR	1521	11	0
chr1	11555929	11556091	DEL	AL	162	10	0
chr1	11558059	11558263	DEL	AL	204	14	0
chr1	11559128	11559472	INS	AL,SR	343	17	0
chr1	11562929	11563595	INS	AL,SR	664	23	0
chr1	11579109	11579195	DEL	AL	86	13	0
chr1	11589305	11589406	DEL	AL	101	23	0
chr1	11606059	11608257	DEL	AL,SR	2198	29	0
chr1	11617628	11623061	DEL	SR	5433	24	0
chr1	11651822	11651879	DEL	AL	57	34	0
chr1	11664291	11666718	DEL	AL,SR	2427	24	0
chr1	11681021	11690056	DEL	SR	9035	12	0
chr1	11694783	11694835	DEL	AL	52	17	0
chr1	11705891	11705944	DEL	AL	53	22	0
chr1	11708996	11709538	INS	AL,SR	543	19	0
chr1	11718248	11718863	INS	AL,SR	616	19	0
chr1	11730563	11732623	DEL	SR	2060	21	0
chr1	11780730	11798383	DEL	SR	17653	18	0
chr1	11831539	11831772	DEL	AL	233	18	0
chr1	11867693	11877301	DEL	SR	9608	12	0
chr1	11907229	11907283	DEL	AL	54	22	0
chr1	11916276	11916401	INS	AL,SR	123	29	0
chr1	11916518	11916686	DEL	AL	168	27	1
chr1	11917913	11918072	INS	AL	154	27	0
chr1	11958836	11959004	DEL	AL	168	25	0
chr1	11965870	11977540	DEL	SR	11670	21	0
chr1	12012212	12021653	DEL	SR	9441	23	0
chr1	12040291	12041497	DEL	AL,SR	1206	31	0
chr1	12042752	12042929	DEL	AL,SR	177	12	0
chr1	12075828	12082699	DEL	SR	6871	17	0
chr1	12118517	12125399	DEL	SR	6882	10	0
chr1	12171735	12171794	INS	AL,SR	60	31	0
chr1	12298331	12302766	DEL	SR	4435	21	0
chr1	12332083	12332227	DEL	AL	144	22	0
chr1	12345650	12345731	INS	AL	86	24	0
chr1	12387537	12393123	DEL	SR	5586	16	0
chr1	12446865	12451185	DEL	AL,SR	4320	18	0
chr1	13388302	13388541	INS	AL	240	12	0
chr1	13396624	13397036	DEL	AL	412	13	0
chr1	13502311	13502814	DEL	AL,SR	503	19	0
chr1	13507214	13513903	DEL	SR	6689	13	0
chr1	13532616	13532855	DEL	AL	239	13	0
chr1	13561292	13561439	DEL	AL	147	17	0
chr1	13568468	13568538	DEL	AL,SR	70	20	0
chr1	13603456	13610914	DEL	SR	7458	13	0
chr1	14073363	14077446	DEL	AL,SR	4083	11	0
chr1	14097300	14097355	DEL	AL	55	30	0
chr1	14109487	14109583	INS	AL	97	19	0
chr1	14111976	14112135	DEL	AL	159	18	0
chr1	14131698	14132674	DEL	AL,SR	976	13	0
chr1	14145076	14182118	DEL	SR	37042	20	0
chr1	14464999	14465051	DEL	AL	52	31	0
chr1	14473030	14473351	DEL	AL,SR	321	19	0
chr1	17780947	17792573	DEL	SR	11626	54	0
chr1	17858325	17859419	DEL	AL,SR	1094	15	0
chr1	17867133	17868384	DEL	AL,SR	1251	22	0
chr1	18099035	18111036	DEL	SR	12001	16	0
chr1	18600315	18600389	DEL	AL	74	14	0
chr1	18602890	18605548	DEL	AL,SR	2658	23	0
chr1	18623204	18632982	DEL	SR	9778	18	0
chr1	18642830	18643879	INS	AL,SR	1058	25	0
chr1	18656783	18656954	DEL	AL	171	11	0
chr1	18679350	18679428	INS	AL	76	28	0
chr1	18684598	18696878	DEL	SR	12280	16	0
chr1	18711696	18711983	INS	AL,SR	283	25	0
chr1	19935914	19936001	INS	AL	82	18	0
chr1	20432871	20432924	INS	AL	51	13	0
chr1	21809826	21812487	DEL	SR	2661	13	0
chr1	22264565	22266462	DEL	SR	1897	24	0
chr1	22266942	22268168	DEL	SR	1226	24	0
chr1	22276533	22276768	DEL	AL	235	21	0
chr1	22325193	22327518	DEL	AL,SR	2325	10	0
chr1	22347682	22348665	DEL	AL,SR	983	29	0
chr1	22348662	22348792	INS	AL	132	11	0
chr1	22420391	22420740	INS	AL,SR	353	20	0
chr1	22626451	22626608	DEL	AL	157	20	0
chr1	22698109	22698291	INS	AL	186	26	0
chr1	23426797	23427085	INS	AL,SR	294	15	0
chr1	23643078	23643448	INS	AL,SR	370	14	0
chr1	24705283	24705801	INS	AL,SR	528	24	0
chr1	24742370	24766769	DEL	SR	24399	18	0
chr1	24771603	24771654	DEL	AL	51	12	0
chr1	24782690	24782957	DEL	AL	267	11	0
chr1	25066551	25066693	DEL	AL	142	11	0
chr1	25093861	25093927	DEL	AL	66	28	0
chr1	25104852	25105295	DEL	AL	443	23	0
chr1	25155311	25155515	INS	AL	206	20	0
chr1	27187835	27187937	INS	AL	105	15	0
chr1	28124855	28124919	DEL	AL	64	16	0
chr1	28141252	28141684	INS	AL,SR	437	14	0
chr1	29385224	29385488	DEL	AL,SR	264	20	0
chr1	29566883	29569281	DEL	AL,SR	2398	21	0
chr1	29578591	29590347	DEL	SR	11756	14	0
chr1	29601282	29619957	DEL	SR	18675	35	0
chr1	29701733	29705948	DEL	SR	4215	11	0
chr1	29742932	29743303	DEL	AL,SR	371	10	0
chr1	29759106	29759187	DEL	AL	81	10	0
chr1	29767758	29767873	DEL	AL	115	28	0
chr1	29773095	29773277	DEL	AL	182	17	0
chr1	29775873	29783482	DEL	SR	7609	23	0
chr1	29824760	29831076	DEL	SR	6316	16	0
chr1	29844230	29844517	DEL	AL	287	27	0
chr1	29848249	29848304	DEL	AL	55	17	0
chr1	29864914	29870299	DEL	SR	5385	13	0
chr1	30175335	30177771	DEL	AL,SR	2436	28	0
chr1	30263972	30267710	DEL	SR	3738	13	0
chr1	30311640	30311717	DEL	AL	77	12	0
chr1	30312827	30312879	DEL	AL	52	16	0
chr1	30432219	30434992	DEL	AL,SR	2773	15	0
chr1	31135795	31135849	INS	AL	53	23	0
chr1	31137631	31137793	INS	AL	175	25	0
chr1	31242818	31289522	DEL	SR	46704	20	0
chr1	31464618	31465528	DEL	AL,SR	910	17	0
chr1	31562459	31562532	DEL	AL,SR	73	18	0
chr1	31902318	31902522	INS	AL	210	14	0
chr1	31993220	31993319	DEL	AL	99	14	0
chr1	32038372	32038495	DEL	AL	123	27	0
chr1	32044060	32044120	DEL	AL	60	13	0
chr1	32272808	32277426	DEL	SR	4618	11	0
chr1	32278838	32291252	DEL	SR	12414	14	0
chr1	32294426	32314773	DEL	SR	20347	19	0
chr1	32329077	32330026	INS	AL,SR	950	28	0
chr1	32330143	32330622	DEL	AL,SR	479	25	1
chr1	32527191	32538859	DEL	SR	11668	11	0
chr1	32808749	32808810	DEL	AL	61	17	0
chr1	33073515	33073655	INS	AL	133	21	0
chr1	33074699	33074949	INS	AL,SR	245	28	0
chr1	33075610	33076285	DEL	AL,SR	675	13	0
chr1	33108587	33108662	DEL	AL	75	12	0
chr1	33160130	33163906	DEL	SR	3776	21	0
chr1	33165115	33172158	DEL	SR	7043	19	0
chr1	33181214	33181267	DEL	AL	53	13	0
chr1	33307834	33310190	DEL	AL,SR	2356	21	0
chr1	33319517	33319617	INS	AL	98	31	0
chr1	33325221	33325350	DEL	AL	129	17	0
chr1	33325966	33326050	INS	AL	78	19	0
chr1	33334774	33338523	DEL	AL,SR	3749	28	0
chr1	33437064	33463930	DEL	SR	26866	23	0
chr1	33772671	33783932	DEL	SR	11261	15	0
chr1	33786475	33792232	DEL	SR	5757	18	0
chr1	33798481	33823254	DEL	SR	24773	21	0
chr1	33827419	33848573	DEL	SR	21154	13	0
chr1	33850213	33868425	DEL	SR	18212	12	0
chr1	33869577	33878620	DEL	SR	9043	15	0
chr1	33949292	33952645	DEL	AL,SR	3353	18	0
chr1	34018704	34018877	INS	AL	175	11	0
chr1	34019146	34020140	DEL	AL,SR	994	15	0
chr1	34131259	34131440	INS	AL	178	28	0
chr1	35311838	35311897	DEL	AL	59	23	0
chr1	35320609	35333670	DEL	SR	13061	21	0
chr1	35338891	35343918	DEL	SR	5027	12	0
chr1	35829163	35829349	DEL	AL	186	18	0
chr1	35833212	35833464	DEL	AL	252	15	0
chr1	35836898	35836949	DEL	AL	51	13	0
chr1	35838232	35838513	DEL	AL	281	10	0
chr1	35841238	35846215	DEL	SR	4977	33	0
chr1	35848785	35848842	INS	AL	60	15	0
chr1	35853026	35853920	DEL	AL,SR	894	29	0
chr1	35855841	35861146	DEL	SR	5305	30	0
chr1	35927898	35928890	DEL	AL,SR	992	22	0
chr1	35934828	35935686	INS	AL,SR	861	21	0
chr1	35985217	35985460	INS	AL,SR	242	31	0
chr1	35985854	35986098	DEL	AL	244	11	1
chr1	35987199	35987445	INS	AL,SR	245	13	0
chr1	35995982	35996470	INS	AL	491	24	0
chr1	36013001	36013415	DEL	AL,SR	414	11	0
chr1	36014327	36014387	INS	AL	60	13	0
chr1	36022705	36022862	DEL	AL	157	29	0
chr1	36041049	36041119	DEL	AL	70	13	0
chr1	36047234	36047316	DEL	AL	82	11	0
chr1	36061269	36061368	DEL	AL	99	22	0
chr1	36119737	36119793	DEL	AL	56	26	0
chr1	36315452	36334466	DEL	SR	19014	14	0
chr1	36396600	36397097	DEL	AL,SR	497	12	0
chr1	36409338	36410494	DEL	AL,SR	1156	18	0
chr1	36411000	36411244	DEL	AL,SR	244	10	0
chr1	36412146	36412197	DEL	AL	51	18	0
chr1	36831702	36834905	DEL	AL,SR	3203	33	0
chr1	36921685	36930216	DEL	SR	8531	15	0
chr1	36951024	36951236	DEL	AL	212	20	0
chr1	36956212	36956679	DEL	AL	467	12	0
chr1	37422243	37422473	INS	AL,SR	235	17	0
chr1	37505205	37505362	INS	AL,SR	158	38	0
chr1	37515051	37515126	DEL	AL	75	27	0
chr1	37518864	37519618	INS	AL,SR	753	19	0
chr1	37521428	37525832	DEL	SR	4404	23	0
chr1	37541528	37541581	DEL	AL	53	26	0
chr1	37557781	37560862	DEL	SR	3081	14	0
chr1	37565906	37566076	INS	AL	177	20	0
chr1	37567413	37567521	DEL	AL,SR	108	32	0
chr1	37574348	37574492	DEL	AL	144	10	0
chr1	37615713	37617783	DEL	SR	2070	17	0
chr1	37627652	37627943	DEL	AL,SR	291	12	0
chr1	37652504	37654126	DEL	AL,SR	1622	24	0
chr1	37657532	37657711	DEL	AL	179	12	0
chr1	37707780	37710238	DEL	SR	2458	11	0
chr1	37717527	37717723	INS	AL	196	13	0
chr1	37844799	37844852	DEL	AL	53	15	0
chr1	37959233	37960428	DEL	SR	1195	12	0
chr1	37972168	37975980	DEL	SR	3812	20	0
chr1	38003026	38007626	DEL	SR	4600	20	0
chr1	38046836	38047000	INS	AL	160	18	0
chr1	38092757	38092845	INS	AL	96	12	0
chr1	38123940	38127194	DEL	AL,SR	3254	15	0
chr1	38138261	38152462	DEL	SR	14201	18	0
chr1	38195754	38199588	DEL	SR	3834	20	0
chr1	38200683	38200843	DEL	AL	160	11	0
chr1	38203369	38203601	INS	AL,SR	232	27	0
chr1	38205923	38206339	DEL	AL,SR	416	14	0
chr1	38207880	38233797	DEL	SR	25917	45	0
chr1	38238394	38238850	INS	AL,SR	451	42	0
chr1	38242709	38243070	DEL	AL,SR	361	21	0
chr1	38253859	38254701	INS	AL,SR	846	37	0
chr1	38257893	38261026	DEL	SR	3133	26	0
chr1	38271933	38279029	DEL	SR	7096	32	0
chr1	38359772	38364823	DEL	SR	5051	22	0
chr1	38366723	38367868	INS	AL,SR	1149	20	0
chr1	38369728	38371548	DEL	SR	1820	18	0
chr1	38372086	38405745	DEL	SR	33659	13	0
chr1	38434610	38440809	DEL	SR	6199	14	0
chr1	38462197	38467789	DEL	SR	5592	19	0
chr1	38473965	38474592	DEL	AL	627	14	0
chr1	38494506	38494663	INS	AL	156	17	0
chr1	38501306	38502777	DEL	AL,SR	1471	18	0
chr1	38504448	38507846	DEL	AL,SR	3398	25	0
chr1	38771249	38774306	DEL	SR	3057	13	0
chr1	38830653	38830813	INS	AL,SR	161	18	0
chr1	39035863	39039639	DEL	SR	3776	15	0
chr1	39040927	39044033	DEL	SR	3106	18	0
chr1	39047561	39047655	DEL	AL	94	25	0
chr1	39049069	39049125	DEL	AL	56	10	1
chr1	39064013	39086595	DEL	SR	22582	20	0
chr1	39116768	39118910	DEL	AL,SR	2142	23	0
chr1	39131514	39132570	DEL	AL,SR	1056	32	0
chr1	39141959	39142260	INS	AL,SR	308	13	0
chr1	39150161	39155417	DEL	SR	5256	22	0
chr1	39228180	39228316	DEL	AL	136	15	0
chr1	39230203	39230383	DEL	AL	180	15	0
chr1	39237772	39238026	DEL	AL	254	24	0
chr1	39240001	39240157	DEL	AL	156	17	1
chr1	39242283	39242458	DEL	AL	175	27	0
chr1	39243612	39243699	DEL	AL	87	15	0
chr1	39245309	39245681	INS	AL,SR	375	16	0
chr1	39330866	39332333	DEL	SR	1467	14	0
chr1	39340388	39345148	DEL	SR	4760	17	0
chr1	39371808	39374395	DEL	AL,SR	2587	18	0
chr1	39832304	39854644	DEL	SR	22340	15	0
chr1	40027978	40072046	DEL	SR	44068	20	0
chr1	40076780	40077686	DEL	AL,SR	906	16	0
chr1	40152050	40152829	DEL	AL,SR	779	10	0
chr1	40393596	40393898	DEL	AL,SR	302	12	0
chr1	40394812	40399966	DEL	SR	5154	39	0
chr1	40408447	40425577	DEL	SR	17130	20	0
chr1	40490843	40490906	DEL	AL	63	24	0
chr1	40504178	40511616	DEL	SR	7438	36	0
chr1	40675006	40679598	DEL	SR	4592	29	0
chr1	40681916	40687315	DEL	SR	5399	34	0
chr1	40691173	40696488	DEL	SR	5315	27	0
chr1	40731247	40737465	DEL	SR	6218	22	0
chr1	40745067	40745145	INS	AL	78	14	0
chr1	41037376	41037444	DEL	AL	68	12	0
chr1	41100486	41100673	DEL	AL	187	18	0
chr1	41120325	41120384	INS	AL	60	21	0
chr1	41146405	41146696	INS	AL,SR	290	26	0
chr1	41172022	41172652	DEL	AL,SR	630	44	0
chr1	41243909	41244056	INS	AL	149	14	0
chr1	41262699	41322403	DEL	SR	59704	13	0
chr1	41384407	41384486	DEL	AL	79	15	0
chr1	41518516	41521504	DEL	SR	2988	30	0
chr1	41523323	41530492	DEL	SR	7169	38	0
chr1	41538289	41542071	DEL	AL,SR	3782	25	0
chr1	41549335	41574151	DEL	SR	24816	13	0
chr1	41665640	41688182	DEL	SR	22542	22	0
chr1	41695197	41695282	INS	AL	87	29	0
chr1	41697928	41698059	INS	AL	127	29	0
chr1	41749413	41750542	DEL	SR	1129	13	0
chr1	41927659	41927740	DEL	AL	81	12	0
chr1	41929798	41939747	DEL	SR	9949	16	0
chr1	41959947	41960452	DEL	AL,SR	505	30	0
chr1	41974317	41974813	INS	AL,SR	499	30	0
chr1	41984808	41984874	DEL	AL	66	25	0
chr1	42047992	42058247	DEL	SR	10255	10	0
chr1	42068079	42071893	DEL	AL,SR	3814	14	0
chr1	43397672	43397728	DEL	AL	56	11	0
chr1	44769644	44769705	DEL	AL	61	14	0
chr1	44779714	44779766	DEL	AL	52	11	0
chr1	45073086	45073162	INS	AL	77	21	0
chr1	45162096	45163649	DEL	SR	1553	29	0
chr1	45170022	45170923	DEL	AL,SR	901	31	0
chr1	45194145	45194292	INS	AL	147	13	0
chr1	45204840	45205910	DEL	AL,SR	1070	18	0
chr1	45218020	45218242	INS	AL,SR	224	20	0
chr1	45241424	45241665	DEL	AL	241	12	0
chr1	46387302	46398754	DEL	SR	11452	22	0
chr1	46409428	46425415	DEL	SR	15987	20	0
chr1	46523471	46523638	INS	AL	165	29	0
chr1	46548060	46550226	DEL	AL,SR	2166	13	0
chr1	46609551	46610417	DEL	AL,SR	866	27	0
chr1	46635874	46636040	INS	AL	168	32	0
chr1	46636864	46637035	INS	AL	171	15	0
chr1	46659004	46677342	DEL	SR	18338	22	0
chr1	46679106	46692869	DEL	SR	13763	23	0
chr1	46696024	46696916	DEL	AL,SR	892	13	0
chr1	46732101	46736376	DEL	SR	4275	10	0
chr1	46750943	46763141	DEL	SR	12198	25	0
chr1	46767786	46772588	DEL	SR	4802	18	0
chr1	47370602	47370759	INS	AL	159	10	0
chr1	47391227	47391399	DEL	AL	172	14	0
chr1	47407378	47407616	DEL	AL,SR	238	14	0
chr1	47412607	47416615	DEL	SR	4008	14	0
chr1	47420527	47421670	DEL	AL,SR	1143	22	0
chr1	47429920	47512356	DEL	SR	82436	10	0
chr1	47641485	47642218	DEL	AL,SR	733	23	0
chr1	47676045	47676135	DEL	AL	90	14	0
chr1	47676848	47677510	INS	AL,SR	653	38	0
chr1	47680134	47681432	DEL	AL,SR	1298	24	0
chr1	47687164	47687272	DEL	AL	108	18	0
chr1	47688111	47688192	INS	AL	82	16	0
chr1	47696049	47696124	INS	AL	79	20	0
chr1	47697044	47697133	DEL	AL	89	33	0
chr1	47706142	47706229	DEL	AL	87	19	0
chr1	47899158	47908765	DEL	SR	9607	12	0
chr1	47910194	47912574	DEL	SR	2380	10	0
chr1	48018521	48030456	DEL	SR	11935	19	0
chr1	48034952	48039965	DEL	SR	5013	32	0
chr1	48042929	48044144	DEL	AL,SR	1215	24	0
chr1	48058809	48060929	DEL	AL,SR	2120	29	0
chr1	48579668	48582982	DEL	AL,SR	3314	11	0
chr1	48649706	48649879	INS	AL	174	21	0
chr1	48661535	48661939	DEL	AL,SR	404	14	0
chr1	48667770	48667951	DEL	AL	181	13	1
chr1	48670019	48670377	DEL	AL	358	12	0
chr1	48673219	48677874	DEL	SR	4655	11	0
chr1	48723002	48725015	DEL	SR	2013	12	0
chr1	48764219	48765107	DEL	AL,SR	888	19	0
chr1	48781643	48781744	DEL	AL	101	16	0
chr1	48820402	48829831	DEL	SR	9429	11	0
chr1	48838189	48839105	DEL	AL,SR	916	21	0
chr1	48852386	48852521	INS	AL	134	24	0
chr1	48856824	48857095	DEL	AL	271	23	0
chr1	48859720	48859983	DEL	AL,SR	263	22	0
chr1	48864803	48865411	DEL	AL,SR	608	27	0
chr1	48866379	48866666	INS	AL,SR	287	25	0
chr1	48874505	48874635	INS	AL	132	18	0
chr1	48878205	48879195	DEL	AL,SR	990	12	0
chr1	48944403	48944795	DEL	AL,SR	392	13	0
chr1	48945455	48955412	DEL	SR	9957	18	0
chr1	48993580	48993631	DEL	AL	51	21	0
chr1	49000358	49000597	INS	AL,SR	232	25	0
chr1	49128219	49128301	DEL	AL	82	15	0
chr1	49152248	49152856	DEL	AL,SR	608	14	0
chr1	49178946	49180263	DEL	AL,SR	1317	12	0
chr1	49184010	49184145	INS	AL	137	13	0
chr1	49190086	49190157	DEL	AL	71	20	0
chr1	49196090	49199747	DEL	AL,SR	3657	29	0
chr1	49204692	49208130	DEL	AL,SR	3438	29	0
chr1	49216303	49223137	DEL	SR	6834	31	0
chr1	49225534	49228657	DEL	SR	3123	26	0
chr1	49235402	49238774	DEL	SR	3372	25	0
chr1	49241773	49242683	INS	AL,SR	916	25	0
chr1	49274698	49275175	INS	AL,SR	478	14	0
chr1	49335697	49335802	INS	AL	105	21	0
chr1	49420537	49427428	DEL	SR	6891	19	0
chr1	49440827	49441678	DEL	AL,SR	851	14	0
chr1	49447291	49448993	DEL	AL,SR	1702	19	0
chr1	49460611	49460787	INS	AL	176	37	0
chr1	49473730	49474679	DEL	AL,SR	949	16	0
chr1	49491655	49491831	INS	AL	175	22	0
chr1	49600840	49613969	DEL	SR	13129	16	0
chr1	49646907	49647721	INS	AL,SR	813	24	0
chr1	49648660	49648744	INS	AL	78	25	0
chr1	49657385	49659876	DEL	AL,SR	2491	38	0
chr1	49670603	49687428	DEL	SR	16825	20	0
chr1	49689923	49699268	DEL	SR	9345	39	0
chr1	49701064	49701160	INS	AL	96	14	0
chr1	49701349	49701587	INS	AL,SR	243	20	0
chr1	49703798	49703926	DEL	AL	128	22	0
chr1	49711668	49712319	DEL	AL,SR	651	26	0
chr1	49719638	49719689	INS	AL	54	17	0
chr1	49731864	49744031	DEL	SR	12167	21	0
chr1	49801242	49804972	DEL	SR	3730	15	0
chr1	49896749	49896980	DEL	AL	231	13	0
chr1	49927818	49928000	DEL	AL	182	17	0
chr1	49935652	49935821	INS	AL	170	32	0
chr1	50083268	50084366	DEL	AL,SR	1098	14	0
chr1	50085183	50085244	DEL	AL	61	15	0
chr1	50111839	50112132	DEL	AL,SR	293	33	0
chr1	50118066	50118350	INS	AL,SR	282	31	0
chr1	50123768	50123821	DEL	AL	53	19	0
chr1	50164994	50166454	DEL	AL,SR	1460	11	0
chr1	50177800	50177990	INS	AL	193	21	0
chr1	50178285	50178389	INS	AL	100	20	1
chr1	50277640	50277869	DEL	AL	229	20	0
chr1	50280047	50280295	DEL	AL,SR	248	19	0
chr1	50633921	50634095	INS	AL,SR	172	48	0
chr1	50640211	50640483	DEL	AL,SR	272	28	0
chr1	50640975	50641161	DEL	AL	186	29	0
chr1	50648370	50651858	DEL	AL,SR	3488	30	0
chr1	50656918	50657097	DEL	AL	179	24	0
chr1	50697409	50698589	DEL	AL,SR	1180	35	0
chr1	50711097	50711174	DEL	AL,SR	77	18	0
chr1	50724159	50734130	DEL	SR	9971	11	0
chr1	50749677	50750157	INS	AL	494	18	0
chr1	50763188	50763275	DEL	AL	87	16	0
chr1	50812735	50816498	DEL	SR	3763	34	0
chr1	50817193	50821644	DEL	SR	4451	32	0
chr1	50823561	50823792	INS	AL,SR	230	20	0
chr1	50925532	50925677	INS	AL	145	34	0
chr1	50933470	50933597	INS	AL	123	24	0
chr1	50945067	50945125	DEL	AL	58	31	0
chr1	50964431	50964718	INS	AL,SR	292	11	0
chr1	50971972	50972139	INS	AL	167	24	0
chr1	50975139	50975384	DEL	AL	245	25	0
chr1	50981855	50982050	DEL	AL,SR	195	18	0
chr1	50982220	50982317	INS	AL	89	19	1
chr1	50982936	50983090	DEL	AL	154	11	1
chr1	51120094	51120756	DEL	AL,SR	662	12	0
chr1	51149527	51149686	DEL	AL,SR	159	17	0
chr1	51156134	51157364	DEL	AL,SR	1230	15	0
chr1	51171928	51172191	DEL	AL,SR	263	18	0
chr1	51173442	51173589	DEL	AL	147	18	0
chr1	51174964	51175223	DEL	AL,SR	259	22	0
chr1	51177220	51177400	DEL	AL	180	23	0
chr1	51184563	51205765	DEL	SR	21202	37	0
chr1	51210096	51210157	DEL	AL	61	26	0
chr1	51216583	51217187	DEL	AL,SR	604	15	0
chr1	51324804	51338179	DEL	SR	13375	12	0
chr1	51362929	51363217	INS	AL,SR	292	18	0
chr1	51363750	51363818	DEL	AL	68	14	1
chr1	51371255	51376859	DEL	SR	5604	11	0
chr1	51557828	51557901	DEL	AL	73	19	0
chr1	51688066	51695517	DEL	SR	7451	28	0
chr1	51696547	51696727	INS	AL	179	12	0
chr1	51699564	51699819	DEL	AL,SR	255	15	0
chr1	51703910	51708994	DEL	SR	5084	14	0
chr1	51717407	51717695	INS	AL,SR	284	35	0
chr1	51791008	51796388	DEL	SR	5380	28	0
chr1	51802273	51802337	DEL	AL	64	13	0
chr1	51807133	51807572	DEL	AL,SR	439	22	0
chr1	51810534	51810636	INS	AL	108	21	0
chr1	51817825	51820071	DEL	SR	2246	16	0
chr1	51858412	51858598	INS	AL	181	15	0
chr1	51862282	51865411	DEL	SR	3129	12	0
chr1	51866131	51871983	DEL	SR	5852	17	0
chr1	51904493	51905890	DEL	AL,SR	1397	11	0
chr1	51912323	51912387	INS	AL	62	13	0
chr1	52044015	52044504	DEL	AL,SR	489	18	0
chr1	52054276	52054528	INS	AL,SR	247	31	0
chr1	52122445	52126531	DEL	SR	4086	14	0
chr1	52127668	52139757	DEL	SR	12089	12	0
chr1	52211256	52211316	DEL	AL	60	15	0
chr1	52216497	52217397	DEL	AL,SR	900	29	0
chr1	52231947	52232017	DEL	AL	70	28	0
chr1	52238161	52238321	INS	AL,SR	157	26	0
chr1	52288474	52289120	INS	AL	652	18	0
chr1	52347047	52352967	DEL	SR	5920	35	0
chr1	52353709	52353943	INS	AL	235	14	0
chr1	52488950	52489182	DEL	AL	232	19	0
chr1	52674460	52674518	DEL	AL	58	23	0
chr1	52676047	52676237	INS	AL	193	19	0
chr1	52676083	52676178	DEL	AL	95	26	1
chr1	52677092	52677339	INS	AL,SR	245	28	0
chr1	52686382	52691784	DEL	SR	5402	17	0
chr1	52718557	52730351	DEL	SR	11794	20	0
chr1	52734118	52772039	DEL	SR	37921	16	0
chr1	52803326	52804698	DEL	SR	1372	16	0
chr1	52831821	52832125	DEL	AL,SR	304	34	0
chr1	52852493	52852931	DEL	AL	438	20	0
chr1	52854206	52857880	DEL	SR	3674	21	0
chr1	52860238	52863564	DEL	SR	3326	15	0
chr1	52882924	52890560	DEL	SR	7636	11	0
chr1	52901449	52905114	DEL	SR	3665	10	0
chr1	52909169	52909446	DEL	AL,SR	277	25	0
chr1	52915710	52916700	DEL	AL,SR	990	23	0
chr1	52927801	52932459	DEL	SR	4658	12	0
chr1	53056516	53059873	DEL	AL,SR	3357	37	0
chr1	53085785	53085838	DEL	AL	53	16	0
chr1	53166467	53166842	DEL	AL,SR	375	13	0
chr1	53172271	53174882	DEL	AL,SR	2611	20	0
chr1	53208390	53214541	DEL	SR	6151	10	0
chr1	53239356	53241971	DEL	SR	2615	15	0
chr1	53377557	53380009	DEL	SR	2452	16	0
chr1	53382845	53383020	INS	AL,SR	175	16	0
chr1	53386473	53389953	DEL	AL,SR	3480	18	0
chr1	53397978	53399622	DEL	AL,SR	1644	16	0
chr1	53430502	53432660	DEL	AL,SR	2158	22	0
chr1	53446080	53446245	DEL	AL	165	18	0
chr1	53450199	53453114	DEL	AL,SR	2915	24	0
chr1	53462552	53462781	INS	AL	229	21	0
chr1	53485497	53487898	DEL	AL,SR	2401	16	0
chr1	53675531	53680204	DEL	SR	4673	18	0
chr1	53772930	53786083	DEL	SR	13153	10	0
chr1	53776413	53786084	DEL	SR	9671	12	0
chr1	54583789	54585981	DEL	AL,SR	2192	13	0
chr1	54655358	54658434	DEL	AL,SR	3076	22	0
chr1	54662034	54662297	DEL	AL,SR	263	12	0
chr1	54774357	54777116	DEL	SR	2759	10	0
chr1	54779490	54780997	DEL	AL,SR	1507	19	0
chr1	54785089	54785163	DEL	AL	74	10	0
chr1	54787933	54788916	DEL	AL,SR	983	24	0
chr1	54798008	54798105	DEL	AL	97	17	0
chr1	54799407	54800057	DEL	AL,SR	650	18	0
chr1	54806821	54810579	DEL	AL,SR	3758	13	0
chr1	54825974	54826109	INS	AL	136	36	0
chr1	54831527	54875241	DEL	SR	43714	11	0
chr1	54885576	54893129	DEL	SR	7553	13	0
chr1	54904112	54904286	INS	AL	178	22	0
chr1	54925930	54938904	DEL	SR	12974	13	0
chr1	54981137	54982534	DEL	AL,SR	1397	18	0
chr1	55012274	55021815	DEL	SR	9541	31	0
chr1	55028482	55028714	DEL	AL	232	13	0
chr1	55031767	55031822	DEL	AL	55	15	0
chr1	55068094	55068283	DEL	AL	189	11	0
chr1	55071031	55071224	DEL	AL	193	13	0
chr1	55075168	55075399	DEL	AL	231	13	0
chr1	55076893	55077067	INS	AL	177	16	0
chr1	55082552	55082779	DEL	AL	227	18	0
chr1	55140327	55143549	DEL	AL,SR	3222	22	0
chr1	55222996	55223242	DEL	AL,SR	246	15	0
chr1	55370440	55370671	DEL	AL	231	17	0
chr1	55371971	55372149	DEL	AL	178	16	0
chr1	55466305	55466504	INS	AL	193	23	0
chr1	55466540	55466718	INS	AL,SR	179	29	1
chr1	55470455	55470608	DEL	AL	153	21	0
chr1	55479723	55492099	DEL	SR	12376	21	0
chr1	55494087	55497952	DEL	SR	3865	19	0
chr1	55686433	55686494	DEL	AL	61	22	0
chr1	55723639	55724568	DEL	AL,SR	929	16	0
chr1	55741664	55754059	DEL	SR	12395	13	0
chr1	55831725	55836949	DEL	SR	5224	12	0
chr1	55845263	55845487	DEL	AL,SR	224	20	0
chr1	55851273	55866993	DEL	SR	15720	34	0
chr1	55907948	55908001	DEL	AL	53	19	0
chr1	55947859	55948876	DEL	AL,SR	1017	31	0
chr1	56007493	56019033	DEL	SR	11540	16	0
chr1	56068571	56068707	DEL	AL	136	10	0
chr1	56128470	56128860	DEL	AL,SR	390	18	0
chr1	56132902	56132991	DEL	AL	89	17	0
chr1	56136558	56137077	DEL	AL,SR	519	14	0
chr1	56140979	56141121	INS	AL,SR	142	25	0
chr1	56146010	56146300	INS	AL,SR	294	33	0
chr1	56153946	56154178	DEL	AL	232	36	0
chr1	56218983	56226601	DEL	SR	7618	17	0
chr1	56227576	56240165	DEL	SR	12589	16	0
chr1	56240553	56247217	DEL	SR	6664	18	0
chr1	56250843	56266612	DEL	SR	15769	13	0
chr1	56292181	56297005	DEL	SR	4824	14	0
chr1	56301722	56301862	INS	AL	145	13	0
chr1	56305745	56310535	DEL	SR	4790	19	0
chr1	56314223	56315518	DEL	AL,SR	1295	24	0
chr1	56363128	56364183	DEL	AL,SR	1055	16	0
chr1	56368425	56368614	DEL	AL	189	21	0
chr1	56368655	56368707	INS	AL	55	25	0
chr1	56370800	56371043	DEL	AL	243	24	0
chr1	56382851	56382951	DEL	AL	100	23	0
chr1	56386191	56402389	DEL	SR	16198	13	0
chr1	56432116	56432259	DEL	AL	143	11	0
chr1	56486809	56487134	INS	AL,SR	327	17	0
chr1	56528794	56548180	DEL	SR	19386	21	0
chr1	56561441	56562354	DEL	AL,SR	913	31	0
chr1	56566905	56570839	DEL	SR	3934	21	0
chr1	56572420	56575900	DEL	SR	3480	19	0
chr1	56621980	56622039	INS	AL	67	30	0
chr1	56679566	56679621	DEL	AL	55	23	0
chr1	56705240	56714638	DEL	SR	9398	23	0
chr1	56715332	56720006	DEL	SR	4674	17	0
chr1	56731672	56732072	INS	AL,SR	396	31	0
chr1	56841619	56841673	DEL	AL	54	14	0
chr1	56878714	56882924	DEL	SR	4210	27	0
chr1	56886614	56891232	DEL	SR	4618	12	0
chr1	56983157	56983405	INS	AL,SR	249	21	0
chr1	57083453	57083941	DEL	AL,SR	488	12	0
chr1	57085347	57097802	DEL	SR	12455	21	0
chr1	57107239	57107523	DEL	AL	284	16	0
chr1	57120760	57120969	INS	AL	210	13	0
chr1	57123526	57123712	INS	AL	187	16	0
chr1	57441071	57441904	DEL	AL,SR	833	20	0
chr1	57446880	57446946	INS	AL	67	12	0
chr1	57447802	57447976	DEL	AL,SR	174	15	0
chr1	57450251	57450397	INS	AL	146	15	0
chr1	57457365	57457453	DEL	AL	88	28	0
chr1	57737548	57737707	INS	AL	149	20	0
chr1	57769154	57772630	DEL	SR	3476	28	0
chr1	57773982	57809829	DEL	SR	35847	30	0
chr1	57815821	57816023	INS	AL	208	30	0
chr1	57822364	57823148	DEL	AL,SR	784	27	0
chr1	57832654	57832821	INS	AL	167	12	0
chr1	57834135	57834317	DEL	AL,SR	182	16	0
chr1	58264636	58264702	DEL	AL	66	12	0
chr1	58373358	58376429	DEL	SR	3071	17	0
chr1	58377445	58379663	DEL	SR	2218	21	0
chr1	58463915	58463996	DEL	AL	81	22	0
chr1	58469367	58469503	INS	AL	139	24	0
chr1	58471522	58471931	INS	AL	410	16	0
chr1	58485732	58486211	DEL	AL,SR	479	14	0
chr1	58487650	58489848	DEL	SR	2198	15	0
chr1	58495856	58498934	DEL	AL,SR	3078	18	0
chr1	58500068	58500218	DEL	AL	150	10	0
chr1	58513703	58514452	DEL	AL,SR	749	14	0
chr1	58607510	58607565	DEL	AL	55	14	0
chr1	58611718	58611903	DEL	AL	185	31	0
chr1	58617320	58617831	DEL	AL,SR	511	47	0
chr1	58634100	58634259	INS	AL	159	27	0
chr1	58634901	58634973	DEL	AL	72	21	0
chr1	58635509	58635641	DEL	AL	132	20	0
chr1	58648350	58648828	DEL	AL,SR	478	13	0
chr1	58681961	58682087	INS	AL	127	15	0
chr1	58683285	58683556	DEL	AL	271	14	0
chr1	58692647	58693124	DEL	AL,SR	477	16	0
chr1	58694982	58700692	DEL	SR	5710	24	0
chr1	58811815	58812696	INS	AL,SR	884	16	0
chr1	58854576	58855109	DEL	AL	533	17	0
chr1	58898916	58899054	INS	AL,SR	138	19	0
chr1	58908025	58911432	DEL	AL,SR	3407	17	0
chr1	58929440	58929694	DEL	AL,SR	254	23	0
chr1	58930088	58931046	DEL	AL,SR	958	28	0
chr1	58987762	58988409	INS	AL,SR	649	13	0
chr1	59002677	59003642	DEL	AL,SR	965	21	0
chr1	59006891	59007817	DEL	AL,SR	926	13	0
chr1	59009772	59022267	DEL	SR	12495	25	0
chr1	59027190	59027253	DEL	AL	63	10	0
chr1	59072528	59075629	DEL	SR	3101	14	0
chr1	59080522	59088725	DEL	SR	8203	15	0
chr1	59092124	59092308	DEL	AL	184	18	0
chr1	59096599	59097176	DEL	AL,SR	577	17	0
chr1	59103778	59113256	DEL	SR	9478	17	0
chr1	59113730	59115279	DEL	SR	1549	12	0
chr1	59122157	59122438	INS	AL	280	11	0
chr1	59124589	59124903	INS	AL,SR	310	17	0
chr1	59128041	59128295	INS	AL,SR	258	19	0
chr1	59132230	59132456	INS	AL	228	20	0
chr1	59183222	59183372	INS	AL	153	23	0
chr1	59183223	59183729	DEL	AL,SR	506	36	1
chr1	59183732	59183829	INS	AL	103	23	1
chr1	59187680	59188575	DEL	AL,SR	895	32	0
chr1	59229077	59230547	DEL	SR	1470	18	0
chr1	59232176	59245423	DEL	SR	13247	13	0
chr1	59255225	59262745	DEL	SR	7520	19	0
chr1	59264241	59272924	DEL	SR	8683	24	0
chr1	59280144	59280349	INS	AL	205	13	1
chr1	59288752	59289039	DEL	AL,SR	287	23	0
chr1	59326114	59337844	DEL	SR	11730	28	0
chr1	59345657	59345720	INS	AL,SR	67	19	0
chr1	59351047	59351930	DEL	AL,SR	883	29	0
chr1	59376387	59380038	DEL	AL,SR	3651	19	0
chr1	59388618	59389579	DEL	SR	961	11	0
chr1	59444303	59452037	DEL	SR	7734	10	0
chr1	59453407	59461235	DEL	SR	7828	16	0
chr1	59462736	59462905	DEL	AL	169	10	0
chr1	59485130	59488187	DEL	SR	3057	22	0
chr1	59511532	59511606	DEL	AL	74	18	0
chr1	59549807	59550555	INS	AL,SR	754	21	0
chr1	59560210	59563005	DEL	AL,SR	2795	24	0
chr1	59566095	59581664	DEL	SR	15569	22	0
chr1	59587067	59595679	DEL	SR	8612	12	0
chr1	59600222	59611308	DEL	SR	11086	15	0
chr1	59626052	59629927	DEL	SR	3875	19	0
chr1	59653811	59657512	DEL	SR	3701	18	0
chr1	59665436	59665566	INS	AL	133	14	0
chr1	59668405	59688732	DEL	SR	20327	16	0
chr1	59697792	59703233	DEL	SR	5441	20	0
chr1	59704728	59705512	DEL	AL,SR	784	13	0
chr1	59709294	59709560	INS	AL,SR	267	14	0
chr1	59710690	59710768	INS	AL	78	12	0
chr1	59740477	59741263	DEL	AL,SR	786	12	0
chr1	59763445	59763610	DEL	AL,SR	165	29	0
chr1	59785341	59785408	INS	AL	65	31	0
chr1	59909217	59909378	INS	AL,SR	160	16	0
chr1	59911601	59916578	DEL	SR	4977	24	0
chr1	59920372	59920779	INS	AL	412	16	0
chr1	59959862	59960032	INS	AL	171	15	0
chr1	59960550	59960632	INS	AL	82	18	0
chr1	59965283	59965443	DEL	AL	160	12	0
chr1	59966767	59966940	DEL	AL	173	20	0
chr1	59969676	59969861	INS	AL	174	22	0
chr1	59977223	59977283	DEL	AL	60	26	0
chr1	59989819	59990071	DEL	AL,SR	252	12	0
chr1	59993887	59994730	INS	AL,SR	847	27	0
chr1	60026072	60026133	INS	AL	54	14	0
chr1	60061017	60061998	DEL	AL,SR	981	14	0
chr1	60166425	60166708	DEL	AL,SR	283	16	0
chr1	60192998	60193247	INS	AL,SR	240	13	0
chr1	60205349	60205610	INS	AL,SR	265	29	0
chr1	60234115	60234169	DEL	AL	54	13	0
chr1	60238658	60238718	INS	AL	60	28	0
chr1	60239840	60240094	DEL	AL	254	19	0
chr1	60241842	60242624	INS	AL,SR	712	28	0
chr1	60250141	60251432	DEL	AL,SR	1291	11	0
chr1	60266126	60267289	INS	AL,SR	1179	21	0
chr1	60280765	60280820	DEL	AL	55	11	0
chr1	60348676	60349349	DEL	AL,SR	673	13	0
chr1	60363265	60363495	INS	AL	227	34	0
chr1	60364670	60364908	INS	AL,SR	238	22	0
chr1	60394190	60394479	DEL	AL,SR	289	11	0
chr1	60401854	60401922	DEL	AL	68	27	0
chr1	60403741	60403924	DEL	AL,SR	183	28	0
chr1	60406669	60410446	DEL	AL,SR	3777	29	0
chr1	60415414	60415589	INS	AL	177	16	0
chr1	60421626	60421818	INS	AL,SR	192	14	0
chr1	60424451	60435829	DEL	SR	11378	15	0
chr1	60614911	60618046	DEL	SR	3135	21	0
chr1	60620365	60624092	DEL	SR	3727	24	0
chr1	60633858	60634044	DEL	AL	186	11	0
chr1	60634230	60634384	INS	AL,SR	158	24	1
chr1	60664629	60664996	DEL	AL	367	19	0
chr1	60669227	60670241	DEL	AL,SR	1014	31	0
chr1	60674983	60678234	DEL	AL,SR	3251	38	0
chr1	60685636	60685728	INS	AL	94	20	0
chr1	60703017	60708125	DEL	SR	5108	17	0
chr1	60742208	60743705	DEL	SR	1497	16	0
chr1	60780443	60783390	DEL	AL,SR	2947	22	0
chr1	60812263	60812389	DEL	AL	126	17	0
chr1	60822023	60822184	DEL	AL	161	16	0
chr1	60855223	60855573	DEL	AL	350	14	0
chr1	60856482	60856712	DEL	AL	230	10	0
chr1	60863342	60873025	DEL	SR	9683	19	0
chr1	60934131	60936572	DEL	AL,SR	2441	10	0
chr1	60961976	60962596	INS	AL,SR	627	31	0
chr1	60963593	60963647	INS	AL	55	17	0
chr1	60968039	60971397	DEL	AL,SR	3358	39	0
chr1	60992338	60992699	INS	AL,SR	356	36	0
chr1	60995697	60995858	DEL	AL	161	33	0
chr1	61000450	61000886	DEL	AL,SR	436	39	0
chr1	61004465	61004696	INS	AL	236	20	0
chr1	61005171	61005401	DEL	AL,SR	230	33	1
chr1	61005433	61005496	INS	AL	60	26	1
chr1	61006246	61006507	DEL	AL,SR	261	39	0
chr1	61012661	61012801	DEL	AL	140	31	0
chr1	61071340	61071396	DEL	AL	56	25	0
chr1	61078222	61078276	DEL	AL	54	18	0
chr1	61087250	61090048	DEL	AL,SR	2798	10	0
chr1	61258429	61258514	INS	AL	85	39	0
chr1	61263184	61266479	DEL	AL,SR	3295	28	0
chr1	61274425	61274857	DEL	AL,SR	432	13	0
chr1	61276445	61276517	INS	AL	68	11	0
chr1	61282679	61287766	DEL	SR	5087	13	0
chr1	61358887	61358965	DEL	AL	78	19	0
chr1	61386386	61387665	DEL	AL,SR	1279	17	0
chr1	61424192	61424244	INS	AL	51	11	0
chr1	61435520	61439674	DEL	SR	4154	11	0
chr1	61501715	61501820	INS	AL	110	14	0
chr1	61503602	61503786	DEL	AL	184	10	0
chr1	61505835	61506066	INS	AL,SR	230	11	0
chr1	61526721	61526802	DEL	AL	81	34	0
chr1	61530374	61536260	DEL	SR	5886	18	0
chr1	61540417	61540473	DEL	AL	56	12	0
chr1	61549094	61549328	DEL	AL	234	13	0
chr1	61576621	61577506	DEL	AL,SR	885	25	0
chr1	61586531	61587636	DEL	SR	1105	14	0
chr1	61589358	61601013	DEL	SR	11655	22	0
chr1	61615879	61618072	DEL	AL,SR	2193	13	0
chr1	61673540	61675229	DEL	AL,SR	1689	29	0
chr1	61676531	61676717	DEL	AL	186	20	0
chr1	61677731	61678069	DEL	AL,SR	338	20	0
chr1	61685024	61685383	INS	AL,SR	359	16	0
chr1	61709917	61709978	DEL	AL	61	18	0
chr1	61711816	61711872	INS	AL	56	10	0
chr1	61714354	61723889	DEL	SR	9535	12	0
chr1	61904217	61904287	INS	AL	69	12	0
chr1	61904838	61904900	DEL	AL	62	18	1
chr1	62073309	62073451	DEL	AL	142	13	0
chr1	62094530	62097873	DEL	AL,SR	3343	23	0
chr1	62112003	62112661	INS	AL,SR	659	35	0
chr1	62112551	62112609	DEL	AL,SR	58	19	1
chr1	62115536	62128664	DEL	SR	13128	17	0
chr1	62131865	62135658	DEL	SR	3793	21	0
chr1	62250785	62251882	DEL	AL,SR	1097	15	0
chr1	62414974	62418215	DEL	AL,SR	3241	22	0
chr1	62420852	62420919	DEL	AL	67	10	0
chr1	62452541	62455221	DEL	AL,SR	2680	35	0
chr1	62460554	62460785	INS	AL	230	23	0
chr1	62462208	62462345	INS	AL	137	21	0
chr1	62464338	62464625	INS	AL,SR	290	23	0
chr1	62477112	62477280	INS	AL,SR	163	33	0
chr1	62495435	62495726	INS	AL	289	12	0
chr1	62549147	62554180	DEL	SR	5033	40	0
chr1	62559260	62559334	DEL	AL	74	25	0
chr1	62611187	62613582	DEL	AL,SR	2395	14	0
chr1	62667902	62668063	DEL	AL	161	23	0
chr1	62675946	62685589	DEL	SR	9643	25	0
chr1	62689305	62753083	DEL	SR	63778	17	0
chr1	62753714	62755155	DEL	SR	1441	17	0
chr1	62761971	62763896	DEL	AL,SR	1925	19	0
chr1	62769226	62769916	INS	AL,SR	696	35	0
chr1	62770931	62771039	DEL	AL	108	19	0
chr1	62774574	62774691	INS	AL	123	28	0
chr1	62785217	62785391	INS	AL	170	14	0
chr1	62785443	62785592	DEL	AL	149	13	1
chr1	62786152	62786882	DEL	AL,SR	730	10	0
chr1	62788602	62788658	DEL	AL	56	11	0
chr1	62794803	62795633	INS	AL,SR	836	23	0
chr1	62810285	62811132	DEL	AL,SR	847	28	0
chr1	62958325	62958543	DEL	AL	218	28	0
chr1	62959245	62959683	DEL	AL,SR	438	21	0
chr1	62965984	62966079	DEL	AL	95	29	0
chr1	63011520	63011701	INS	AL,SR	183	20	0
chr1	63079394	63091177	DEL	SR	11783	15	0
chr1	63185588	63188243	DEL	AL,SR	2655	17	0
chr1	63189630	63189682	DEL	AL	52	10	0
chr1	63190694	63190842	INS	AL	151	15	0
chr1	63206643	63206951	INS	AL,SR	311	35	0
chr1	63254067	63266504	DEL	SR	12437	16	0
chr1	63332021	63332193	DEL	AL	172	10	0
chr1	63338875	63338950	INS	AL,SR	85	23	0
chr1	63343518	63345779	DEL	AL,SR	2261	20	0
chr1	63376503	63376956	INS	AL	456	12	0
chr1	63378103	63378221	DEL	AL	118	14	0
chr1	63451156	63451311	DEL	AL	155	16	0
chr1	63453328	63453433	INS	AL	109	17	1
chr1	63454331	63454587	INS	AL	256	18	0
chr1	63455382	63455737	DEL	AL,SR	355	21	0
chr1	63458408	63458571	DEL	AL	163	23	0
chr1	63461615	63462125	DEL	AL,SR	510	31	0
chr1	63464459	63464689	DEL	AL	230	34	0
chr1	63467394	63467661	DEL	AL,SR	267	33	0
chr1	63469008	63469271	INS	AL,SR	260	27	0
chr1	63517736	63517897	INS	AL	164	47	0
chr1	63531755	63531926	DEL	AL	171	10	0
chr1	63634778	63634963	INS	AL	178	17	0
chr1	63668083	63668331	INS	AL,SR	248	25	0
chr1	63677232	63677410	INS	AL	186	19	0
chr1	63692182	63694073	DEL	SR	1891	15	0
chr1	63732071	63732350	INS	AL,SR	277	27	0
chr1	63783616	63783792	INS	AL	181	21	0
chr1	63787026	63787270	INS	AL,SR	227	21	0
chr1	63825313	63825533	INS	AL	228	27	0
chr1	63826652	63826737	INS	AL,SR	92	24	0
chr1	63866594	63866824	INS	AL,SR	229	29	0
chr1	63916343	63916412	DEL	AL	69	10	0
chr1	63923453	63923805	DEL	AL,SR	352	28	0
chr1	64032459	64032617	INS	AL	158	33	0
chr1	64039994	64040056	DEL	AL	62	21	0
chr1	64047652	64048497	DEL	AL,SR	845	19	0
chr1	64063239	64064197	DEL	AL,SR	958	21	0
chr1	64074187	64075429	DEL	AL,SR	1242	35	0
chr1	64165922	64170873	DEL	SR	4951	13	0
chr1	64215896	64216584	INS	AL,SR	700	25	0
chr1	64220416	64221310	INS	AL,SR	907	23	0
chr1	64416389	64416451	DEL	AL	62	26	0
chr1	64419036	64419094	DEL	AL	58	25	0
chr1	64427925	64438846	DEL	SR	10921	13	0
chr1	65478962	65479013	DEL	AL	51	11	0
chr1	65894283	65894419	INS	AL,SR	136	11	0
chr1	65931174	65936068	DEL	SR	4894	10	0
chr1	66010430	66010610	DEL	AL	180	28	0
chr1	66022665	66027412	DEL	SR	4747	16	0
chr1	66124746	66125644	DEL	AL,SR	898	27	0
chr1	66182504	66189351	DEL	SR	6847	11	0
chr1	66245377	66251047	DEL	SR	5670	11	0
chr1	66341335	66345852	DEL	SR	4517	18	0
chr1	66347296	66350925	DEL	SR	3629	19	0
chr1	66351353	66353382	DEL	SR	2029	24	0
chr1	66356291	66356382	DEL	AL	91	34	0
chr1	66387852	66396792	DEL	SR	8940	17	0
chr1	66547037	66547211	INS	AL	174	16	0
chr1	66588133	66588426	DEL	AL	293	16	0
chr1	66638476	66665285	DEL	SR	26809	21	0
chr1	66676408	66676876	INS	AL,SR	462	37	0
chr1	66725465	66725520	INS	AL	53	22	0
chr1	66756378	66756459	DEL	AL,SR	81	13	0
chr1	66761859	66762124	DEL	AL	265	24	0
chr1	66777138	66777190	DEL	AL	52	16	0
chr1	66848903	66849096	DEL	AL	193	22	0
chr1	66851113	66851299	DEL	AL	186	24	0
chr1	66852480	66853528	DEL	AL,SR	1048	35	0
chr1	66856552	66856601	INS	AL	54	32	0
chr1	66859518	66859794	INS	AL	270	28	0
chr1	66860468	66860693	DEL	AL	225	21	0
chr1	66861803	66861933	DEL	AL	130	20	0
chr1	66864919	66865154	DEL	AL	235	23	0
chr1	66865561	66865732	INS	AL	175	28	0
chr1	66869388	66869649	INS	AL,SR	273	18	0
chr1	66905796	66905990	DEL	AL	194	17	0
chr1	66946527	66946656	INS	AL	130	15	0
chr1	66952398	66952562	INS	AL	161	41	0
chr1	66953132	66953697	DEL	AL,SR	565	22	0
chr1	66955847	66956039	INS	AL	191	12	0
chr1	66955952	66956094	DEL	AL	142	16	0
chr1	66961256	66961309	DEL	AL	53	13	0
chr1	66970259	66970411	INS	AL	140	29	0
chr1	66972354	66972492	INS	AL	138	18	0
chr1	67008612	67008778	INS	AL	167	16	0
chr1	67029592	67034969	DEL	SR	5377	13	0
chr1	67035798	67056768	DEL	SR	20970	16	0
chr1	67062449	67062672	DEL	AL,SR	223	18	0
chr1	67068034	67068245	INS	AL	214	27	0
chr1	67075082	67075140	DEL	AL	58	15	0
chr1	67095942	67109620	DEL	SR	13678	22	0
chr1	67111861	67112050	DEL	AL	189	15	0
chr1	67163182	67163337	INS	AL	152	19	0
chr1	67333899	67353173	DEL	SR	19274	35	0
chr1	67542497	67546226	DEL	AL,SR	3729	11	0
chr1	67577530	67579846	DEL	SR	2316	12	0
chr1	67633074	67681651	DEL	SR	48577	30	0
chr1	67709532	67712613	DEL	SR	3081	18	0
chr1	67714361	67722331	DEL	SR	7970	19	0
chr1	67754028	67754201	DEL	AL	173	19	0
chr1	67845202	67845441	DEL	AL,SR	239	12	0
chr1	67850604	67850887	DEL	AL,SR	283	17	0
chr1	67851858	67852108	DEL	AL,SR	250	19	0
chr1	67852460	67852668	INS	AL	212	17	0
chr1	67853152	67853360	DEL	AL,SR	208	17	0
chr1	67871363	67871439	DEL	AL	76	42	0
chr1	68190636	68190701	DEL	AL	65	16	0
chr1	68203586	68203650	DEL	AL	64	28	0
chr1	68209665	68213489	DEL	AL,SR	3824	26	0
chr1	68252825	68271868	DEL	SR	19043	21	0
chr1	68324322	68350764	DEL	SR	26442	11	0
chr1	68368049	68368303	DEL	AL	254	10	0
chr1	68421777	68423300	DEL	AL,SR	1523	26	0
chr1	68428403	68429865	DEL	AL,SR	1462	35	0
chr1	68430123	68430284	DEL	AL	161	22	0
chr1	68434962	68435014	INS	AL	52	16	0
chr1	68445807	68448522	DEL	AL,SR	2715	36	0
chr1	68533547	68542588	DEL	SR	9041	34	0
chr1	68546492	68546577	INS	AL	88	14	0
chr1	68551228	68569691	DEL	SR	18463	22	0
chr1	68664799	68673683	DEL	SR	8884	21	0
chr1	68817599	68817672	DEL	AL	73	23	0
chr1	69052085	69053440	DEL	AL,SR	1355	21	0
chr1	69055895	69057735	DEL	SR	1840	15	0
chr1	69247289	69249755	DEL	AL,SR	2466	10	0
chr1	69276517	69276812	DEL	AL,SR	295	13	0
chr1	69287986	69297559	DEL	SR	9573	14	0
chr1	69323898	69338978	DEL	SR	15080	19	0
chr1	69343564	69345231	DEL	SR	1667	14	0
chr1	69441309	69456842	DEL	SR	15533	24	0
chr1	69461951	69462709	DEL	AL,SR	758	31	0
chr1	69467565	69467629	DEL	AL	64	42	0
chr1	69488604	69488780	INS	AL	177	13	0
chr1	69550611	69551438	DEL	AL,SR	827	16	0
chr1	69834897	69835156	INS	AL,SR	259	20	0
chr1	69874730	69886815	DEL	SR	12085	12	0
chr1	69892270	69892449	DEL	AL	179	14	0
chr1	69896501	69896730	INS	AL	229	22	0
chr1	69945420	69945652	DEL	AL	232	21	0
chr1	69972636	69972799	INS	AL	162	16	0
chr1	69986391	69989696	DEL	AL,SR	3305	19	0
chr1	70136909	70138029	DEL	AL,SR	1120	19	0
chr1	70150327	70161975	DEL	SR	11648	13	0
chr1	70176757	70177281	DEL	AL,SR	524	10	0
chr1	70222415	70222556	INS	AL	141	14	0
chr1	70230018	70230362	INS	AL,SR	348	20	0
chr1	70942099	70951915	DEL	SR	9816	47	0
chr1	70968002	70971869	DEL	SR	3867	22	0
chr1	70973510	70974738	DEL	AL,SR	1228	35	0
chr1	70987224	70990262	DEL	AL,SR	3038	16	0
chr1	71163184	71172340	DEL	SR	9156	29	0
chr1	71173223	71173304	DEL	AL	81	11	0
chr1	71756756	71756853	DEL	AL,SR	97	16	0
chr1	71778256	71778607	DEL	AL	351	11	0
chr1	71789138	71790176	DEL	AL,SR	1038	18	0
chr1	71790919	71791637	DEL	AL,SR	718	22	0
chr1	71803557	71814973	DEL	SR	11416	16	0
chr1	71904407	71916147	DEL	SR	11740	12	0
chr1	72143689	72143869	INS	AL	183	15	0
chr1	72169111	72177577	DEL	SR	8466	10	0
chr1	72187780	72187850	INS	AL	66	17	0
chr1	72191527	72202988	DEL	SR	11461	12	0
chr1	72477018	72479051	DEL	AL,SR	2033	39	0
chr1	72633487	72633568	DEL	AL	81	16	0
chr1	72672763	72674639	DEL	SR	1876	38	0
chr1	72814353	72820679	DEL	SR	6326	25	0
chr1	72857385	72857586	INS	AL	204	12	0
chr1	72891343	72891461	DEL	AL	118	16	0
chr1	72920228	72920434	INS	AL	213	20	0
chr1	72933057	72933213	INS	AL	158	38	0
chr1	72938730	72939644	DEL	AL,SR	914	10	0
chr1	73030407	73035011	DEL	SR	4604	13	0
chr1	73100217	73112273	DEL	SR	12056	12	0
chr1	73116034	73116212	DEL	AL	178	12	0
chr1	73119055	73119307	DEL	AL,SR	252	16	0
chr1	73119620	73119774	INS	AL	158	17	0
chr1	73268154	73268826	DEL	AL,SR	672	14	0
chr1	73281589	73283994	DEL	AL,SR	2405	16	0
chr1	73288705	73289460	INS	AL,SR	757	21	0
chr1	73296070	73296296	DEL	AL	226	17	0
chr1	73535666	73535730	DEL	AL,SR	64	25	0
chr1	73558124	73558363	INS	AL	242	19	0
chr1	73571401	73574975	DEL	SR	3574	22	0
chr1	73578010	73578715	DEL	AL,SR	705	22	0
chr1	73586176	73586354	INS	AL,SR	178	41	0
chr1	73745310	73746414	INS	AL,SR	1111	18	0
chr1	73774406	73774459	DEL	AL	53	27	0
chr1	73776273	73776452	DEL	AL	179	21	0
chr1	73777933	73778089	INS	AL	157	20	0
chr1	73778293	73778527	DEL	AL	234	21	1
chr1	73779504	73779665	DEL	AL	161	23	0
chr1	73783470	73783583	DEL	AL	113	21	0
chr1	73784262	73784318	INS	AL	58	22	0
chr1	73815356	73815536	DEL	AL,SR	180	15	0
chr1	73844045	73846446	DEL	AL,SR	2401	16	0
chr1	73850718	73851127	DEL	AL	409	10	0
chr1	73878590	73878822	DEL	AL	232	13	0
chr1	73883925	73884403	DEL	AL,SR	478	32	0
chr1	73894942	73895338	INS	AL	399	26	0
chr1	73902548	73903177	DEL	AL,SR	629	11	0
chr1	73904011	73904238	INS	AL	229	29	0
chr1	73907685	73907854	INS	AL	170	26	0
chr1	73914188	73918944	DEL	SR	4756	15	0
chr1	73922607	73928472	DEL	SR	5865	23	0
chr1	73929848	73943096	DEL	SR	13248	17	0
chr1	74245596	74272267	DEL	SR	26671	21	0
chr1	74286688	74286759	INS	AL	73	15	0
chr1	74292638	74292901	DEL	AL,SR	263	11	0
chr1	74305861	74311240	DEL	SR	5379	17	0
chr1	74318698	74323105	DEL	SR	4407	19	0
chr1	74333075	74349879	DEL	SR	16804	16	0
chr1	74362970	74363086	INS	AL	123	22	0
chr1	74441695	74448777	DEL	SR	7082	11	0
chr1	74480927	74481197	INS	AL	279	25	0
chr1	74485273	74488621	DEL	AL,SR	3348	22	0
chr1	74490826	74491745	DEL	AL,SR	919	22	0
chr1	74496036	74496217	DEL	AL	181	20	0
chr1	74501425	74501690	DEL	AL	265	16	0
chr1	74502108	74502284	INS	AL	167	26	0
chr1	74505073	74505327	INS	AL	249	12	0
chr1	74505528	74518058	DEL	SR	12530	17	0
chr1	74979811	75010879	DEL	SR	31068	17	0
chr1	75182361	75183426	DEL	AL,SR	1065	28	0
chr1	75199753	75199887	DEL	AL	134	23	0
chr1	75202377	75202475	INS	AL	91	21	0
chr1	75223133	75223195	DEL	AL	62	34	0
chr1	75226754	75231816	DEL	SR	5062	10	0
chr1	75294033	75294257	INS	AL	229	20	0
chr1	75316074	75327246	DEL	SR	11172	31	0
chr1	75328474	75328714	INS	AL,SR	243	20	0
chr1	75331866	75332137	DEL	AL,SR	271	21	0
chr1	75340745	75341832	DEL	AL,SR	1087	22	0
chr1	75358507	75358662	DEL	AL	155	12	0
chr1	75369510	75372637	DEL	SR	3127	22	0
chr1	75375380	75375538	DEL	AL	158	11	1
chr1	75378921	75379891	DEL	AL,SR	970	19	0
chr1	75381579	75382028	DEL	AL,SR	449	18	0
chr1	75393045	75393195	INS	AL	143	17	0
chr1	75394233	75395115	DEL	AL,SR	882	22	0
chr1	75471726	75479381	DEL	SR	7655	21	0
chr1	75480371	75481158	INS	AL,SR	791	12	0
chr1	75500050	75502718	DEL	AL,SR	2668	11	0
chr1	75534435	75545344	DEL	SR	10909	17	0
chr1	75681591	75682723	DEL	AL,SR	1132	24	0
chr1	75690834	75694414	DEL	AL,SR	3580	21	0
chr1	75886226	75887886	DEL	AL,SR	1660	19	0
chr1	75988190	75991124	DEL	AL,SR	2934	12	0
chr1	76032990	76033152	DEL	AL	162	13	0
chr1	76033804	76033984	DEL	AL	180	13	0
chr1	76036908	76036998	DEL	AL	90	19	0
chr1	76040196	76041361	DEL	AL,SR	1165	34	0
chr1	76043661	76049860	DEL	SR	6199	20	0
chr1	76117288	76129126	DEL	SR	11838	13	0
chr1	76150104	76150359	DEL	AL	255	15	0
chr1	76163204	76163271	DEL	AL	67	11	0
chr1	76189706	76190115	DEL	AL,SR	409	20	0
chr1	76191907	76192060	DEL	AL	153	16	0
chr1	76195246	76195425	DEL	AL	179	22	0
chr1	76210679	76210746	DEL	AL	67	11	0
chr1	76211895	76212156	DEL	AL,SR	261	22	0
chr1	76262293	76262576	INS	AL	275	22	0
chr1	76263758	76272321	DEL	SR	8563	11	0
chr1	76285267	76285529	INS	AL,SR	263	23	0
chr1	76286212	76287029	DEL	AL,SR	817	31	0
chr1	76290095	76290361	DEL	AL,SR	266	22	0
chr1	76292102	76292156	INS	AL	56	19	0
chr1	76296686	76297052	DEL	AL	366	18	0
chr1	76301680	76301789	INS	AL	105	18	0
chr1	76303209	76303263	DEL	AL	54	20	0
chr1	76304667	76304990	INS	AL,SR	331	24	0
chr1	76307331	76310014	DEL	AL,SR	2683	37	0
chr1	76344233	76344418	INS	AL,SR	186	21	0
chr1	76346284	76346449	DEL	AL	165	19	0
chr1	76418988	76419149	INS	AL	157	10	0
chr1	76424098	76424897	INS	AL,SR	801	15	0
chr1	76433179	76433310	DEL	AL	131	18	0
chr1	76453827	76454062	DEL	AL	235	32	0
chr1	76812328	76812384	INS	AL	56	20	0
chr1	76901386	76902229	DEL	AL,SR	843	12	0
chr1	77003648	77003902	DEL	AL,SR	254	16	0
chr1	77056639	77056857	INS	AL	214	19	0
chr1	77062051	77062169	INS	AL	128	14	0
chr1	77165529	77195173	DEL	SR	29644	21	0
chr1	77196522	77196633	DEL	AL	111	15	0
chr1	77212500	77215134	DEL	AL,SR	2634	12	0
chr1	77256238	77259676	DEL	SR	3438	16	0
chr1	77271412	77271811	INS	AL,SR	399	15	0
chr1	77326571	77326769	INS	AL,SR	195	21	0
chr1	77337861	77338135	DEL	AL,SR	274	14	0
chr1	78016452	78020132	DEL	AL,SR	3680	11	0
chr1	78025614	78028870	DEL	AL,SR	3256	30	0
chr1	78099918	78099984	DEL	AL	66	11	0
chr1	78199921	78200019	DEL	AL	98	19	0
chr1	78380879	78381010	DEL	AL	131	45	0
chr1	78387115	78387184	DEL	AL	69	30	0
chr1	78466474	78466656	INS	AL	181	35	0
chr1	78467634	78468010	DEL	AL,SR	376	33	0
chr1	78468766	78468824	DEL	AL	58	27	0
chr1	78468818	78469227	INS	AL,SR	395	35	0
chr1	78476463	78477223	INS	AL,SR	762	23	0
chr1	78479358	78480818	DEL	SR	1460	11	0
chr1	78500515	78511204	DEL	SR	10689	18	0
chr1	78519547	78522827	DEL	SR	3280	15	0
chr1	78527345	78528837	DEL	AL,SR	1492	16	0
chr1	78532634	78533596	INS	AL,SR	968	19	0
chr1	78534389	78534465	DEL	AL	76	16	0
chr1	78547561	78547775	INS	AL	214	12	0
chr1	78548047	78548104	DEL	AL	57	10	0
chr1	78548591	78551202	DEL	SR	2611	13	0
chr1	78599714	78599830	INS	AL	112	20	0
chr1	78605985	78606077	INS	AL	93	12	0
chr1	78612931	78613022	DEL	AL	91	21	0
chr1	78632589	78633677	DEL	SR	1088	15	0
chr1	78671992	78672168	INS	AL	175	15	0
chr1	78714306	78715312	INS	AL,SR	1008	13	0
chr1	78717529	78732489	DEL	SR	14960	26	0
chr1	78739206	78739351	DEL	AL	145	23	0
chr1	78743186	78747613	DEL	SR	4427	19	0
chr1	78904705	78905860	DEL	AL,SR	1155	23	0
chr1	78912385	78935554	DEL	SR	23169	27	0
chr1	78955762	78956036	INS	AL,SR	277	18	0
chr1	78957524	78957772	INS	AL,SR	247	13	0
chr1	78960647	78960714	DEL	AL	67	18	0
chr1	79071210	79072012	INS	AL,SR	803	18	0
chr1	79075644	79078784	DEL	SR	3140	25	0
chr1	79148351	79148892	DEL	AL,SR	541	15	0
chr1	79150186	79150928	DEL	AL,SR	742	26	0
chr1	79151600	79151665	DEL	AL	65	14	0
chr1	79152163	79152439	DEL	AL,SR	276	16	0
chr1	79159979	79160459	DEL	AL	480	13	0
chr1	79161441	79161566	DEL	AL	125	13	0
chr1	79338878	79339259	DEL	AL	381	22	0
chr1	79404192	79404269	DEL	AL	77	15	0
chr1	80091696	80091779	INS	AL	83	15	0
chr1	80196849	80197174	INS	AL	326	22	0
chr1	80926252	80926417	DEL	AL	165	19	0
chr1	80927274	80927376	INS	AL	95	19	0
chr1	80928017	80928200	DEL	AL	183	19	0
chr1	80928335	80928493	INS	AL	159	20	1
chr1	80930194	80930400	INS	AL	209	21	0
chr1	81081329	81081390	DEL	AL	61	17	0
chr1	81088471	81105647	DEL	SR	17176	13	0
chr1	81187169	81187292	DEL	AL	123	20	0
chr1	81189802	81189856	DEL	AL	54	19	0
chr1	81199533	81212960	DEL	SR	13427	33	0
chr1	81215553	81217707	DEL	SR	2154	21	0
chr1	81230209	81231031	INS	AL,SR	824	22	0
chr1	81295041	81298819	DEL	SR	3778	24	0
chr1	81301457	81301625	INS	AL,SR	168	20	0
chr1	81302051	81302111	DEL	AL	60	19	0
chr1	81667757	81668779	INS	AL,SR	1020	26	0
chr1	81670931	81691155	DEL	SR	20224	30	0
chr1	81709275	81726949	DEL	SR	17674	19	0
chr1	81733249	81735215	DEL	AL,SR	1966	24	0
chr1	81753928	81756229	DEL	AL,SR	2301	30	0
chr1	82674939	82676015	DEL	AL,SR	1076	21	0
chr1	82720591	82721660	DEL	AL,SR	1069	21	0
chr1	82777374	82791072	DEL	SR	13698	13	0
chr1	82814722	82824305	DEL	SR	9583	26	0
chr1	82917763	82922600	DEL	SR	4837	14	0
chr1	82928206	82928443	INS	AL,SR	234	16	0
chr1	82957325	82965085	DEL	SR	7760	12	0
chr1	82966071	82976602	DEL	SR	10531	15	0
chr1	83037573	83037749	INS	AL	177	16	0
chr1	83038334	83038742	INS	AL	408	15	0
chr1	83039594	83041026	DEL	AL,SR	1432	24	0
chr1	83095689	83104392	DEL	SR	8703	16	0
chr1	83158214	83159911	DEL	AL,SR	1697	13	0
chr1	83183963	83184073	DEL	AL	110	32	0
chr1	83273978	83274095	DEL	AL	117	12	0
chr1	83280677	83287240	DEL	SR	6563	24	0
chr1	83331271	83335425	DEL	SR	4154	20	0
chr1	83338002	83355037	DEL	SR	17035	14	0
chr1	83360272	83360384	INS	AL	111	38	0
chr1	83361808	83362065	DEL	AL,SR	257	21	0
chr1	83393897	83394749	DEL	AL,SR	852	14	0
chr1	83450996	83451159	INS	AL	157	27	0
chr1	83480420	83480588	INS	AL	166	12	0
chr1	83503832	83504012	INS	AL	181	21	0
chr1	83504560	83504782	INS	AL	224	12	0
chr1	83505472	83505628	INS	AL	164	20	0
chr1	83507793	83507883	DEL	AL	90	15	0
chr1	83510931	83511070	INS	AL	140	21	0
chr1	83514289	83514343	DEL	AL	54	13	0
chr1	83689715	83704624	DEL	SR	14909	15	0
chr1	83955535	83956612	DEL	AL,SR	1077	20	0
chr1	83963589	83963742	INS	AL	162	33	0
chr1	83965846	83965912	INS	AL	69	12	0
chr1	83979335	83979400	DEL	AL	65	30	0
chr1	83984559	83995717	DEL	SR	11158	29	0
chr1	84193100	84193220	INS	AL,SR	121	16	0
chr1	84223953	84255464	DEL	SR	31511	16	0
chr1	84331474	84331635	DEL	AL	161	15	0
chr1	84334515	84334681	INS	AL	170	13	0
chr1	84337516	84337946	DEL	AL,SR	430	11	0
chr1	84515262	84522443	DEL	SR	7181	21	0
chr1	84528758	84529247	DEL	AL,SR	489	18	0
chr1	84535638	84535870	DEL	AL,SR	232	15	0
chr1	84621172	84632699	DEL	SR	11527	13	0
chr1	84633689	84644623	DEL	SR	10934	13	0
chr1	84675958	84676126	INS	AL	164	34	0
chr1	84684652	84711319	DEL	SR	26667	16	0
chr1	84815094	84818160	DEL	AL,SR	3066	22	0
chr1	84827156	84830701	DEL	AL,SR	3545	21	0
chr1	84835288	84835380	DEL	AL,SR	92	12	0
chr1	84835702	84838454	DEL	AL,SR	2752	21	0
chr1	84842035	84845219	DEL	SR	3184	18	0
chr1	84846185	84851186	DEL	SR	5001	23	0
chr1	84859107	84859272	INS	AL	169	35	0
chr1	84864448	84867438	DEL	AL,SR	2990	24	0
chr1	84871640	84871718	DEL	AL	78	23	0
chr1	84979621	84980919	DEL	AL,SR	1298	12	0
chr1	84995533	84995890	DEL	AL,SR	357	28	0
chr1	85112359	85112520	INS	AL	156	32	0
chr1	85119302	85120125	DEL	AL,SR	823	23	0
chr1	85124088	85143214	DEL	SR	19126	21	0
chr1	85156144	85156380	DEL	AL,SR	236	17	0
chr1	85168406	85171306	DEL	SR	2900	14	0
chr1	85217321	85217373	DEL	AL	52	17	0
chr1	85244021	85250245	DEL	SR	6224	18	0
chr1	85251333	85267577	DEL	SR	16244	16	0
chr1	85305400	85307647	DEL	SR	2247	14	0
chr1	85323535	85324518	DEL	AL,SR	983	29	0
chr1	85540872	85542248	DEL	SR	1376	12	0
chr1	85542693	85542848	INS	AL	157	13	1
chr1	85551516	85555476	DEL	SR	3960	26	0
chr1	85895352	85900346	DEL	SR	4994	10	0
chr1	85914200	85929406	DEL	SR	15206	16	0
chr1	85930440	85937100	DEL	SR	6660	17	0
chr1	85938901	85939775	DEL	AL,SR	874	18	0
chr1	85976350	85977361	DEL	AL,SR	1011	24	0
chr1	86027622	86030315	DEL	AL,SR	2693	28	0
chr1	86031285	86031490	INS	AL,SR	218	21	0
chr1	86046945	86048222	DEL	SR	1277	10	0
chr1	86049571	86051695	DEL	SR	2124	29	0
chr1	86069523	86072617	DEL	AL,SR	3094	12	0
chr1	86099982	86105798	DEL	SR	5816	14	0
chr1	86110217	86110386	INS	AL	169	11	0
chr1	86177443	86183677	DEL	SR	6234	14	0
chr1	86221301	86227647	DEL	SR	6346	28	0
chr1	86271883	86272023	INS	AL,SR	146	21	0
chr1	86310426	86312470	DEL	SR	2044	15	0
chr1	86372755	86378191	DEL	SR	5436	28	0
chr1	86387406	86387601	DEL	AL	195	21	0
chr1	86390314	86391218	DEL	AL,SR	904	35	0
chr1	86397235	86397679	DEL	AL,SR	444	20	0
chr1	86446713	86449857	DEL	SR	3144	18	0
chr1	86457029	86457271	INS	AL	241	14	0
chr1	86695544	86695598	DEL	AL	54	25	0
chr1	86700180	86706437	DEL	SR	6257	18	0
chr1	86734381	86734541	INS	AL	154	30	0
chr1	86752991	86762640	DEL	SR	9649	16	0
chr1	86774865	86775180	DEL	AL	315	26	0
chr1	86779142	86779882	DEL	AL,SR	740	22	0
chr1	86781753	86781882	DEL	AL	129	20	0
chr1	86788073	86788249	INS	AL	176	17	0
chr1	86788530	86788664	DEL	AL	134	17	0
chr1	86841959	86842086	INS	AL,SR	137	48	0
chr1	86953680	86953930	INS	AL	245	34	0
chr1	86989577	86996992	DEL	SR	7415	22	0
chr1	87034828	87035980	DEL	AL,SR	1152	22	0
chr1	87048105	87048362	DEL	AL,SR	257	19	0
chr1	87067012	87069328	DEL	AL,SR	2316	25	0
chr1	87079542	87079675	DEL	AL	133	25	0
chr1	87087269	87116749	DEL	SR	29480	27	0
chr1	87170546	87171468	INS	AL,SR	919	26	0
chr1	87179229	87179579	INS	AL,SR	349	29	0
chr1	87185914	87189974	DEL	SR	4060	19	0
chr1	87365699	87382449	DEL	SR	16750	19	0
chr1	87385696	87385942	INS	AL,SR	248	12	0
chr1	87406621	87406768	DEL	AL	147	18	0
chr1	87437281	87437369	DEL	AL	88	31	0
chr1	87438986	87439246	DEL	AL,SR	260	30	0
chr1	87448870	87449045	INS	AL	178	23	0
chr1	87485086	87488279	DEL	SR	3193	21	0
chr1	87490736	87490881	INS	AL	146	12	0
chr1	87491784	87491842	DEL	AL	58	12	0
chr1	87545929	87546077	INS	AL	149	23	0
chr1	87550202	87551519	DEL	SR	1317	14	0
chr1	87684956	87685018	DEL	AL	62	21	0
chr1	87698285	87700638	DEL	AL,SR	2353	13	0
chr1	87732066	87733331	DEL	SR	1265	17	0
chr1	87739625	87740535	DEL	AL,SR	910	10	0
chr1	87759746	87759920	DEL	AL	174	10	0
chr1	87761685	87761832	DEL	AL	147	10	0
chr1	87770700	87776943	DEL	SR	6243	18	0
chr1	87919827	87955370	DEL	SR	35543	14	0
chr1	87989129	87989601	DEL	AL,SR	472	17	0
chr1	88371098	88394266	DEL	SR	23168	12	0
chr1	88506998	88507176	INS	AL,SR	182	26	0
chr1	88525266	88525400	DEL	AL	134	11	0
chr1	88526474	88531474	DEL	SR	5000	53	0
chr1	88585823	88586712	DEL	AL,SR	889	27	0
chr1	88591033	88591710	DEL	AL,SR	677	16	0
chr1	88595111	88629838	DEL	SR	34727	15	0
chr1	88677502	88683141	DEL	SR	5639	20	0
chr1	88700239	88701132	DEL	AL,SR	893	30	0
chr1	88704147	88707449	DEL	SR	3302	28	0
chr1	88711630	88711687	DEL	AL,SR	57	14	0
chr1	88713476	88714348	DEL	AL,SR	872	20	0
chr1	88714825	88715005	INS	AL	186	11	0
chr1	88716288	88716437	DEL	AL	149	12	0
chr1	88718112	88718184	INS	AL	72	10	0
chr1	88729333	88731456	DEL	SR	2123	11	0
chr1	88763263	88763467	DEL	AL	204	22	0
chr1	88768905	88769547	DEL	AL,SR	642	32	0
chr1	88779496	88779646	DEL	AL	150	23	0
chr1	88780112	88780444	DEL	AL,SR	332	30	1
chr1	88783585	88783715	INS	AL	127	17	0
chr1	88789278	88790432	DEL	AL,SR	1154	22	0
chr1	88799954	88802413	DEL	AL,SR	2459	13	0
chr1	88805613	88826534	DEL	SR	20921	17	0
chr1	88865153	88865236	DEL	AL	83	15	0
chr1	88932688	88983464	DEL	SR	50776	10	0
chr1	89527435	89540415	DEL	SR	12980	28	0
chr1	89542863	89552688	DEL	SR	9825	13	0
chr1	89561105	89576868	DEL	SR	15763	11	0
chr1	89578946	89579883	DEL	AL,SR	937	13	0
chr1	89581607	89582337	DEL	SR	730	10	0
chr1	89597939	89598856	INS	AL,SR	919	22	0
chr1	89640182	89641183	DEL	AL,SR	1001	27	0
chr1	89644725	89656482	DEL	SR	11757	20	0
chr1	89665915	89667190	DEL	AL,SR	1275	21	0
chr1	89699648	89719276	DEL	SR	19628	32	0
chr1	89736190	89736263	DEL	AL	73	19	0
chr1	89776599	89776650	DEL	AL	51	11	0
chr1	89780962	89781102	DEL	AL	140	20	0
chr1	89782575	89782820	INS	AL,SR	248	23	0
chr1	89784631	89784883	DEL	AL,SR	252	20	0
chr1	89787988	89788047	DEL	AL	59	13	0
chr1	89789618	89790178	INS	AL	560	14	0
chr1	89794825	89795883	DEL	AL,SR	1058	19	0
chr1	89801167	89806435	DEL	SR	5268	14	0
chr1	89807051	89807136	DEL	AL	85	14	0
chr1	89821192	89821587	INS	AL,SR	401	26	0
chr1	89926435	89936117	DEL	SR	9682	15	0
chr1	89965269	89965492	INS	AL,SR	221	37	0
chr1	89971501	89971689	INS	AL,SR	183	20	0
chr1	89971863	89976127	DEL	SR	4264	24	0
chr1	89991622	89991713	DEL	AL	91	18	0
chr1	89992471	89992638	DEL	AL	167	16	0
chr1	89994555	89994739	INS	AL	176	13	0
chr1	89999032	89999247	DEL	AL	215	22	0
chr1	90013686	90014821	DEL	AL,SR	1135	13	0
chr1	90046294	90047184	INS	AL,SR	892	23	0
chr1	90198184	90198247	DEL	AL	63	25	0
chr1	90231794	90231891	INS	AL	96	12	0
chr1	90232736	90233101	DEL	AL,SR	365	14	0
chr1	90234880	90234984	INS	AL	102	23	0
chr1	90236643	90236700	DEL	AL	57	21	0
chr1	90258025	90258249	INS	AL	229	30	0
chr1	90272371	90278985	DEL	SR	6614	20	0
chr1	90310814	90314085	DEL	AL,SR	3271	28	0
chr1	90317235	90317446	DEL	AL	211	24	0
chr1	90323196	90324157	INS	AL,SR	967	31	0
chr1	90333229	90336883	DEL	AL,SR	3654	21	0
chr1	90385848	90388888	DEL	SR	3040	17	0
chr1	90398372	90398424	DEL	AL	52	10	0
chr1	90437164	90444039	DEL	SR	6875	41	0
chr1	90464966	90475471	DEL	SR	10505	12	0
chr1	90603138	90628310	DEL	SR	25172	15	0
chr1	90639523	90639604	DEL	AL	81	25	0
chr1	90642328	90642552	INS	AL	225	11	0
chr1	90655695	90660433	DEL	SR	4738	17	0
chr1	90675359	90675415	INS	AL	56	16	0
chr1	90675577	90675741	DEL	AL	164	15	1
chr1	90677461	90677625	DEL	AL	164	13	0
chr1	90680029	90680278	DEL	AL,SR	249	12	0
chr1	90692677	90692797	INS	AL,SR	121	18	0
chr1	92302363	92307578	DEL	SR	5215	12	0
chr1	92308838	92321102	DEL	SR	12264	17	0
chr1	92391421	92391482	DEL	AL	61	24	0
chr1	92458482	92461765	DEL	SR	3283	21	0
chr1	92479023	92479194	DEL	AL	171	24	0
chr1	92490750	92491372	DEL	AL,SR	622	15	0
chr1	92503668	92503841	INS	AL	166	12	0
chr1	92505124	92505287	DEL	AL	163	14	0
chr1	92517782	92564285	DEL	SR	46503	17	0
chr1	92566233	92566396	INS	AL	162	19	0
chr1	92569266	92570631	DEL	SR	1365	16	0
chr1	92588115	92588182	DEL	AL	67	34	0
chr1	92604600	92604656	DEL	AL	56	13	0
chr1	92699919	92707828	DEL	SR	7909	26	0
chr1	92709343	92717074	DEL	SR	7731	23	0
chr1	92759441	92759630	INS	AL	189	25	0
chr1	92762324	92762727	DEL	AL,SR	403	37	0
chr1	92778995	92780132	DEL	AL,SR	1137	19	0
chr1	92891727	92892926	DEL	AL,SR	1199	20	0
chr1	92895678	92935337	DEL	SR	39659	21	0
chr1	92992786	92993031	DEL	AL	245	11	0
chr1	93071781	93075530	DEL	AL,SR	3749	20	0
chr1	93088620	93097310	DEL	SR	8690	21	0
chr1	93103048	93161952	DEL	SR	58904	13	0
chr1	93635390	93638620	DEL	SR	3230	13	0
chr1	93645099	93645353	DEL	AL,SR	254	33	0
chr1	93698417	93698520	DEL	AL	103	12	0
chr1	93715974	93720213	DEL	SR	4239	14	0
chr1	93736338	93766970	DEL	SR	30632	22	0
chr1	93772797	93773090	INS	AL,SR	293	12	0
chr1	93873171	93874306	DEL	AL,SR	1135	22	0
chr1	93877062	93877718	INS	AL	662	26	0
chr1	93878070	93878136	DEL	AL	66	30	0
chr1	93878738	93878804	INS	AL	62	28	0
chr1	93880034	93880281	DEL	AL,SR	247	14	0
chr1	93881591	93881643	DEL	AL	52	11	0
chr1	93884227	93899629	DEL	SR	15402	23	0
chr1	94104505	94113309	DEL	SR	8804	11	0
chr1	94128232	94129741	DEL	SR	1509	15	0
chr1	94380321	94380396	DEL	AL	75	17	0
chr1	94397328	94402538	DEL	SR	5210	11	0
chr1	94404810	94413350	DEL	SR	8540	15	0
chr1	94542285	94543600	DEL	AL,SR	1315	21	0
chr1	94550102	94550276	DEL	AL	174	11	0
chr1	94553761	94565450	DEL	SR	11689	15	0
chr1	94713913	94714093	DEL	AL	180	27	0
chr1	94724575	94724646	INS	AL	68	14	0
chr1	94724676	94724901	DEL	AL	225	23	0
chr1	94792769	94795829	DEL	AL,SR	3060	29	0
chr1	94800638	94800816	INS	AL	180	24	0
chr1	94813135	94821823	DEL	SR	8688	12	0
chr1	94867085	94867167	DEL	AL	82	18	0
chr1	94875811	94876810	DEL	AL,SR	999	12	0
chr1	94886382	94894067	DEL	SR	7685	19	0
chr1	94933346	94933577	DEL	AL	231	10	0
chr1	94947061	94950223	DEL	SR	3162	16	0
chr1	94966322	94976906	DEL	SR	10584	37	0
chr1	95014782	95016746	DEL	AL,SR	1964	12	0
chr1	95046169	95050620	DEL	SR	4451	11	0
chr1	95104409	95104596	INS	AL	188	15	0
chr1	95111037	95111207	INS	AL	162	28	0
chr1	95132494	95161120	DEL	SR	28626	11	0
chr1	95177713	95192488	DEL	SR	14775	19	0
chr1	95249833	95250080	INS	AL	239	27	0
chr1	95287278	95288692	DEL	AL,SR	1414	12	0
chr1	95327641	95327889	INS	AL,SR	244	13	0
chr1	95351043	95351126	DEL	AL	83	17	0
chr1	95359035	95361963	DEL	SR	2928	13	0
chr1	95390527	95390596	DEL	AL	69	11	0
chr1	95393190	95398628	DEL	SR	5438	15	0
chr1	95430513	95434289	DEL	AL,SR	3776	25	0
chr1	95473700	95473965	INS	AL,SR	265	13	0
chr1	95480901	95480956	DEL	AL	55	24	0
chr1	95482330	95482600	INS	AL,SR	267	31	0
chr1	95487239	95488711	DEL	AL,SR	1472	30	0
chr1	95539098	95539451	DEL	AL	353	10	0
chr1	95541264	95541666	INS	AL,SR	406	11	0
chr1	95549027	95549190	DEL	AL	163	15	0
chr1	95676435	95685440	DEL	SR	9005	26	0
chr1	95689586	95689658	DEL	AL	72	28	0
chr1	95700183	95704923	DEL	SR	4740	25	0
chr1	95737740	95740060	DEL	AL,SR	2320	18	0
chr1	95740838	95740891	DEL	AL	53	10	0
chr1	95741424	95741490	DEL	AL	66	11	0
chr1	95755077	95758709	DEL	SR	3632	10	0
chr1	95825952	95838514	DEL	SR	12562	14	0
chr1	96200254	96207764	DEL	SR	7510	13	0
chr1	96384254	96384874	DEL	AL,SR	620	15	0
chr1	96387919	96393326	DEL	SR	5407	18	0
chr1	96402019	96402071	INS	AL	52	15	0
chr1	96405655	96405860	INS	AL	211	16	0
chr1	96412255	96412434	INS	AL	182	12	0
chr1	96478250	96478389	INS	AL	141	12	0
chr1	96497321	96497550	DEL	AL	229	16	0
chr1	96498521	96498784	INS	AL,SR	266	21	1
chr1	96499585	96500186	DEL	AL	601	20	0
chr1	96504004	96504178	DEL	AL	174	23	0
chr1	96511598	96511726	INS	AL	130	36	0
chr1	96636908	96637207	DEL	AL,SR	299	24	0
chr1	96710687	96721265	DEL	SR	10578	12	0
chr1	96772319	96772979	INS	AL,SR	661	25	0
chr1	96832236	96832462	INS	AL	236	22	0
chr1	96842993	96843100	DEL	AL	107	15	0
chr1	96853324	96853475	INS	AL	158	11	1
chr1	96855602	96857502	DEL	AL,SR	1900	21	0
chr1	96859738	96860588	INS	AL,SR	849	26	0
chr1	96864748	96881663	DEL	SR	16915	36	0
chr1	97048811	97061744	DEL	SR	12933	13	0
chr1	97132901	97132997	DEL	AL	96	30	0
chr1	97478976	97520275	DEL	SR	41299	12	0
chr1	97520393	97520452	DEL	AL	59	16	0
chr1	97530377	97530565	DEL	AL	188	16	0
chr1	97817537	97819276	DEL	SR	1739	20	0
chr1	97988955	97993111	DEL	SR	4156	12	0
chr1	98047793	98048314	DEL	AL,SR	521	13	0
chr1	98076011	98094353	DEL	SR	18342	12	0
chr1	98100693	98112532	DEL	SR	11839	23	0
chr1	98115334	98115498	DEL	AL,SR	164	15	0
chr1	98115655	98115732	DEL	AL,SR	77	17	1
chr1	98137279	98137395	DEL	AL	116	13	0
chr1	98139546	98139760	DEL	AL	214	14	0
chr1	98140063	98140235	INS	AL	179	15	1
chr1	98140588	98142289	DEL	AL,SR	1701	19	0
chr1	98144598	98144771	INS	AL	175	11	0
chr1	98154859	98154948	DEL	AL	89	19	0
chr1	98156939	98157434	DEL	AL,SR	495	21	0
chr1	98159556	98162707	DEL	SR	3151	24	0
chr1	98192809	98192964	DEL	AL	155	13	0
chr1	98193346	98193441	INS	AL	96	14	0
chr1	98193738	98193998	INS	AL,SR	257	17	0
chr1	98280902	98293602	DEL	SR	12700	16	0
chr1	98893321	98921560	DEL	SR	28239	21	0
chr1	98924818	98943352	DEL	SR	18534	11	0
chr1	99287044	99287310	DEL	AL,SR	266	19	0
chr1	99296679	99296832	INS	AL	159	20	0
chr1	99373295	99391952	DEL	SR	18657	27	0
chr1	99399777	99401486	DEL	AL,SR	1709	36	0
chr1	99581915	99582085	INS	AL	169	12	0
chr1	99593785	99593945	INS	AL	160	11	0
chr1	99596472	99596642	INS	AL	171	26	0
chr1	99596739	99596924	DEL	AL	185	24	1
chr1	99597978	99598063	INS	AL	81	26	0
chr1	99600591	99600646	DEL	AL	55	20	0
chr1	99650252	99650504	DEL	AL	252	10	1
chr1	99650971	99651103	INS	AL	133	12	0
chr1	99657295	99658501	INS	AL,SR	1201	25	0
chr1	99661823	99662096	DEL	AL,SR	273	26	0
chr1	99662711	99662934	INS	AL	229	19	0
chr1	99673402	99677392	DEL	SR	3990	17	0
chr1	99685278	99689153	DEL	SR	3875	13	0
chr1	99724059	99754302	DEL	SR	30243	18	0
chr1	99797824	99797875	DEL	AL	51	11	0
chr1	99958068	99960207	DEL	AL,SR	2139	10	0
chr1	99964371	99981056	DEL	SR	16685	26	0
chr1	99987596	99991598	DEL	AL,SR	4002	34	0
chr1	99995288	99995413	DEL	AL	125	36	0
chr1	100013025	100018194	DEL	SR	5169	34	0
chr1	100027729	100041264	DEL	SR	13535	16	0
chr1	100071932	100071985	DEL	AL	53	12	0
chr1	100354971	100356595	DEL	AL,SR	1624	43	0
chr1	100378568	100379675	DEL	AL,SR	1107	14	0
chr1	100431823	100432703	INS	AL,SR	880	14	0
chr1	100463740	100463793	INS	AL	56	12	0
chr1	100582561	100589032	DEL	SR	6471	16	0
chr1	100599243	100602923	DEL	SR	3680	26	0
chr1	100604131	100657416	DEL	SR	53285	20	0
chr1	100661788	100669722	DEL	SR	7934	26	0
chr1	100674199	100674255	DEL	AL	56	11	0
chr1	100723192	100729218	DEL	SR	6026	21	0
chr1	100736865	100736926	DEL	AL	61	12	0
chr1	100754192	100891153	DEL	SR	136961	15	0
chr1	100939596	100944856	DEL	SR	5260	17	0
chr1	100996355	101002746	DEL	SR	6391	14	0
chr1	101009986	101035500	DEL	SR	25514	12	0
chr1	101081512	101081575	INS	AL	63	25	0
chr1	101409052	101417158	DEL	SR	8106	23	0
chr1	101421750	101422223	DEL	AL,SR	473	19	0
chr1	101443230	101445190	DEL	AL,SR	1960	25	0
chr1	101449720	101453469	DEL	SR	3749	16	0
chr1	101498065	101500419	DEL	AL,SR	2354	22	0
chr1	101502091	101502267	INS	AL	171	28	0
chr1	101502345	101502607	DEL	AL,SR	262	10	1
chr1	101515085	101516119	DEL	AL,SR	1034	15	0
chr1	101523866	101563845	DEL	SR	39979	18	0
chr1	101607979	101608465	DEL	AL,SR	486	12	0
chr1	101616811	101625853	DEL	SR	9042	12	0
chr1	101891642	101903654	DEL	SR	12012	23	0
chr1	101917210	101917870	DEL	AL,SR	660	23	0
chr1	101922027	101922537	DEL	AL,SR	510	24	0
chr1	101953285	101953742	INS	AL,SR	464	20	0
chr1	101991705	101991870	DEL	AL	165	16	0
chr1	102019760	102019822	DEL	AL	62	22	0
chr1	102022225	102023061	DEL	AL,SR	836	36	0
chr1	102026064	102026357	DEL	AL,SR	293	19	0
chr1	102030852	102035190	DEL	SR	4338	19	0
chr1	102065903	102077516	DEL	SR	11613	28	0
chr1	102094952	102100085	DEL	SR	5133	13	0
chr1	102107577	102109997	DEL	AL,SR	2420	14	0
chr1	102111766	102111827	DEL	AL	61	44	0
chr1	102142246	102160567	DEL	SR	18321	15	0
chr1	102161929	102164476	DEL	SR	2547	18	0
chr1	102178588	102190430	DEL	SR	11842	20	0
chr1	102193588	102196585	DEL	SR	2997	13	0
chr1	102270396	102270473	DEL	AL	77	21	0
chr1	102278865	102304002	DEL	SR	25137	23	0
chr1	102336461	102337051	INS	AL,SR	577	25	0
chr1	102337997	102338049	DEL	AL	52	16	0
chr1	102357322	102362619	DEL	SR	5297	20	0
chr1	102423984	102424037	DEL	AL	53	12	0
chr1	102442084	102448259	DEL	SR	6175	14	0
chr1	102451297	102455939	DEL	SR	4642	11	0
chr1	102672285	102677073	DEL	SR	4788	28	0
chr1	102686387	102693029	DEL	SR	6642	14	0
chr1	102700237	102704057	DEL	SR	3820	31	0
chr1	102747452	102747507	DEL	AL,SR	55	18	0
chr1	102748888	102748940	DEL	AL	52	13	0
chr1	102758911	102759156	INS	AL,SR	246	18	0
chr1	102760852	102761109	INS	AL,SR	263	15	0
chr1	102761859	102761920	DEL	AL	61	36	0
chr1	102868942	102869046	DEL	AL	104	10	0
chr1	102908786	102920348	DEL	SR	11562	17	0
chr1	102928512	102928589	DEL	AL	77	20	0
chr1	102930328	102930543	DEL	AL	215	17	0
chr1	102945661	102945825	DEL	AL,SR	164	21	0
chr1	102947364	102947415	DEL	AL	51	15	0
chr1	102983092	102984356	DEL	AL,SR	1264	33	0
chr1	102991767	103003244	DEL	SR	11477	24	0
chr1	103004794	103023421	DEL	SR	18627	22	0
chr1	103531707	103531782	DEL	AL	75	15	0
chr1	103917801	103918254	INS	AL	463	16	0
chr1	103922132	103922525	INS	AL	391	17	0
chr1	104050071	104069478	DEL	SR	19407	15	0
chr1	104815753	104815806	DEL	AL	53	12	0
chr1	104815948	104816035	INS	AL	90	23	1
chr1	104817603	104817782	DEL	AL	179	31	0
chr1	104818085	104818156	DEL	AL	71	31	1
chr1	104830733	104831388	DEL	AL,SR	655	22	0
chr1	104831339	104831600	INS	AL	265	19	0
chr1	104843895	104844004	INS	AL	109	18	0
chr1	104855959	104856777	INS	AL,SR	819	23	0
chr1	104871076	104871307	DEL	AL	231	18	0
chr1	104871953	104872005	INS	AL	52	11	0
chr1	104981827	104982055	INS	AL	229	12	0
chr1	104983723	104984111	DEL	AL,SR	388	15	0
chr1	105005834	105006086	DEL	AL,SR	252	20	0
chr1	105006265	105006477	DEL	AL	212	12	0
chr1	105025062	105070155	DEL	SR	45093	12	0
chr1	105084365	105086663	DEL	SR	2298	15	0
chr1	105459664	105467165	DEL	SR	7501	12	0
chr1	105476613	105480064	DEL	SR	3451	22	0
chr1	105514591	105514774	INS	AL	182	13	0
chr1	105655656	105760447	DEL	SR	104791	15	0
chr1	105760994	105761143	INS	AL	148	13	0
chr1	105788011	105788152	INS	AL	141	10	0
chr1	105788076	105788252	DEL	AL	176	10	1
chr1	105790636	105791770	INS	AL,SR	1121	22	0
chr1	105830857	105832798	DEL	AL,SR	1941	14	0
chr1	105885226	105885558	INS	AL	332	30	0
chr1	105891388	105892034	DEL	AL,SR	646	35	0
chr1	105892422	105892601	DEL	AL	179	19	0
chr1	105911708	105916370	DEL	SR	4662	12	0
chr1	105956559	105959048	DEL	SR	2489	10	0
chr1	105984629	106001189	DEL	SR	16560	28	0
chr1	106129048	106129303	INS	AL,SR	261	20	0
chr1	106139577	106146421	DEL	SR	6844	11	0
chr1	106160919	106161028	DEL	AL	109	17	0
chr1	106249079	106254186	DEL	SR	5107	32	0
chr1	106285332	106286226	DEL	AL,SR	894	17	0
chr1	106293412	106294737	DEL	AL,SR	1325	30	0
chr1	106331856	106358225	DEL	SR	26369	32	0
chr1	106373607	106374309	INS	AL,SR	716	20	0
chr1	106383658	106384697	DEL	AL,SR	1039	19	0
chr1	106425262	106428929	DEL	AL,SR	3667	21	0
chr1	106437980	106439507	DEL	SR	1527	20	0
chr1	106473508	106473573	DEL	AL	65	16	0
chr1	106614444	106622593	DEL	SR	8149	14	0
chr1	106710328	106710381	DEL	AL	53	24	0
chr1	106712381	106719135	DEL	SR	6754	23	0
chr1	106725002	106725468	DEL	AL,SR	466	26	0
chr1	106725692	106725845	INS	AL	146	24	0
chr1	106727013	106727245	DEL	AL,SR	232	26	0
chr1	106727573	106728394	DEL	AL,SR	821	34	0
chr1	106737241	106737653	INS	AL,SR	400	23	0
chr1	106761005	106780169	DEL	SR	19164	14	0
chr1	106810107	106821345	DEL	SR	11238	16	0
chr1	106846407	106847496	DEL	AL,SR	1089	21	0
chr1	106851716	106851883	INS	AL,SR	167	17	0
chr1	106943471	106944098	INS	AL,SR	628	21	0
chr1	106951270	106951326	DEL	AL	56	14	0
chr1	106995321	106996203	INS	AL,SR	893	20	0
chr1	107012916	107015879	DEL	AL,SR	2963	41	0
chr1	107058444	107058737	DEL	AL,SR	293	38	0
chr1	107194602	107201636	DEL	SR	7034	20	0
chr1	107254859	107255010	DEL	AL	151	13	0
chr1	107256289	107256448	INS	AL	159	11	0
chr1	107459921	107460050	INS	AL	125	35	0
chr1	107474930	107476406	DEL	AL,SR	1476	32	0
chr1	107478338	107478491	DEL	AL	153	19	0
chr1	107678128	107679760	DEL	AL,SR	1632	15	0
chr1	107722679	107722793	DEL	AL	114	17	0
chr1	107837554	107837622	DEL	AL	68	14	0
chr1	108027103	108027281	DEL	AL	178	11	0
chr1	108028243	108028386	DEL	AL	143	31	0
chr1	108028953	108029119	DEL	AL	166	14	0
chr1	108033835	108033889	DEL	AL	54	19	0
chr1	108038416	108114198	DEL	SR	75782	22	0
chr1	108134391	108153146	DEL	SR	18755	13	0
chr1	108265134	108270218	DEL	SR	5084	16	0
chr1	108273832	108281027	DEL	SR	7195	23	0
chr1	108284547	108287620	DEL	SR	3073	14	0
chr1	108301065	108301464	DEL	AL,SR	399	12	0
chr1	108481123	108496174	DEL	SR	15051	22	0
chr1	108500585	108517800	DEL	SR	17215	25	0
chr1	108578220	108578280	INS	AL	63	15	0
chr1	108592542	108598577	DEL	SR	6035	11	0
chr1	108619519	108619669	DEL	AL,SR	150	12	0
chr1	108621559	108631221	DEL	SR	9662	18	0
chr1	108916854	108941490	DEL	SR	24636	28	0
chr1	108944257	108967479	DEL	SR	23222	18	0
chr1	108981760	108984350	DEL	AL,SR	2590	16	0
chr1	109267119	109270850	DEL	SR	3731	23	0
chr1	109292677	109305849	DEL	SR	13172	16	0
chr1	109414737	109418990	DEL	SR	4253	18	0
chr1	109420691	109420769	INS	AL	75	14	0
chr1	109476649	109477342	DEL	AL,SR	693	19	0
chr1	109545940	109565397	DEL	SR	19457	19	0
chr1	109569748	109569898	INS	AL	151	12	0
chr1	109581357	109581476	DEL	AL	119	19	0
chr1	109585427	109585479	DEL	AL	52	14	0
chr1	109586695	109586927	DEL	AL,SR	232	14	0
chr1	109769703	109778529	DEL	SR	8826	17	0
chr1	111004411	111049764	DEL	SR	45353	14	0
chr1	111057937	111066474	DEL	SR	8537	41	0
chr1	111088134	111107096	DEL	SR	18962	19	0
chr1	111111794	111115313	DEL	AL,SR	3519	21	0
chr1	111139106	111144494	DEL	SR	5388	23	0
chr1	111146833	111157117	DEL	SR	10284	22	0
chr1	111269884	111271564	DEL	SR	1680	10	0
chr1	111393283	111393723	DEL	AL,SR	440	18	0
chr1	111413389	111436447	DEL	SR	23058	29	0
chr1	111438752	111438879	DEL	AL	127	17	0
chr1	111445305	111445492	INS	AL	189	18	0
chr1	111471632	111471685	DEL	AL	53	22	0
chr1	111499540	111511534	DEL	SR	11994	11	0
chr1	111558772	111563918	DEL	SR	5146	28	0
chr1	111569038	111583472	DEL	SR	14434	31	0
chr1	111592178	111592253	DEL	AL	75	10	0
chr1	111696047	111716694	DEL	SR	20647	10	0
chr1	111756433	111756673	DEL	AL	240	11	0
chr1	111759192	111759285	DEL	AL	93	14	0
chr1	111840985	111877085	DEL	SR	36100	15	0
chr1	111910694	111910944	DEL	AL,SR	250	26	0
chr1	111913319	111913574	DEL	AL,SR	255	39	0
chr1	111924937	111926291	DEL	AL,SR	1354	21	0
chr1	111934649	111937277	DEL	SR	2628	17	0
chr1	111940913	111941140	DEL	AL,SR	227	12	0
chr1	111942715	111943044	DEL	AL,SR	329	18	0
chr1	111987931	111988153	DEL	AL	222	18	0
chr1	112060011	112060887	DEL	AL,SR	876	34	0
chr1	112073697	112073884	INS	AL	188	33	0
chr1	112102660	112109342	DEL	SR	6682	11	0
chr1	112115699	112120156	DEL	SR	4457	20	0
chr1	112124568	112124831	DEL	AL,SR	263	18	0
chr1	112135298	112135525	INS	AL	221	27	0
chr1	112141982	112145962	DEL	SR	3980	31	0
chr1	112149386	112159868	DEL	SR	10482	26	0
chr1	112187692	112200796	DEL	SR	13104	12	0
chr1	112202656	112206113	DEL	SR	3457	13	0
chr1	112708777	112710050	DEL	SR	1273	17	0
chr1	112711121	112732575	DEL	SR	21454	20	0
chr1	112737582	112777002	DEL	SR	39420	29	0
chr1	112787368	112801447	DEL	SR	14079	26	0
chr1	112821349	112821511	DEL	AL	162	18	0
chr1	113133023	113138075	DEL	SR	5052	28	0
chr1	113171268	113175195	DEL	SR	3927	17	0
chr1	113181368	113190503	DEL	SR	9135	18	0
chr1	113195642	113203017	DEL	SR	7375	21	0
chr1	113206274	113207125	DEL	AL,SR	851	17	0
chr1	113229890	113230032	DEL	AL	142	19	0
chr1	113286704	113293617	DEL	SR	6913	24	0
chr1	113296189	113296365	DEL	AL	176	13	0
chr1	113303136	113307872	DEL	SR	4736	21	0
chr1	113363645	113367091	DEL	SR	3446	12	0
chr1	113369627	113373432	DEL	SR	3805	11	0
chr1	113410257	113410323	INS	AL,SR	53	29	0
chr1	113410348	113410402	DEL	AL	54	21	1
chr1	113418345	113418691	DEL	AL,SR	346	14	0
chr1	113634620	113643759	DEL	SR	9139	14	0
chr1	113645951	113648148	DEL	AL,SR	2197	12	0
chr1	113672417	113673002	DEL	AL,SR	585	37	0
chr1	113678232	113678338	DEL	AL	106	33	0
chr1	113703724	113707594	DEL	SR	3870	16	0
chr1	113713504	113723546	DEL	SR	10042	28	0
chr1	113728448	113728599	DEL	AL	151	21	0
chr1	113781582	113784830	DEL	AL,SR	3248	24	0
chr1	113807279	114220192	DEL	SR	412913	23	0
chr1	114248466	114248736	DEL	AL	270	15	0
chr1	114267555	114267711	DEL	AL	156	11	0
chr1	114268607	114269227	DEL	AL,SR	620	13	0
chr1	114363376	114381844	DEL	SR	18468	42	0
chr1	114396922	114411176	DEL	SR	14254	23	0
chr1	114415735	114422569	DEL	SR	6834	12	0
chr1	114423109	114427690	DEL	SR	4581	11	0
chr1	114458592	114459263	INS	AL,SR	674	25	0
chr1	114466234	114478490	DEL	SR	12256	23	0
chr1	114493606	114497579	DEL	SR	3973	26	0
chr1	114503066	114522025	DEL	SR	18959	35	0
chr1	114526852	114544707	DEL	SR	17855	20	0
chr1	114668435	114668602	DEL	AL	167	27	0
chr1	114669751	114669894	INS	AL	137	24	0
chr1	114671660	114671809	INS	AL	165	16	0
chr1	114672107	114673051	DEL	AL,SR	944	18	0
chr1	114707384	114717134	DEL	SR	9750	13	0
chr1	114722112	114737587	DEL	SR	15475	24	0
chr1	114759305	114777171	DEL	SR	17866	11	0
chr1	114801601	114801687	DEL	AL	86	20	0
chr1	114931642	114931718	DEL	AL	76	30	0
chr1	114950113	114950843	INS	AL,SR	707	36	0
chr1	114959228	114959816	DEL	AL,SR	588	31	0
chr1	114960816	114960867	INS	AL	51	30	0
chr1	114976860	114976962	DEL	AL	102	13	0
chr1	114978818	115006584	DEL	SR	27766	68	0
chr1	115221715	115243033	DEL	SR	21318	17	0
chr1	115251230	115259264	DEL	SR	8034	48	0
chr1	115294134	115297206	DEL	SR	3072	54	0
chr1	115641696	115664789	DEL	SR	23093	23	0
chr1	115664989	115665096	DEL	AL	107	17	0
chr1	115672612	115674747	DEL	AL,SR	2135	24	0
chr1	115730848	115758538	DEL	SR	27690	22	0
chr1	115859319	115877701	DEL	SR	18382	19	0
chr1	116005191	116005981	DEL	AL,SR	790	15	0
chr1	116092815	116096072	DEL	SR	3257	16	0
chr1	116230117	116230226	DEL	AL	109	14	0
chr1	116274625	116286101	DEL	SR	11476	21	0
chr1	116295664	116314210	DEL	SR	18546	53	0
chr1	116317531	116317719	DEL	AL	188	16	0
chr1	116319782	116320067	INS	AL,SR	289	18	0
chr1	116332215	116332274	DEL	AL	59	28	0
chr1	116383686	116383956	DEL	AL,SR	270	25	0
chr1	116432350	116432659	DEL	AL,SR	309	14	0
chr1	116442389	116442895	DEL	AL,SR	506	12	0
chr1	116455444	116455571	DEL	AL	127	12	0
chr1	116465598	116468794	DEL	AL,SR	3196	18	0
chr1	116558826	116562403	DEL	AL,SR	3577	15	0
chr1	116565508	116565559	DEL	AL	51	19	0
chr1	116572455	116574573	DEL	AL,SR	2118	19	0
chr1	116609197	116612930	DEL	AL,SR	3733	31	0
chr1	116632749	116632812	DEL	AL	63	25	0
chr1	116633336	116633401	DEL	AL	65	24	0
chr1	116644583	116663499	DEL	SR	18916	13	0
chr1	116681234	116681404	INS	AL	167	15	0
chr1	116738762	116746519	DEL	SR	7757	26	0
chr1	116789499	116789599	DEL	AL	100	15	0
chr1	116914628	116916921	DEL	AL,SR	2293	41	0
chr1	116961991	116965794	DEL	SR	3803	11	0
chr1	117054354	117054441	DEL	AL	87	16	0
chr1	117078048	117096105	DEL	SR	18057	30	0
chr1	117105219	117114929	DEL	SR	9710	38	0
chr1	117119658	117121178	DEL	AL,SR	1520	38	0
chr1	117175826	117175997	DEL	AL	171	11	0
chr1	117201463	117215796	DEL	SR	14333	23	0
chr1	117229700	117233457	DEL	AL,SR	3757	24	0
chr1	117371471	117371526	INS	AL	55	29	0
chr1	117396928	117397330	INS	AL	401	27	0
chr1	117398113	117398527	DEL	AL,SR	414	28	0
chr1	117399675	117399817	DEL	AL	142	23	0
chr1	117411916	117426824	DEL	SR	14908	22	0
chr1	117470145	117470340	INS	AL,SR	193	16	0
chr1	117484107	117484335	DEL	AL	228	27	0
chr1	117569527	117579114	DEL	SR	9587	15	0
chr1	117605590	117609691	DEL	SR	4101	18	0
[truncated: 56,536 more rows]

## Sheet: Supplementary Data 2
Supplementary Data 2. Genes affected by hSVs identified in DASZ
Gene id	SV overlapped featurea	gene start	gene end	SV typeb	SV length	SV region
W03g008978	intron	254665099	254672057	INS	975	chr3-254668682-254669646
W03g008981	5UTR	255463093	255497396	DEL	835	chr3-255468414-255469249
W03g008981	5UTR	255463093	255497396	DEL	866	chr3-255482100-255482966
W03g008981	5UTR	255463093	255497396	INS	188	chr3-255496900-255497094
W03g008983	intron	255689285	255711570	DEL	554	chr3-255695142-255695696
W03g009001	intron	259513130	259549551	DEL	3223	chr3-259532380-259535603
W03g009005	5UTR	259804944	259824058	DEL	1962	chr3-259816520-259818482
W03g009005	5UTR	259804944	259824058	INS	231	chr3-259822418-259822647
W03g009005	5UTR	259804944	259824058	DEL	160	chr3-259823189-259823349
W03g009007	intron	259913353	259920785	DEL	432	chr3-259915363-259915795
W03g009010	intron	260012090	260026997	INS	1077	chr3-260018934-260020011
W03g009011	cds_overlap	260049074	260060239	INS	132	chr3-260049050-260049184
W03g009011	intron	260049074	260060239	DEL	163	chr3-260051197-260051360
W03g009015	intron	260486302	260501584	INS	942	chr3-260490297-260491228
W03g009022	intron	261105318	261133187	DEL	4402	chr3-261115768-261120170
W03g009022	intron	261105318	261133187	DEL	3196	chr3-261125810-261129006
W03g009026	intron	262251148	262268802	INS	275	chr3-262255972-262256241
W03g009026	intron	262251148	262268802	INS	204	chr3-262259487-262259687
W03g009026	intron	262251148	262268802	INS	232	chr3-262265584-262265813
W03g009029	intron	262387119	262404999	DEL	5488	chr3-262395977-262401465
W03g009033	intron	262639091	262658812	DEL	5049	chr3-262647130-262652179
W03g009040	intron	263411142	263422039	DEL	447	chr3-263415356-263415803
W03g009041	cds_overlap	263422498	263430555	INS	177	chr3-263426106-263426284
W03g009051	intron	264005560	264019355	DEL	3133	chr3-264007466-264010599
W03g009051	intron	264005560	264019355	DEL	79	chr3-264018587-264018666
W03g009053	intron	264079552	264111754	DEL	1647	chr3-264086618-264088265
W03g009053	intron	264079552	264111754	DEL	6116	chr3-264096429-264102545
W03g009053	intron	264079552	264111754	DEL	3142	chr3-264105907-264109049
W03g009054	cds_overlap	264116896	264120609	DEL	6673	chr3-264110623-264117296
W03g009053	cds_overlap	264079552	264111754	DEL	6673	chr3-264110623-264117296
W03g009055	cds_overlap	264141200	264164976	INS	801	chr3-264140439-264141241
W03g009055	intron	264141200	264164976	DEL	167	chr3-264145183-264145350
W03g009055	intron	264141200	264164976	DEL	171	chr3-264149511-264149682
W03g009055	intron	264141200	264164976	INS	63	chr3-264156378-264156443
W03g009057	intron	264296769	264303841	INS	126	chr3-264297666-264297795
W03g009063	intron	264700771	264711306	DEL	234	chr3-264704932-264705166
W03g009063	5UTR	264700771	264711306	INS	413	chr3-264710517-264710924
W03g009064	3UTR	264818046	264828614	DEL	4573	chr3-264818735-264823308
W03g009064	3UTR	264818046	264828614	INS	183	chr3-264827396-264827577
W03g009065	intron	264837423	264854896	INS	181	chr3-264844253-264844433
W03g009065	cds_overlap	264837423	264854896	INS	488	chr3-264846066-264846543
W03g009067	3UTR	264923315	264951469	DEL	2599	chr3-264927969-264930568
W03g009070	full_pav	265099317	265101082	DEL	7651	chr3-265099250-265106901
W03g009074	5UTR	266303777	266339981	DEL	142	chr3-266323242-266323384
W03g009074	5UTR	266303777	266339981	DEL	348	chr3-266330167-266330515
W03g009074	5UTR	266303777	266339981	INS	151	chr3-266337659-266337810
W03g009075	intron	266358579	266392565	DEL	148	chr3-266372881-266373029
W03g009075	intron	266358579	266392565	DEL	232	chr3-266379074-266379306
W03g009075	cds_overlap	266358579	266392565	DEL	4476	chr3-266384688-266389164
W03g009075	cds_overlap	266358579	266392565	DEL	3770	chr3-266391462-266395232
W03g009082	cds_overlap	267296344	267305524	INS	476	chr3-267302912-267303380
W03g009083	intron	267311022	267346233	DEL	75	chr3-267311817-267311892
W03g009083	intron	267311022	267346233	INS	52	chr3-267312829-267312879
W03g009083	intron	267311022	267346233	DEL	84	chr3-267313612-267313696
W03g009083	cds_overlap	267311022	267346233	INS	727	chr3-267322569-267323305
W03g009092	cds_overlap	268456901	268462473	INS	875	chr3-268461814-268462684
W03g009098	intron	269177697	269186696	DEL	153	chr3-269180639-269180792
W03g009101	5UTR	269284188	269291118	INS	266	chr3-269284227-269284488
W03g009104	cds_overlap	269737031	269754355	DEL	12088	chr3-269730838-269742926
W03g009104	intron	269737031	269754355	DEL	599	chr3-269744641-269745240
W03g009104	intron	269737031	269754355	DEL	56	chr3-269749726-269749782
W03g009115	intron	270486665	270550450	DEL	31964	chr3-270487967-270519931
W03g009115	intron	270486665	270550450	DEL	24687	chr3-270522355-270547042
W03g009116	full_pav	270623069	270625512	DEL	7850	chr3-270618449-270626299
W03g009117	cds_overlap	270628405	270639456	DEL	5700	chr3-270629171-270634871
W03g009126	cds_overlap	273012277	273015497	DEL	1768	chr3-273011655-273013423
W03g009126	cds_overlap	273012277	273015497	DEL	238	chr3-273014340-273014578
W04g009128	3UTR	610013	614862	DEL	180	chr4-613010-613190
W04g009140	intron	1812995	1815713	DEL	217	chr4-1813262-1813479
W04g009141	cds_overlap	1815905	1819060	DEL	60	chr4-1817121-1817181
W04g009143	cds_overlap	2017493	2018702	INS	330	chr4-2017500-2017829
W04g009165	full_pav	5508194	5510807	DEL	4978	chr4-5507306-5512284
W04g009170	intron	6502314	6507996	DEL	1137	chr4-6504831-6505968
W04g009172	intron	6571675	6578427	DEL	230	chr4-6575379-6575609
W04g009185	cds_overlap	7634013	7634817	DEL	64	chr4-7634050-7634114
W04g009194	intron	8179158	8198378	DEL	816	chr4-8182552-8183368
W04g009194	cds_overlap	8179158	8198378	DEL	4585	chr4-8185480-8190065
W04g009195	cds_overlap	8262499	8275687	INS	280	chr4-8272792-8273067
W04g009198	intron	8302063	8338786	DEL	3139	chr4-8304917-8308056
W04g009198	intron	8302063	8338786	DEL	3416	chr4-8325103-8328519
W04g009198	intron	8302063	8338786	DEL	3490	chr4-8329890-8333380
W04g009198	intron	8302063	8338786	DEL	67	chr4-8337597-8337664
W04g009198	cds_overlap	8302063	8338786	DEL	1151	chr4-8337845-8338996
W04g009199	cds_overlap	8371766	8378334	DEL	13367	chr4-8376586-8389953
W04g009210	full_pav	11006602	11011865	DEL	12141	chr4-11000817-11012958
W04g009215	3UTR	11721490	11891243	DEL	6147	chr4-11734436-11740583
W04g009215	3UTR	11721490	11891243	DEL	18506	chr4-11765197-11783703
W04g009215	3UTR	11721490	11891243	DEL	960	chr4-11878179-11879139
W04g009225	intron	14100670	14118400	INS	299	chr4-14111747-14112043
W04g009225	intron	14100670	14118400	DEL	185	chr4-14111919-14112104
W04g009225	intron	14100670	14118400	DEL	1794	chr4-14115633-14117427
W04g009231	intron	14819442	14896410	DEL	11910	chr4-14832395-14844305
W04g009231	intron	14819442	14896410	INS	170	chr4-14851223-14851381
W04g009231	intron	14819442	14896410	DEL	9078	chr4-14865452-14874530
W04g009231	intron	14819442	14896410	DEL	11457	chr4-14875432-14886889
W04g009234	intron	15035093	15058250	DEL	941	chr4-15038824-15039765
W04g009234	intron	15035093	15058250	DEL	5649	chr4-15047377-15053026
W04g009235	cds_overlap	15059962	15063786	INS	177	chr4-15060248-15060427
W04g009237	5UTR	15170780	15185263	INS	125	chr4-15170721-15170847
W04g009241	3UTR	15570181	15577736	DEL	7574	chr4-15577269-15584843
W04g009250	full_pav	16845131	16846211	DEL	233087	chr4-16799001-17032088
W04g009257	cds_overlap	17624009	17634362	DEL	7060	chr4-17621741-17628801
W04g009257	intron	17624009	17634362	DEL	132	chr4-17633794-17633926
W04g009265	intron	18400419	18410222	INS	51	chr4-18402915-18402966
W04g009267	intron	18568293	18608325	INS	386	chr4-18575087-18575488
W04g009267	intron	18568293	18608325	DEL	4947	chr4-18595431-18600378
W04g009270	cds_overlap	18900311	18903109	DEL	246	chr4-18902325-18902571
W04g009272	intron	18958653	18979084	DEL	2180	chr4-18976614-18978794
W04g009315	5UTR	24044969	24070263	DEL	365	chr4-24046463-24046828
W04g009315	5UTR	24044969	24070263	INS	253	chr4-24047687-24047939
W04g009315	5UTR	24044969	24070263	DEL	6839	chr4-24052239-24059078
W04g009339	full_pav	26498208	26500240	DEL	8400	chr4-26493374-26501774
W04g009340	cds_overlap	26518665	26535538	DEL	9607	chr4-26517101-26526708
W04g009341	5UTR	26603530	26659149	DEL	71	chr4-26651352-26651423
W04g009341	5UTR	26603530	26659149	DEL	56	chr4-26651975-26652031
W04g009341	5UTR	26603530	26659149	INS	227	chr4-26658203-26658428
W04g009342	intron	26715218	26734114	DEL	256	chr4-26718652-26718908
W04g009342	intron	26715218	26734114	INS	142	chr4-26723614-26723756
W04g009343	5UTR	26735827	26749643	DEL	57	chr4-26742009-26742066
W04g009344	intron	26787020	26818083	DEL	3329	chr4-26794264-26797593
W04g009344	intron	26787020	26818083	INS	86	chr4-26797926-26798005
W04g009344	intron	26787020	26818083	DEL	2458	chr4-26804980-26807438
W04g009344	intron	26787020	26818083	DEL	3221	chr4-26807908-26811129
W04g009344	intron	26787020	26818083	INS	85	chr4-26816794-26816881
W04g009348	intron	27180616	27302542	DEL	7266	chr4-27198880-27206146
W04g009348	cds_overlap	27180616	27302542	DEL	25194	chr4-27208677-27233871
W04g009348	intron	27180616	27302542	DEL	21179	chr4-27244165-27265344
W04g009351	intron	28145678	28175080	DEL	69	chr4-28149673-28149742
W04g009352	intron	28181722	28210449	DEL	2049	chr4-28190045-28192094
W04g009353	intron	28427615	28456217	DEL	4518	chr4-28429322-28433840
W04g009353	cds_overlap	28427615	28456217	DEL	15672	chr4-28454517-28470189
W04g009354	cds_overlap	28491252	28502404	DEL	5143	chr4-28489086-28494229
W04g009356	intron	28659503	28672428	DEL	90	chr4-28667291-28667381
W04g009356	intron	28659503	28672428	DEL	434	chr4-28671077-28671511
W04g009357	intron	28745873	28762068	DEL	922	chr4-28748768-28749690
W04g009359	cds_overlap	29069244	29080624	DEL	3500	chr4-29066749-29070249
W04g009366	intron	30881554	30905203	DEL	3000	chr4-30884620-30887620
W04g009366	intron	30881554	30905203	DEL	2961	chr4-30899350-30902311
W04g009367	intron	30994146	31027773	INS	237	chr4-30995628-30995865
W04g009367	intron	30994146	31027773	DEL	5066	chr4-31004837-31009903
W04g009367	intron	30994146	31027773	DEL	2662	chr4-31014527-31017189
W04g009367	intron	30994146	31027773	DEL	646	chr4-31021258-31021904
W04g009378	intron	34478662	34516335	DEL	969	chr4-34484351-34485320
W04g009378	intron	34478662	34516335	DEL	5895	chr4-34498250-34504145
W04g009379	intron	34575514	34646174	DEL	453	chr4-34575879-34576332
W04g009379	intron	34575514	34646174	DEL	162	chr4-34577111-34577273
W04g009379	intron	34575514	34646174	DEL	359	chr4-34579470-34579829
W04g009379	intron	34575514	34646174	DEL	3296	chr4-34585053-34588349
W04g009379	intron	34575514	34646174	INS	246	chr4-34596419-34596678
W04g009379	intron	34575514	34646174	DEL	199	chr4-34597978-34598177
W04g009379	cds_overlap	34575514	34646174	INS	177	chr4-34600220-34600398
W04g009379	intron	34575514	34646174	DEL	229	chr4-34623208-34623437
W04g009381	5UTR	34938079	34976191	DEL	225	chr4-34944089-34944314
W04g009381	5UTR	34938079	34976191	INS	249	chr4-34965107-34965356
W04g009384	intron	35477427	35524677	DEL	117	chr4-35487049-35487166
W04g009386	intron	36140954	36196099	INS	92	chr4-36151346-36151437
W04g009386	intron	36140954	36196099	INS	138	chr4-36158833-36158962
W04g009386	intron	36140954	36196099	DEL	52	chr4-36159236-36159288
W04g009386	intron	36140954	36196099	DEL	3080	chr4-36179161-36182241
W04g009386	intron	36140954	36196099	DEL	7407	chr4-36185747-36193154
W04g009407	full_pav	40075520	40077265	DEL	34370	chr4-40047167-40081537
W04g009459	intron	48538012	48551418	DEL	437	chr4-48543218-48543655
W04g009464	intron	48858077	48862928	DEL	253	chr4-48859120-48859373
W04g009468	cds_overlap	49004444	49009063	DEL	3374	chr4-49005221-49008595
W04g009473	5UTR	49572056	49622141	DEL	922	chr4-49574799-49575721
W04g009473	cds_overlap	49572056	49622141	INS	144	chr4-49579198-49579341
W04g009473	5UTR	49572056	49622141	DEL	374	chr4-49600137-49600511
W04g009473	5UTR	49572056	49622141	INS	234	chr4-49604705-49604942
W04g009473	5UTR	49572056	49622141	INS	463	chr4-49607607-49608067
W04g009473	5UTR	49572056	49622141	DEL	1322	chr4-49609438-49610760
W04g009473	5UTR	49572056	49622141	DEL	3434	chr4-49613970-49617404
W04g009477	intron	49698351	49771797	DEL	986	chr4-49767332-49768318
W04g009477	intron	49698351	49771797	INS	231	chr4-49770677-49770907
W04g009478	cds_overlap	49878807	49931653	DEL	3325	chr4-49921659-49924984
W04g009479	cds_overlap	50031902	50037800	INS	760	chr4-50035485-50036245
W04g009479	cds_overlap	50031902	50037800	DEL	11471	chr4-50036502-50047973
W04g009482	cds_overlap	50110906	50116825	INS	485	chr4-50110739-50111218
W04g009486	intron	50187038	50206844	DEL	3002	chr4-50190900-50193902
W04g009486	intron	50187038	50206844	INS	272	chr4-50194729-50195000
W04g009490	cds_overlap	50309029	50315642	DEL	262	chr4-50308807-50309069
W04g009490	cds_overlap	50309029	50315642	INS	384	chr4-50312294-50312671
W04g009491	intron	50375267	50382414	INS	381	chr4-50379079-50379463
W04g009492	intron	50383302	50393579	DEL	53	chr4-50383752-50383805
W04g009506	intron	51058406	51079604	DEL	1387	chr4-51076321-51077708
W04g009510	intron	51225927	51236574	INS	228	chr4-51235964-51236188
W04g009514	cds_overlap	51381234	51387172	DEL	3487	chr4-51378985-51382472
W04g009514	3UTR	51381234	51387172	DEL	58	chr4-51386767-51386825
W04g009520	3UTR	51522074	51531274	DEL	3651	chr4-51522232-51525883
W04g009526	intron	51603246	51626787	INS	226	chr4-51606154-51606380
W04g009526	cds_overlap	51603246	51626787	DEL	1154	chr4-51615536-51616690
W04g009526	intron	51603246	51626787	DEL	1013	chr4-51620378-51621391
W04g009527	full_pav	51627962	51628360	DEL	8121	chr4-51627620-51635741
W04g009537	intron	51902966	51915201	DEL	876	chr4-51903750-51904626
W04g009538	cds_overlap	51931963	51968200	DEL	167	chr4-51931972-51932139
W04g009538	intron	51931963	51968200	DEL	126	chr4-51936140-51936266
W04g009541	intron	52008941	52018304	INS	98	chr4-52012475-52012579
W04g009541	intron	52008941	52018304	INS	281	chr4-52013410-52013689
W04g009542	cds_overlap	52041415	52045781	DEL	3510	chr4-52038578-52042088
W04g009548	intron	52208021	52216371	INS	53	chr4-52210538-52210590
W04g009549	intron	52276019	52293999	INS	62	chr4-52279616-52279678
W04g009562	cds_overlap	52888952	52897673	DEL	888	chr4-52889998-52890886
W04g009562	3UTR	52888952	52897673	DEL	4350	chr4-52893843-52898193
W04g009590	cds_overlap	54444253	54446440	INS	648	chr4-54445387-54446026
W04g009593	cds_overlap	54798129	54802118	DEL	5620	chr4-54800789-54806409
W04g009601	cds_overlap	54991129	55002257	DEL	2770	chr4-55001248-55004018
W04g009602	intron	55036298	55043376	INS	51	chr4-55040941-55040995
W04g009605	intron	55370551	55434390	DEL	717	chr4-55381537-55382254
W04g009614	intron	55545635	55569929	DEL	1099	chr4-55555113-55556212
W04g009614	intron	55545635	55569929	INS	318	chr4-55559759-55560073
W04g009618	full_pav	55712819	55713193	DEL	27474	chr4-55707244-55734718
W04g009617	full_pav	55709187	55710003	DEL	27474	chr4-55707244-55734718
W04g009623	intron	56903830	56913796	DEL	301	chr4-56910985-56911286
W04g009623	intron	56903830	56913796	DEL	73	chr4-56912276-56912349
W04g009625	intron	56927190	56932864	DEL	983	chr4-56928717-56929700
W04g009633	intron	57124351	57130005	DEL	69	chr4-57126940-57127009
W04g009633	intron	57124351	57130005	INS	982	chr4-57127299-57128279
W04g009636	cds_overlap	57213289	57214645	DEL	493	chr4-57213836-57214329
W04g009644	intron	57417587	57437648	DEL	488	chr4-57425885-57426373
W04g009644	intron	57417587	57437648	INS	88	chr4-57431966-57432051
W04g009644	intron	57417587	57437648	INS	758	chr4-57435675-57436434
W04g009652	3UTR	57667466	57677523	DEL	3044	chr4-57665716-57668760
W04g009653	intron	57861058	57865846	DEL	200	chr4-57863513-57863713
W04g009660	cds_overlap	58016107	58022681	DEL	2056	chr4-58015456-58017512
W04g009662	cds_overlap	59296947	59305570	DEL	1080	chr4-59299752-59300832
W04g009664	intron	59375175	59382610	DEL	836	chr4-59377638-59378474
W04g009665	intron	59386384	59395748	DEL	976	chr4-59388920-59389896
W04g009677	intron	60948499	60954800	DEL	3768	chr4-60950106-60953874
W04g009684	cds_overlap	61063935	61065594	DEL	4506	chr4-61065032-61069538
W04g009687	cds_overlap	61115606	61116163	DEL	86	chr4-61115737-61115823
W04g009697	intron	61695286	61720905	DEL	3326	chr4-61713884-61717210
W04g009700	5UTR	61867548	61889496	DEL	13627	chr4-61871327-61884954
W04g009703	intron	61931345	61937204	INS	348	chr4-61932944-61933293
W04g009703	intron	61931345	61937204	DEL	177	chr4-61933651-61933828
W04g009706	intron	62169849	62176446	DEL	256	chr4-62172491-62172747
W04g009707	intron	62178320	62181942	DEL	162	chr4-62180758-62180920
W04g009708	intron	62202941	62207317	DEL	1163	chr4-62203809-62204972
W04g009708	cds_overlap	62202941	62207317	INS	185	chr4-62205621-62205801
W04g009713	intron	62288110	62292711	DEL	233	chr4-62289290-62289523
W04g009713	intron	62288110	62292711	INS	322	chr4-62291172-62291494
W04g009717	intron	62365083	62371780	DEL	1212	chr4-62367255-62368467
W04g009722	intron	62506940	62518095	INS	242	chr4-62508122-62508362
W04g009722	intron	62506940	62518095	DEL	323	chr4-62511041-62511364
W04g009726	cds_overlap	62594582	62595418	DEL	2188	chr4-62595000-62597188
W04g009735	full_pav	63197652	63198902	DEL	17703	chr4-63186675-63204378
W04g009741	intron	63381295	63389622	INS	246	chr4-63383738-63383982
W04g009744	intron	63648460	63656132	DEL	2700	chr4-63651909-63654609
W04g009756	intron	64328590	64331982	INS	262	chr4-64329816-64330083
W04g009762	cds_overlap	64525021	64534979	DEL	13283	chr4-64520845-64534128
W04g009766	cds_overlap	64867967	64872495	DEL	2489	chr4-64867315-64869804
W04g009774	intron	65128590	65147196	DEL	64	chr4-65138157-65138221
W04g009784	intron	66065990	66073636	DEL	884	chr4-66066820-66067704
W04g009785	intron	66114159	66132978	DEL	860	chr4-66122548-66123408
W04g009785	intron	66114159	66132978	INS	248	chr4-66124981-66125236
W04g009785	intron	66114159	66132978	DEL	260	chr4-66130575-66130835
W04g009788	intron	66230638	66245834	DEL	171	chr4-66240134-66240305
W04g009788	intron	66230638	66245834	DEL	142	chr4-66240788-66240930
W04g009789	intron	66258179	66266012	INS	96	chr4-66260335-66260431
W04g009795	5UTR	66685302	66693395	DEL	644	chr4-66686445-66687089
W04g009795	5UTR	66685302	66693395	INS	160	chr4-66686444-66686607
W04g009799	intron	66766030	66779889	DEL	1019	chr4-66773500-66774519
W04g009808	3UTR	67060853	67080411	INS	249	chr4-67075808-67076057
W04g009808	3UTR	67060853	67080411	DEL	78	chr4-67077194-67077272
W04g009825	5UTR	67923360	67937446	DEL	11188	chr4-67923831-67935019
W04g009827	3UTR	68080828	68081568	DEL	477	chr4-68081557-68082034
W04g009828	intron	68103319	68154680	DEL	15022	chr4-68115458-68130480
W04g009828	intron	68103319	68154680	DEL	4067	chr4-68138887-68142954
W04g009828	intron	68103319	68154680	DEL	166	chr4-68146060-68146226
W04g009828	intron	68103319	68154680	DEL	146	chr4-68147183-68147329
W04g009828	3UTR	68103319	68154680	DEL	70	chr4-68154524-68154594
W04g009832	intron	68208211	68218240	INS	376	chr4-68214524-68214899
W04g009834	intron	68276904	68284935	DEL	67	chr4-68283615-68283682
W04g009836	cds_overlap	68343762	68355531	INS	846	chr4-68346795-68347642
W04g009842	cds_overlap	68640764	68642073	DEL	1094	chr4-68641581-68642675
W04g009851	intron	68959294	68969261	DEL	1245	chr4-68961946-68963191
W04g009852	cds_overlap	69015126	69025103	DEL	8129	chr4-69007835-69015964
W04g009853	intron	69063479	69076232	DEL	287	chr4-69064416-69064703
W04g009853	intron	69063479	69076232	INS	271	chr4-69066627-69066899
W04g009859	cds_overlap	69151207	69153060	INS	171	chr4-69151295-69151475
W04g009866	5UTR	69521655	69562928	DEL	10601	chr4-69522752-69533353
W04g009866	5UTR	69521655	69562928	DEL	4951	chr4-69535717-69540668
W04g009866	5UTR	69521655	69562928	INS	54	chr4-69547154-69547208
W04g009867	3UTR	69566112	69575078	DEL	232	chr4-69566315-69566547
W04g009868	intron	69804934	69813170	DEL	162	chr4-69812132-69812294
W04g009873	intron	70192629	70198649	DEL	192	chr4-70197147-70197339
W04g009886	5UTR	71546930	71611980	DEL	60	chr4-71555350-71555410
W04g009886	5UTR	71546930	71611980	INS	229	chr4-71569498-71569727
W04g009886	5UTR	71546930	71611980	INS	51	chr4-71581608-71581661
W04g009886	5UTR	71546930	71611980	DEL	4991	chr4-71587668-71592659
W04g009886	5UTR	71546930	71611980	DEL	5000	chr4-71596795-71601795
W04g009889	3UTR	72153334	72155229	INS	175	chr4-72155137-72155308
W04g009891	intron	72208774	72211996	DEL	817	chr4-72209248-72210065
W04g009892	3UTR	72215315	72350655	DEL	413	chr4-72271210-72271623
W04g009892	3UTR	72215315	72350655	DEL	1160	chr4-72335218-72336378
W04g009902	intron	74208840	74213632	INS	168	chr4-74209624-74209792
W04g009902	intron	74208840	74213632	INS	135	chr4-74211740-74211875
W04g009904	intron	74314660	74337864	DEL	2551	chr4-74324568-74327119
W04g009904	3UTR	74314660	74337864	INS	534	chr4-74337419-74337953
W04g009909	cds_overlap	74693392	74704790	DEL	6999	chr4-74701445-74708444
W04g009916	intron	76064676	76085619	DEL	11719	chr4-76069464-76081183
W04g009917	intron	76104575	76112596	DEL	890	chr4-76109881-76110771
W04g009919	intron	76201261	76211571	INS	212	chr4-76202155-76202364
W04g009919	intron	76201261	76211571	INS	256	chr4-76209746-76210001
W04g009920	5UTR	76231913	76240574	INS	344	chr4-76231659-76231991
W04g009922	intron	76520295	76527336	DEL	61	chr4-76525625-76525686
W04g009930	intron	76827464	76941395	DEL	57	chr4-76927670-76927727
W04g009931	3UTR	76988552	76998800	DEL	179	chr4-76989025-76989204
W04g009931	intron	76988552	76998800	INS	116	chr4-76990527-76990643
W04g009932	intron	77021106	77026080	INS	255	chr4-77022623-77022890
W04g009938	intron	77167469	77185080	INS	139	chr4-77168821-77168952
W04g009938	intron	77167469	77185080	INS	109	chr4-77177072-77177176
W04g009938	intron	77167469	77185080	DEL	151	chr4-77181329-77181480
W04g009942	5UTR	77682770	77710192	DEL	5083	chr4-77697882-77702965
W04g009944	cds_overlap	77713167	77713514	DEL	1471	chr4-77713367-77714838
W04g009949	intron	77884776	77889240	DEL	359	chr4-77885734-77886093
W04g009952	intron	78656389	78680390	DEL	178	chr4-78667212-78667390
W04g009953	intron	78691591	78695495	DEL	166	chr4-78693339-78693505
W04g009955	cds_overlap	78879872	78897655	DEL	4958	chr4-78881670-78886628
W04g009956	cds_overlap	78917564	78925761	DEL	2408	chr4-78922733-78925141
W04g009957	intron	78927306	78928481	DEL	56	chr4-78927540-78927596
W04g009968	3UTR	80443615	80458837	DEL	232	chr4-80446249-80446481
W04g009968	intron	80443615	80458837	DEL	389	chr4-80449457-80449846
W04g009969	full_pav	80459189	80459928	DEL	1794	chr4-80459059-80460853
W04g009970	intron	80474396	80497977	DEL	918	chr4-80479583-80480501
W04g009970	intron	80474396	80497977	DEL	60	chr4-80493715-80493775
W04g009975	intron	80639114	80643607	INS	157	chr4-80641337-80641497
W04g009978	3UTR	80746410	80772705	INS	658	chr4-80746232-80746887
W04g009978	5UTR	80746410	80772705	DEL	2657	chr4-80767325-80769982
W04g009979	5UTR	80775621	80784685	DEL	492	chr4-80776630-80777122
W04g009996	5UTR	82387642	82428499	INS	241	chr4-82420838-82421081
W04g009996	5UTR	82387642	82428499	DEL	1125	chr4-82424261-82425386
W04g009996	5UTR	82387642	82428499	DEL	1462	chr4-82428436-82429898
W04g010003	intron	83492805	83504899	DEL	149	chr4-83493158-83493307
W04g010003	intron	83492805	83504899	DEL	164	chr4-83494583-83494747
W04g010008	cds_overlap	83580856	83582940	DEL	3117	chr4-83578724-83581841
W04g010009	intron	83586227	83591701	INS	51	chr4-83588186-83588237
W04g010012	intron	83753720	83765961	DEL	270	chr4-83755851-83756121
W04g010013	full_pav	83769229	83769580	DEL	11727	chr4-83766182-83777909
W04g010016	5UTR	83923367	83928367	DEL	23680	chr4-83899710-83923390
W04g010017	intron	83930876	83940240	INS	71	chr4-83934599-83934663
W04g010018	intron	84045367	84060158	DEL	3268	chr4-84049774-84053042
W04g010018	intron	84045367	84060158	INS	407	chr4-84059593-84059996
W04g010020	intron	84118094	84137274	DEL	983	chr4-84121189-84122172
W04g010020	intron	84118094	84137274	INS	88	chr4-84126531-84126621
W04g010020	intron	84118094	84137274	DEL	90	chr4-84128981-84129071
W04g010021	intron	84178906	84189389	DEL	899	chr4-84187407-84188306
W04g010022	intron	84190425	84204797	DEL	53	chr4-84195646-84195699
W04g010023	3UTR	84352561	84372281	DEL	3535	chr4-84354536-84358071
W04g010023	cds_overlap	84352561	84372281	DEL	3173	chr4-84361748-84364921
W04g010025	3UTR	84511345	84511746	DEL	895	chr4-84510475-84511370
W04g010033	cds_overlap	84999310	85001941	DEL	16994	chr4-84983206-85000200
W04g010035	intron	85094053	85108540	DEL	308	chr4-85095941-85096249
W04g010036	cds_overlap	85227625	85234249	INS	245	chr4-85227626-85227869
W04g010040	cds_overlap	85328607	85332519	INS	173	chr4-85329278-85329449
W04g010043	intron	85505762	85525300	DEL	54	chr4-85509779-85509833
W04g010043	intron	85505762	85525300	DEL	6261	chr4-85513955-85520216
W04g010049	cds_overlap	86040710	86047254	INS	142	chr4-86044863-86045001
W04g010053	cds_overlap	86773165	86776666	INS	125	chr4-86773837-86773964
W04g010055	full_pav	86881123	86881723	DEL	124331	chr4-86879281-87003612
W04g010058	full_pav	86899355	86899540	DEL	124331	chr4-86879281-87003612
W04g010057	full_pav	86895437	86895670	DEL	124331	chr4-86879281-87003612
W04g010056	full_pav	86887335	86887842	DEL	124331	chr4-86879281-87003612
W04g010062	3UTR	87061005	87063661	DEL	180	chr4-87061089-87061269
W04g010064	cds_overlap	87088205	87096305	INS	431	chr4-87087855-87088285
W04g010064	cds_overlap	87088205	87096305	DEL	1060	chr4-87089909-87090969
W04g010066	intron	87113209	87126137	DEL	84	chr4-87120854-87120938
W04g010076	intron	87804790	87815001	INS	746	chr4-87810236-87810970
W04g010077	intron	87841826	87846148	DEL	127	chr4-87842713-87842840
W04g010078	intron	87911143	87916658	DEL	330	chr4-87914093-87914423
W04g010079	intron	87930543	87941355	DEL	184	chr4-87939980-87940164
W04g010080	3UTR	87979250	87998090	DEL	2911	chr4-87985923-87988834
W04g010080	5UTR	87979250	87998090	DEL	254	chr4-87996252-87996506
W04g010087	cds_overlap	88323768	88331444	DEL	9852	chr4-88314018-88323870
W04g010089	cds_overlap	88367906	88375356	INS	285	chr4-88371058-88371340
W04g010089	5UTR	88367906	88375356	INS	67	chr4-88372917-88372981
W04g010090	5UTR	88486146	88496896	INS	146	chr4-88486105-88486262
W04g010092	5UTR	88631767	88651582	DEL	53	chr4-88647206-88647259
W04g010092	cds_overlap	88631767	88651582	INS	322	chr4-88649441-88649766
W04g010093	cds_overlap	88657489	88672898	INS	297	chr4-88664491-88664780
W04g010093	intron	88657489	88672898	DEL	176	chr4-88669039-88669215
W04g010093	intron	88657489	88672898	DEL	60	chr4-88671764-88671824
W04g010098	cds_overlap	88986456	88995790	INS	89	chr4-88988447-88988537
W04g010098	intron	88986456	88995790	DEL	870	chr4-88989379-88990249
W04g010104	cds_overlap	89094074	89103153	INS	624	chr4-89096529-89097153
W04g010104	5UTR	89094074	89103153	DEL	58	chr4-89099485-89099543
W04g010104	5UTR	89094074	89103153	DEL	915	chr4-89101272-89102187
W04g010106	intron	89155533	89161363	DEL	902	chr4-89158401-89159303
W04g010110	intron	89318684	89326073	DEL	220	chr4-89322557-89322777
W04g010118	cds_overlap	89563143	89575687	INS	823	chr4-89566848-89567668
W04g010122	cds_overlap	89602506	89608882	INS	158	chr4-89608094-89608245
W04g010123	3UTR	89655099	89670987	DEL	3450	chr4-89664254-89667704
W04g010125	intron	89769192	89787693	DEL	909	chr4-89774600-89775509
W04g010125	5UTR	89769192	89787693	DEL	22715	chr4-89787668-89810383
W04g010130	cds_overlap	90111423	90117024	DEL	3346	chr4-90116277-90119623
W04g010135	full_pav	90815885	90821682	DEL	42586	chr4-90786112-90828698
W04g010151	cds_overlap	92886615	92891846	INS	1182	chr4-92886589-92887775
W04g010153	cds_overlap	92991674	92994578	DEL	75	chr4-92992098-92992173
W04g010164	intron	94069128	94078090	DEL	132	chr4-94075627-94075759
W04g010166	intron	94359772	94376620	DEL	5161	chr4-94370039-94375200
W04g010169	intron	94631694	94638586	INS	258	chr4-94634259-94634512
W04g010171	intron	94740816	94746603	INS	91	chr4-94743377-94743468
W04g010173	intron	94814173	94824954	DEL	232	chr4-94817074-94817306
W04g010174	intron	94849510	94888131	DEL	4927	chr4-94860349-94865276
W04g010175	full_pav	94975250	94977116	DEL	14379	chr4-94974780-94989159
W04g010176	intron	95003241	95010385	DEL	251	chr4-95008769-95009020
W04g010177	intron	95075297	95086027	DEL	179	chr4-95077645-95077824
W04g010177	cds_overlap	95075297	95086027	INS	264	chr4-95081602-95081866
W04g010188	5UTR	95780659	95803904	INS	511	chr4-95796676-95797181
W04g010189	cds_overlap	95888040	95906142	INS	286	chr4-95889135-95889420
W04g010189	intron	95888040	95906142	DEL	3739	chr4-95896883-95900622
W04g010190	cds_overlap	95940450	95948107	DEL	3221	chr4-95947380-95950601
W04g010193	3UTR	96547545	96562840	INS	270	chr4-96549076-96549340
W04g010193	intron	96547545	96562840	DEL	254	chr4-96553081-96553335
W04g010201	cds_overlap	96961567	96969504	INS	265	chr4-96961460-96961725
W04g010201	intron	96961567	96969504	INS	431	chr4-96966777-96967216
W04g010202	cds_overlap	97052448	97062597	DEL	814	chr4-97058664-97059478
W04g010205	intron	97187145	97191765	DEL	76	chr4-97189184-97189260
W04g010210	5UTR	97383831	97399678	DEL	2474	chr4-97394780-97397254
W04g010212	3UTR	97453983	97466533	DEL	65	chr4-97454190-97454255
W04g010213	intron	97572303	97579114	DEL	781	chr4-97575609-97576390
W04g010221	cds_overlap	98277020	98283612	DEL	3613	chr4-98281476-98285089
W04g010222	5UTR	98307457	98320810	DEL	635	chr4-98308162-98308797
W04g010230	intron	98805493	98818265	INS	266	chr4-98817604-98817871
W04g010233	full_pav	99414010	99415491	DEL	20621	chr4-99398985-99419606
W04g010239	5UTR	100167492	100173638	DEL	214	chr4-100170231-100170445
W04g010240	intron	100359697	100401020	INS	805	chr4-100382914-100383715
W04g010240	intron	100359697	100401020	DEL	496	chr4-100386441-100386937
W04g010240	intron	100359697	100401020	DEL	229	chr4-100387961-100388190
W04g010240	intron	100359697	100401020	DEL	5019	chr4-100391925-100396944
W04g010243	intron	100943008	100950928	DEL	375	chr4-100944529-100944904
W04g010244	intron	101027277	101063081	DEL	4597	chr4-101032552-101037149
W04g010246	intron	101296688	101304013	DEL	1383	chr4-101298698-101300081
W04g010246	intron	101296688	101304013	DEL	316	chr4-101303126-101303442
W04g010254	intron	101590085	101600049	INS	224	chr4-101598046-101598276
W04g010257	intron	102017095	102030485	DEL	100	chr4-102022732-102022832
W04g010260	intron	102339590	102346039	DEL	150	chr4-102342668-102342818
W04g010261	intron	102475454	102483775	DEL	272	chr4-102477601-102477873
W04g010261	intron	102475454	102483775	DEL	209	chr4-102482867-102483076
W04g010265	cds_overlap	102761898	102787574	INS	973	chr4-102779312-102780277
W04g010266	intron	102881305	102888992	INS	147	chr4-102885550-102885697
W04g010268	3UTR	102959370	102961738	DEL	163	chr4-102961228-102961391
W04g010282	intron	104392914	104401343	DEL	267	chr4-104394150-104394417
W04g010289	intron	105085483	105095938	DEL	185	chr4-105088572-105088757
W04g010290	intron	105217529	105233354	DEL	1490	chr4-105230050-105231540
W04g010291	3UTR	105371035	105374795	DEL	20858	chr4-105374680-105395538
W04g010292	intron	105397421	105429786	DEL	185	chr4-105406781-105406966
W04g010292	intron	105397421	105429786	DEL	85	chr4-105415838-105415923
W04g010292	intron	105397421	105429786	DEL	223	chr4-105424942-105425165
W04g010292	intron	105397421	105429786	INS	254	chr4-105425123-105425381
W04g010293	3UTR	105473665	105478404	DEL	1204	chr4-105476178-105477382
W04g010295	intron	105550709	105569012	INS	231	chr4-105558080-105558310
W04g010295	intron	105550709	105569012	INS	228	chr4-105561229-105561458
W04g010301	5UTR	105987414	106014147	DEL	1319	chr4-106008809-106010128
W04g010302	intron	106051797	106057832	INS	173	chr4-106052215-106052387
W04g010302	intron	106051797	106057832	INS	92	chr4-106052957-106053047
W04g010305	5UTR	106464324	106472924	DEL	902	chr4-106471320-106472222
W04g010305	5UTR	106464324	106472924	INS	296	chr4-106472900-106473192
W04g010306	full_pav	106573386	106574986	DEL	6656	chr4-106570612-106577268
W04g010327	intron	108820036	108946316	INS	243	chr4-108825104-108825339
W04g010328	intron	109023343	109051493	DEL	3476	chr4-109044824-109048300
W04g010330	5UTR	109058954	109076244	DEL	3094	chr4-109061947-109065041
W04g010330	intron	109058954	109076244	DEL	3505	chr4-109069801-109073306
W04g010334	intron	109956463	109971121	INS	246	chr4-109959172-109959422
W04g010341	intron	112138290	112160324	DEL	3159	chr4-112143810-112146969
W04g010348	intron	113011188	113014829	DEL	171	chr4-113013482-113013653
W04g010351	intron	113721731	113730754	DEL	155	chr4-113728327-113728482
W04g010352	intron	113733878	113764900	DEL	3102	chr4-113757710-113760812
W04g010359	intron	114551035	114559082	DEL	70	chr4-114554247-114554317
W04g010360	intron	114618516	114665115	INS	116	chr4-114623180-114623288
W04g010360	intron	114618516	114665115	DEL	1555	chr4-114628060-114629615
W04g010360	intron	114618516	114665115	DEL	232	chr4-114655136-114655368
W04g010367	intron	116073469	117452094	DEL	64	chr4-116103284-116103348
W04g010367	intron	116073469	117452094	DEL	2042	chr4-116112730-116114772
W04g010367	intron	116073469	117452094	DEL	2182	chr4-116167303-116169485
W04g010367	intron	116073469	117452094	DEL	2251	chr4-116298040-116300291
W04g010367	intron	116073469	117452094	DEL	24060	chr4-116300901-116324961
W04g010367	intron	116073469	117452094	DEL	2081	chr4-116369116-116371197
W04g010367	intron	116073469	117452094	DEL	58	chr4-117072990-117073048
W04g010367	intron	116073469	117452094	DEL	421	chr4-117100738-117101159
W04g010367	intron	116073469	117452094	DEL	9137	chr4-117408516-117417653
W04g010367	intron	116073469	117452094	DEL	5295	chr4-117439323-117444618
W04g010371	intron	117609178	117634151	INS	282	chr4-117623906-117624193
W04g010374	intron	117725298	117751010	DEL	897	chr4-117727121-117728018
W04g010375	intron	117938723	118000822	INS	171	chr4-117951568-117951740
W04g010380	intron	118482315	118502409	DEL	1206	chr4-118485118-118486324
W04g010383	intron	118661620	118680971	INS	251	chr4-118667194-118667445
W04g010383	intron	118661620	118680971	DEL	254	chr4-118673820-118674074
W04g010386	intron	119147989	119158425	DEL	227	chr4-119155257-119155484
W04g010388	intron	119628706	119647991	DEL	284	chr4-119636694-119636978
W04g010388	intron	119628706	119647991	DEL	118	chr4-119643342-119643460
W04g010392	intron	120175840	120210194	DEL	8851	chr4-120178525-120187376
W04g010392	intron	120175840	120210194	DEL	57	chr4-120198038-120198095
W04g010402	full_pav	120998219	121003397	DEL	14181	chr4-120996644-121010825
W04g010403	cds_overlap	121009969	121017334	DEL	14181	chr4-120996644-121010825
W04g010406	intron	121270424	121282489	DEL	6476	chr4-121274236-121280712
W04g010409	intron	121417285	121448287	INS	106	chr4-121420562-121420671
W04g010409	intron	121417285	121448287	DEL	1535	chr4-121422554-121424089
W04g010409	intron	121417285	121448287	DEL	592	chr4-121438174-121438766
W04g010411	intron	121645508	121666693	DEL	5399	chr4-121654948-121660347
W04g010411	intron	121645508	121666693	INS	935	chr4-121662875-121663814
W04g010411	intron	121645508	121666693	DEL	74	chr4-121666202-121666276
W04g010415	intron	122079865	122134863	DEL	2573	chr4-122110241-122112814
W04g010415	intron	122079865	122134863	DEL	5023	chr4-122117946-122122969
W04g010415	intron	122079865	122134863	DEL	5349	chr4-122124314-122129663
W04g010417	cds_overlap	122391645	122407467	INS	255	chr4-122404416-122404671
W04g010419	intron	122456765	122479446	INS	229	chr4-122465094-122465319
W04g010419	intron	122456765	122479446	DEL	232	chr4-122467342-122467574
W04g010419	intron	122456765	122479446	DEL	62	chr4-122468363-122468425
W04g010419	cds_overlap	122456765	122479446	INS	246	chr4-122468988-122469235
W04g010423	intron	122697625	122723208	INS	251	chr4-122698818-122699074
W04g010423	intron	122697625	122723208	DEL	3503	chr4-122699721-122703224
W04g010423	intron	122697625	122723208	DEL	3175	chr4-122705078-122708253
W04g010423	intron	122697625	122723208	INS	249	chr4-122713346-122713593
W04g010424	cds_overlap	122764499	122774910	DEL	1392	chr4-122763228-122764620
W04g010424	3UTR	122764499	122774910	DEL	61	chr4-122769978-122770039
W04g010429	cds_overlap	123013333	123037165	DEL	3301	chr4-123011861-123015162
W04g010432	full_pav	123197188	123204846	DEL	10151	chr4-123195704-123205855
W04g010433	3UTR	123330505	123338258	DEL	120	chr4-123337644-123337764
W04g010434	3UTR	123338535	123358330	INS	191	chr4-123341561-123341755
W04g010434	intron	123338535	123358330	DEL	352	chr4-123350050-123350402
W04g010449	intron	125327639	125339146	INS	51	chr4-125330543-125330595
W04g010449	intron	125327639	125339146	DEL	855	chr4-125336664-125337519
W04g010451	intron	126019202	126065944	DEL	5127	chr4-126021717-126026844
W04g010451	intron	126019202	126065944	DEL	178	chr4-126034989-126035167
W04g010451	intron	126019202	126065944	DEL	5171	chr4-126043181-126048352
W04g010451	intron	126019202	126065944	DEL	5401	chr4-126049618-126055019
W04g010451	intron	126019202	126065944	DEL	3836	chr4-126060824-126064660
W04g010452	intron	126156987	126180821	DEL	999	chr4-126177746-126178745
W04g010455	intron	127066511	127097961	INS	57	chr4-127069377-127069429
W04g010455	intron	127066511	127097961	DEL	66	chr4-127072868-127072934
W04g010455	intron	127066511	127097961	DEL	134	chr4-127077223-127077357
W04g010455	cds_overlap	127066511	127097961	DEL	1290	chr4-127090931-127092221
W04g010455	intron	127066511	127097961	INS	181	chr4-127095059-127095237
W04g010456	5UTR	127234411	127292943	INS	437	chr4-127235301-127235732
W04g010456	5UTR	127234411	127292943	DEL	121	chr4-127239952-127240073
W04g010456	5UTR	127234411	127292943	INS	188	chr4-127260462-127260649
W04g010456	intron	127234411	127292943	DEL	503	chr4-127272912-127273415
W04g010462	3UTR	127810933	127821085	INS	223	chr4-127810924-127811146
W04g010467	intron	128466023	128471834	DEL	68	chr4-128468004-128468072
W04g010469	intron	128680783	128731176	DEL	116	chr4-128691932-128692048
W04g010469	intron	128680783	128731176	DEL	10230	chr4-128717745-128727975
W04g010470	intron	128772680	128821721	DEL	3229	chr4-128774886-128778115
W04g010470	intron	128772680	128821721	DEL	972	chr4-128779187-128780159
W04g010470	intron	128772680	128821721	DEL	3100	chr4-128785204-128788304
W04g010470	intron	128772680	128821721	DEL	2885	chr4-128798423-128801308
W04g010470	intron	128772680	128821721	DEL	331	chr4-128812743-128813074
W04g010471	cds_overlap	128946271	128961867	INS	240	chr4-128946151-128946394
W04g010471	intron	128946271	128961867	DEL	2564	chr4-128952966-128955530
W04g010471	3UTR	128946271	128961867	DEL	2572	chr4-128961696-128964268
W04g010473	5UTR	128989757	129021322	DEL	11768	chr4-128994796-129006564
W04g010473	5UTR	128989757	129021322	DEL	2027	chr4-129016680-129018707
W04g010474	intron	129073273	129080092	DEL	184	chr4-129076092-129076276
W04g010478	intron	129793751	129865974	INS	157	chr4-129809782-129809941
W04g010478	intron	129793751	129865974	DEL	3514	chr4-129818902-129822416
W04g010478	intron	129793751	129865974	DEL	5420	chr4-129826683-129832103
W04g010478	intron	129793751	129865974	DEL	57	chr4-129838625-129838682
W04g010478	intron	129793751	129865974	DEL	546	chr4-129847694-129848240
W04g010478	intron	129793751	129865974	DEL	307	chr4-129854642-129854949
W04g010478	intron	129793751	129865974	DEL	2836	chr4-129859861-129862697
W04g010479	intron	129989996	130027732	INS	88	chr4-130020845-130020934
W04g010480	intron	130139866	130146215	DEL	967	chr4-130142416-130143383
W04g010485	intron	131001874	131028549	DEL	135	chr4-131012262-131012397
W04g010485	intron	131001874	131028549	DEL	733	chr4-131019494-131020227
W04g010487	intron	131911312	131954342	DEL	3635	chr4-131916511-131920146
W04g010487	intron	131911312	131954342	INS	223	chr4-131924033-131924259
W04g010487	intron	131911312	131954342	DEL	225	chr4-131948375-131948600
W04g010487	intron	131911312	131954342	INS	809	chr4-131949274-131950082
W04g010489	5UTR	132799082	132807442	DEL	231	chr4-132805718-132805949
W04g010493	intron	133088005	133112476	INS	226	chr4-133108297-133108523
W04g010494	5UTR	133118600	133122770	DEL	1950	chr4-133122560-133124510
W04g010499	intron	134791234	134808572	INS	57	chr4-134791781-134791834
W04g010499	intron	134791234	134808572	INS	228	chr4-134792325-134792561
W04g010499	intron	134791234	134808572	DEL	185	chr4-134795361-134795546
W04g010501	3UTR	134957758	134960748	INS	136	chr4-134957726-134957867
W04g010502	5UTR	135171920	135183154	DEL	881	chr4-135177101-135177982
W04g010507	intron	135604546	135614806	DEL	154	chr4-135613361-135613515
W04g010508	cds_overlap	135626084	135639993	INS	186	chr4-135625992-135626165
W04g010513	full_pav	136209814	136211902	DEL	17027	chr4-136196897-136213924
W04g010527	intron	138886956	138897367	DEL	250	chr4-138891268-138891518
W04g010529	intron	138983324	139039707	DEL	5140	chr4-138997812-139002952
W04g010529	intron	138983324	139039707	DEL	3548	chr4-139005681-139009229
W04g010531	intron	139081518	139100330	DEL	77	chr4-139082874-139082951
W04g010531	intron	139081518	139100330	DEL	2842	chr4-139093568-139096410
W04g010533	intron	139200051	139229528	DEL	257	chr4-139218765-139219022
W04g010536	3UTR	139713041	139722706	INS	76	chr4-139713069-139713145
W04g010536	intron	139713041	139722706	DEL	169	chr4-139714407-139714576
W04g010536	intron	139713041	139722706	DEL	432	chr4-139715839-139716271
W04g010548	intron	142059200	142146028	DEL	161	chr4-142074856-142075017
W04g010548	intron	142059200	142146028	INS	146	chr4-142075562-142075708
W04g010548	intron	142059200	142146028	DEL	352	chr4-142076899-142077251
W04g010548	intron	142059200	142146028	DEL	2469	chr4-142086906-142089375
W04g010548	intron	142059200	142146028	INS	993	chr4-142117364-142118354
W04g010548	intron	142059200	142146028	DEL	108	chr4-142133845-142133953
W04g010548	intron	142059200	142146028	DEL	9049	chr4-142134959-142144008
W04g010561	intron	143419325	143432159	DEL	441	chr4-143420773-143421214
W04g010561	intron	143419325	143432159	INS	261	chr4-143431069-143431328
W04g010569	cds_overlap	144410596	144416326	DEL	188	chr4-144410905-144411093
W04g010581	intron	145619960	145653427	DEL	944	chr4-145621946-145622890
W04g010581	intron	145619960	145653427	DEL	3530	chr4-145626846-145630376
W04g010581	intron	145619960	145653427	DEL	85	chr4-145641684-145641769
W04g010581	intron	145619960	145653427	INS	252	chr4-145642740-145642993
W04g010581	intron	145619960	145653427	DEL	3159	chr4-145644959-145648118
W04g010581	intron	145619960	145653427	INS	84	chr4-145649213-145649298
W04g010581	intron	145619960	145653427	INS	159	chr4-145650325-145650489
W04g010582	intron	145819598	145827409	DEL	162	chr4-145820609-145820771
W04g010585	intron	146229488	146231895	DEL	226	chr4-146231031-146231257
W04g010604	intron	151706039	151760390	DEL	254	chr4-151707054-151707308
W04g010604	intron	151706039	151760390	DEL	3405	chr4-151723633-151727038
W04g010604	intron	151706039	151760390	DEL	3310	chr4-151734451-151737761
W04g010604	intron	151706039	151760390	DEL	234	chr4-151741898-151742132
W04g010604	intron	151706039	151760390	INS	251	chr4-151748238-151748490
W04g010606	intron	151931590	151943284	DEL	184	chr4-151935834-151936018
W04g010613	full_pav	153301500	153311679	DEL	38039	chr4-153296311-153334350
W04g010616	intron	153661651	153679382	DEL	885	chr4-153663242-153664127
W04g010616	intron	153661651	153679382	INS	51	chr4-153675500-153675550
W04g010617	intron	153928431	153945067	DEL	2003	chr4-153933534-153935537
W04g010617	3UTR	153928431	153945067	INS	68	chr4-153943705-153943775
W04g010625	intron	154895030	155022002	DEL	499	chr4-154991913-154992412
W04g010625	intron	154895030	155022002	DEL	5235	chr4-155002620-155007855
W04g010631	intron	155653521	155675622	INS	373	chr4-155663182-155663555
W04g010633	intron	155867058	155889659	DEL	4146	chr4-155876794-155880940
W04g010633	intron	155867058	155889659	DEL	2782	chr4-155882676-155885458
W04g010644	5UTR	159307299	159408189	INS	182	chr4-159307279-159307458
W04g010644	intron	159307299	159408189	DEL	66	chr4-159310042-159310108
W04g010644	intron	159307299	159408189	DEL	3028	chr4-159321224-159324252
W04g010644	intron	159307299	159408189	DEL	3277	chr4-159329242-159332519
W04g010644	intron	159307299	159408189	DEL	3311	chr4-159347174-159350485
W04g010644	intron	159307299	159408189	DEL	5163	chr4-159352418-159357581
W04g010644	intron	159307299	159408189	DEL	3185	chr4-159359161-159362346
W04g010644	intron	159307299	159408189	DEL	10158	chr4-159380439-159390597
W04g010644	3UTR	159307299	159408189	INS	537	chr4-159407418-159407984
W04g010646	intron	159595971	159616577	DEL	2625	chr4-159599548-159602173
W04g010646	cds_overlap	159595971	159616577	DEL	990	chr4-159615826-159616816
W04g010652	3UTR	159970121	159997112	DEL	660	chr4-159989703-159990363
W04g010672	intron	163957929	163971021	INS	399	chr4-163963235-163963643
W04g010673	intron	163973533	164002583	DEL	1253	chr4-163974774-163976027
W04g010674	intron	164057790	164067601	DEL	182	chr4-164058825-164059007
W04g010676	intron	164099961	164122039	DEL	3795	chr4-164108305-164112100
W04g010676	intron	164099961	164122039	DEL	3365	chr4-164115042-164118407
W04g010677	cds_overlap	164128766	164134728	DEL	1045	chr4-164130240-164131285
W04g010685	cds_overlap	164776848	164792401	DEL	3441	chr4-164781177-164784618
W04g010685	intron	164776848	164792401	DEL	68	chr4-164786449-164786517
W04g010692	intron	166801013	166802976	DEL	70	chr4-166802073-166802143
W04g010693	5UTR	166878468	166900348	DEL	60	chr4-166893412-166893472
W04g010693	5UTR	166878468	166900348	DEL	878	chr4-166895722-166896600
W04g010695	5UTR	166970789	166981951	DEL	1117	chr4-166974352-166975469
W04g010695	5UTR	166970789	166981951	DEL	153	chr4-166978553-166978706
W04g010695	5UTR	166970789	166981951	INS	154	chr4-166979880-166980044
W04g010701	cds_overlap	167614129	167640980	DEL	2190	chr4-167613914-167616104
W04g010701	intron	167614129	167640980	DEL	839	chr4-167628171-167629010
W04g010709	3UTR	168046353	168058556	DEL	884	chr4-168057633-168058517
W04g010711	5UTR	168216060	168234104	DEL	5494	chr4-168224652-168230146
W04g010711	cds_overlap	168216060	168234104	DEL	3278	chr4-168232954-168236232
W04g010713	5UTR	168338424	168349217	DEL	158	chr4-168338312-168338470
W04g010713	intron	168338424	168349217	DEL	255	chr4-168344053-168344308
W04g010713	intron	168338424	168349217	DEL	74	chr4-168347004-168347078
W04g010719	cds_overlap	168620599	168629774	DEL	13331	chr4-168610107-168623438
W04g010719	cds_overlap	168620599	168629774	INS	266	chr4-168628469-168628735
W04g010723	intron	168740705	168785729	INS	80	chr4-168756306-168756380
W04g010726	intron	169445870	169451754	DEL	4075	chr4-169446556-169450631
W04g010731	cds_overlap	169891919	169895511	DEL	4229	chr4-169892630-169896859
W04g010746	5UTR	171221239	171233308	INS	222	chr4-171231143-171231366
W04g010749	intron	171615148	171659099	INS	258	chr4-171626441-171626696
W04g010750	intron	171704085	171708717	INS	1092	chr4-171707106-171708189
W04g010756	intron	172130298	172145354	DEL	3349	chr4-172130850-172134199
W04g010757	intron	172221731	172251787	INS	338	chr4-172234144-172234477
W04g010757	intron	172221731	172251787	DEL	3057	chr4-172236561-172239618
W04g010759	5UTR	172340737	172359869	INS	263	chr4-172355720-172355987
W04g010759	5UTR	172340737	172359869	DEL	134	chr4-172357558-172357692
W04g010759	5UTR	172340737	172359869	DEL	134	chr4-172358109-172358243
W04g010760	cds_overlap	172702682	172704643	DEL	1028	chr4-172701772-172702800
W04g010761	intron	172762285	172801424	DEL	451	chr4-172788621-172789072
W04g010761	intron	172762285	172801424	DEL	59	chr4-172799218-172799277
W04g010762	5UTR	172806606	172806908	DEL	3903	chr4-172806895-172810798
W04g010764	intron	172927927	172934171	DEL	183	chr4-172929844-172930027
W04g010766	intron	173067535	173081607	DEL	226	chr4-173077954-173078180
W04g010766	intron	173067535	173081607	INS	156	chr4-173080995-173081151
W04g010802	intron	176463807	176466001	DEL	128	chr4-176464289-176464417
W04g010811	5UTR	176799286	176812027	DEL	250	chr4-176799037-176799287
W04g010811	3UTR	176799286	176812027	INS	125	chr4-176809051-176809172
W04g010811	3UTR	176799286	176812027	DEL	604	chr4-176809783-176810387
W04g010812	cds_overlap	176815819	176819946	INS	609	chr4-176815613-176816218
W04g010812	intron	176815819	176819946	DEL	183	chr4-176816179-176816362
W04g010815	intron	177555004	177567645	DEL	588	chr4-177558654-177559242
W04g010815	intron	177555004	177567645	INS	221	chr4-177559256-177559471
W04g010816	cds_overlap	177568868	177573658	INS	357	chr4-177570952-177571313
W04g010817	intron	177681620	177754856	DEL	3145	chr4-177685659-177688804
W04g010817	intron	177681620	177754856	DEL	2912	chr4-177689920-177692832
W04g010817	intron	177681620	177754856	DEL	888	chr4-177695189-177696077
W04g010817	intron	177681620	177754856	DEL	3374	chr4-177697265-177700639
W04g010817	intron	177681620	177754856	DEL	5694	chr4-177703447-177709141
W04g010817	intron	177681620	177754856	DEL	3029	chr4-177710573-177713602
W04g010817	intron	177681620	177754856	DEL	3233	chr4-177714882-177718115
W04g010817	intron	177681620	177754856	DEL	1808	chr4-177721662-177723470
W04g010817	intron	177681620	177754856	INS	58	chr4-177729215-177729272
W04g010817	intron	177681620	177754856	DEL	5593	chr4-177740015-177745608
W04g010819	cds_overlap	177807367	177815372	INS	1202	chr4-177811627-177812825
W04g010820	cds_overlap	178135480	178138333	INS	952	chr4-178137711-178138661
W04g010825	3UTR	178213689	178219270	INS	721	chr4-178213540-178214258
W04g010827	cds_overlap	178359786	178360303	INS	328	chr4-178359822-178360148
W04g010834	intron	178650746	178670463	DEL	9272	chr4-178654224-178663496
W04g010842	intron	179101098	179112350	DEL	3059	chr4-179103667-179106726
W04g010854	intron	180043336	180048306	DEL	88	chr4-180045396-180045484
W04g010856	intron	180166539	180174962	DEL	405	chr4-180170330-180170735
W04g010860	intron	180211547	180224620	DEL	603	chr4-180212940-180213543
W04g010860	intron	180211547	180224620	DEL	135	chr4-180217655-180217790
W04g010866	cds_overlap	180387772	180395590	INS	240	chr4-180392318-180392565
W04g010868	intron	180473720	180481729	DEL	3140	chr4-180474811-180477951
W04g010869	5UTR	180506598	180519862	DEL	187	chr4-180512953-180513140
W04g010871	intron	180606074	180611248	DEL	876	chr4-180608354-180609230
W04g010887	intron	181973223	181993153	DEL	54	chr4-181981144-181981198
W04g010893	intron	182198146	182217324	DEL	2094	chr4-182213902-182215996
W04g010896	3UTR	182330017	182336102	INS	277	chr4-182329889-182330165
W04g010897	5UTR	182379781	182402037	DEL	6821	chr4-182382795-182389616
W04g010897	5UTR	182379781	182402037	INS	54	chr4-182389758-182389811
W04g010897	5UTR	182379781	182402037	DEL	64	chr4-182397822-182397886
W04g010898	cds_overlap	182421551	182428963	DEL	3219	chr4-182418656-182421875
W04g010899	5UTR	182440832	182492942	DEL	14842	chr4-182444424-182459266
W04g010899	5UTR	182440832	182492942	DEL	4997	chr4-182471555-182476552
W04g010899	5UTR	182440832	182492942	INS	152	chr4-182482219-182482366
W04g010899	5UTR	182440832	182492942	INS	61	chr4-182483084-182483145
W04g010899	5UTR	182440832	182492942	DEL	2589	chr4-182485750-182488339
W04g010905	3UTR	183617911	183619900	DEL	7108	chr4-183619484-183626592
W04g010910	5UTR	184728278	184756070	DEL	3178	chr4-184737854-184741032
W04g010910	5UTR	184728278	184756070	DEL	52	chr4-184744531-184744583
W04g010910	5UTR	184728278	184756070	DEL	3101	chr4-184746164-184749265
W04g010910	5UTR	184728278	184756070	DEL	2735	chr4-184750958-184753693
W04g010911	intron	184764896	184777676	INS	80	chr4-184767277-184767357
W04g010912	cds_overlap	184781422	184785802	DEL	930	chr4-184781385-184782315
W04g010914	5UTR	184940631	184971954	DEL	6471	chr4-184943181-184949652
W04g010914	intron	184940631	184971954	DEL	3552	chr4-184959738-184963290
W04g010914	cds_overlap	184940631	184971954	DEL	2876	chr4-184970868-184973744
W04g010916	intron	185177344	185479827	DEL	229	chr4-185187372-185187601
W04g010916	intron	185177344	185479827	DEL	1935	chr4-185196242-185198177
W04g010916	intron	185177344	185479827	DEL	8214	chr4-185308215-185316429
W04g010916	intron	185177344	185479827	DEL	52	chr4-185330579-185330631
W04g010920	intron	185867003	185889834	INS	978	chr4-185882175-185883148
W04g010921	intron	185952573	185968067	INS	54	chr4-185965195-185965247
W04g010922	intron	186030866	186054872	DEL	6545	chr4-186039417-186045962
W04g010923	intron	186058517	186075631	INS	473	chr4-186060078-186060551
W04g010923	intron	186058517	186075631	INS	56	chr4-186063540-186063595
W04g010923	intron	186058517	186075631	DEL	106	chr4-186074025-186074131
W04g010930	intron	186614161	186635446	INS	179	chr4-186620754-186620935
W04g010934	intron	186874063	186888022	DEL	142	chr4-186875371-186875513
W04g010934	intron	186874063	186888022	INS	627	chr4-186883086-186883711
W04g010936	intron	186912988	186921485	DEL	768	chr4-186915926-186916694
W04g010936	intron	186912988	186921485	INS	890	chr4-186918222-186919111
W04g010938	intron	187090883	187480060	DEL	15551	chr4-187102310-187117861
W04g010938	intron	187090883	187480060	DEL	107	chr4-187121153-187121260
W04g010938	intron	187090883	187480060	DEL	180	chr4-187125185-187125365
W04g010938	intron	187090883	187480060	DEL	255	chr4-187257753-187258008
W04g010938	intron	187090883	187480060	DEL	145	chr4-187259309-187259454
W04g010938	intron	187090883	187480060	DEL	64	chr4-187267194-187267258
W04g010938	intron	187090883	187480060	INS	208	chr4-187267247-187267454
W04g010938	intron	187090883	187480060	INS	259	chr4-187270107-187270365
W04g010938	intron	187090883	187480060	DEL	293	chr4-187276555-187276848
W04g010938	intron	187090883	187480060	DEL	7394	chr4-187373673-187381067
W04g010938	intron	187090883	187480060	INS	132	chr4-187389580-187389710
W04g010938	cds_overlap	187090883	187480060	DEL	13999	chr4-187471185-187485184
W04g010952	full_pav	189159219	189165034	DEL	8776	chr4-189157826-189166602
W04g010953	full_pav	189165449	189166051	DEL	8776	chr4-189157826-189166602
W04g010957	intron	189482302	189516116	DEL	1022	chr4-189511908-189512930
W04g010958	intron	189583969	189589378	DEL	89	chr4-189587441-189587530
W04g010959	3UTR	189589749	189595763	DEL	551	chr4-189589512-189590063
W04g010963	3UTR	190021051	190025621	DEL	2411	chr4-190020888-190023299
W04g010969	3UTR	191053193	191073532	DEL	162	chr4-191055471-191055633
W04g010969	5UTR	191053193	191073532	INS	178	chr4-191060099-191060267
W04g010970	5UTR	191111615	191119551	INS	164	chr4-191111508-191111673
W04g010978	cds_overlap	191882867	191891252	DEL	899	chr4-191888783-191889682
W04g010983	5UTR	191977030	191993056	DEL	5074	chr4-191980631-191985705
W04g010985	intron	192063542	192228062	DEL	23916	chr4-192077424-192101340
W04g010985	intron	192063542	192228062	DEL	4996	chr4-192176110-192181106
W04g010986	intron	192338931	192358515	DEL	94	chr4-192353023-192353117
W04g010987	intron	192359202	192363091	DEL	66	chr4-192359922-192359988
W04g010987	intron	192359202	192363091	INS	385	chr4-192360951-192361334
W04g010988	3UTR	192364119	192420402	DEL	67	chr4-192374151-192374218
W04g010988	5UTR	192364119	192420402	INS	60	chr4-192380963-192381023
W04g010988	5UTR	192364119	192420402	INS	224	chr4-192383283-192383513
W04g010988	5UTR	192364119	192420402	INS	836	chr4-192383809-192384646
W04g010988	5UTR	192364119	192420402	DEL	3566	chr4-192398402-192401968
W04g010988	5UTR	192364119	192420402	DEL	4678	chr4-192404601-192409279
W04g010998	intron	193077573	193084561	INS	102	chr4-193079531-193079633
W04g011000	full_pav	193127080	193127680	DEL	1470	chr4-193126599-193128069
W04g011006	intron	193413000	193420331	DEL	67	chr4-193419557-193419624
W04g011007	intron	193509479	193520853	INS	265	chr4-193515961-193516225
W04g011008	cds_overlap	193601476	193617189	DEL	13132	chr4-193589135-193602267
W04g011008	intron	193601476	193617189	DEL	241	chr4-193605139-193605380
W04g011009	intron	193620848	193628671	DEL	1018	chr4-193626644-193627662
W04g011013	intron	195239249	195275101	DEL	263	chr4-195241517-195241780
W04g011013	intron	195239249	195275101	INS	53	chr4-195261933-195261983
W04g011017	intron	195508273	195511854	DEL	841	chr4-195508908-195509749
W04g011018	full_pav	195514012	195515074	DEL	6757	chr4-195512875-195519632
W04g011024	cds_overlap	195906346	195921227	INS	660	chr4-195918265-195918917
W04g011031	cds_overlap	197555987	197562067	DEL	7574	chr4-197553786-197561360
W04g011033	intron	197721379	197733417	DEL	213	chr4-197730899-197731112
W04g011036	5UTR	197839848	197853206	DEL	232	chr4-197845630-197845862
W04g011038	intron	198049035	198058793	INS	177	chr4-198054571-198054748
W04g011038	intron	198049035	198058793	DEL	176	chr4-198056253-198056429
W04g011038	cds_overlap	198049035	198058793	INS	278	chr4-198057493-198057770
W04g011039	intron	198070760	198077859	INS	178	chr4-198073168-198073345
W04g011055	cds_overlap	199244196	199247016	DEL	55	chr4-199246166-199246221
W04g011057	cds_overlap	199320055	199322421	DEL	3465	chr4-199316641-199320106
W04g011057	cds_overlap	199320055	199322421	INS	51	chr4-199321955-199322010
W04g011063	intron	199668288	199692422	DEL	3813	chr4-199678196-199682009
W04g011063	intron	199668288	199692422	DEL	1428	chr4-199686381-199687809
W04g011066	intron	199753394	199764764	DEL	1552	chr4-199757690-199759242
W04g011068	intron	199851273	199919254	INS	169	chr4-199856818-199856983
W04g011068	intron	199851273	199919254	INS	55	chr4-199858488-199858541
W04g011068	cds_overlap	199851273	199919254	INS	544	chr4-199867391-199867933
W04g011068	intron	199851273	199919254	DEL	194	chr4-199882582-199882776
W04g011075	intron	200143157	200145730	INS	56	chr4-200143566-200143619
W04g011076	5UTR	200149159	200175700	DEL	3257	chr4-200155417-200158674
W04g011076	5UTR	200149159	200175700	DEL	3172	chr4-200168283-200171455
W04g011078	intron	200300031	200308099	DEL	950	chr4-200304728-200305678
W04g011085	intron	201249585	201264269	DEL	92	chr4-201253919-201254011
W04g011089	intron	201503255	201512931	DEL	3038	chr4-201508592-201511630
W04g011098	cds_overlap	202080466	202104334	DEL	3121	chr4-202083288-202086409
W04g011098	intron	202080466	202104334	DEL	3501	chr4-202097370-202100871
W04g011099	intron	202148950	202169170	INS	143	chr4-202153255-202153404
W04g011105	intron	202531989	202536560	DEL	222	chr4-202533536-202533758
W04g011109	3UTR	202597861	202605532	DEL	134	chr4-202605253-202605387
W04g011113	intron	202733188	202736069	INS	158	chr4-202735477-202735635
W04g011114	intron	202778000	202791915	DEL	3114	chr4-202785386-202788500
W04g011115	intron	202792018	202797866	INS	149	chr4-202797327-202797481
W04g011116	intron	202895806	202912787	INS	241	chr4-202907837-202908080
W04g011120	3UTR	202975155	202987827	DEL	2341	chr4-202977336-202979677
W04g011120	3UTR	202975155	202987827	DEL	2630	chr4-202984994-202987624
W04g011121	3UTR	203014097	203028299	DEL	472	chr4-203017307-203017779
W04g011121	3UTR	203014097	203028299	INS	443	chr4-203018617-203019051
W04g011138	intron	205033711	205039138	DEL	60	chr4-205036058-205036118
W04g011139	intron	205040166	205056768	DEL	102	chr4-205044020-205044122
W04g011139	intron	205040166	205056768	DEL	1744	chr4-205050588-205052332
W04g011142	intron	205158853	205177618	DEL	349	chr4-205173655-205174004
W04g011143	intron	205461007	205465342	DEL	232	chr4-205464210-205464442
W04g011150	intron	205625793	205633856	DEL	84	chr4-205627721-205627805
W04g011150	intron	205625793	205633856	DEL	367	chr4-205629023-205629390
W04g011150	intron	205625793	205633856	INS	252	chr4-205630375-205630627
W04g011151	3UTR	205859454	205875513	DEL	359	chr4-205859514-205859873
W04g011151	cds_overlap	205859454	205875513	DEL	1157	chr4-205866227-205867384
W04g011153	5UTR	206053155	206061327	DEL	5468	chr4-206055981-206061449
W04g011157	cds_overlap	206328651	206333892	INS	1046	chr4-206328637-206329681
W04g011174	intron	207098270	207116222	DEL	8608	chr4-207106820-207115428
W04g011175	intron	207154722	207161683	DEL	3368	chr4-207157993-207161361
W04g011184	intron	207807136	207814299	DEL	297	chr4-207809226-207809523
W04g011185	intron	207832004	207845437	DEL	274	chr4-207834716-207834990
W04g011186	cds_overlap	207895595	207902231	INS	138	chr4-207895486-207895624
W04g011193	cds_overlap	208269007	208291793	DEL	1154	chr4-208268270-208269424
W04g011198	intron	208786614	208826292	DEL	963	chr4-208804089-208805052
W04g011198	intron	208786614	208826292	INS	243	chr4-208812077-208812322
W04g011198	intron	208786614	208826292	INS	153	chr4-208813256-208813404
W04g011198	intron	208786614	208826292	DEL	3352	chr4-208817940-208821292
W04g011201	intron	209471089	209475888	INS	200	chr4-209473543-209473742
W04g011218	intron	211310431	211322586	DEL	3140	chr4-211316867-211320007
W04g011220	cds_overlap	211362318	211367813	DEL	56	chr4-211363455-211363511
W04g011220	intron	211362318	211367813	DEL	68	chr4-211366298-211366366
W04g011223	intron	211408960	211413941	DEL	133	chr4-211410798-211410931
W04g011224	5UTR	211419718	211443351	INS	244	chr4-211423884-211424121
W04g011224	5UTR	211419718	211443351	INS	224	chr4-211440122-211440347
W04g011227	intron	211536332	211551897	DEL	58	chr4-211543595-211543653
W04g011227	intron	211536332	211551897	INS	130	chr4-211545818-211545948
W04g011227	intron	211536332	211551897	DEL	155	chr4-211549487-211549642
W04g011230	5UTR	211715692	211723409	DEL	107	chr4-211715633-211715740
W04g011230	intron	211715692	211723409	DEL	270	chr4-211717732-211718002
W04g011234	cds_overlap	211850738	211863265	DEL	2818	chr4-211859450-211862268
W04g011235	intron	211870885	211973464	DEL	3475	chr4-211881102-211884577
W04g011238	intron	212000639	212008760	DEL	923	chr4-212003172-212004095
W04g011240	intron	212075082	212099319	DEL	896	chr4-212078508-212079404
W04g011240	intron	212075082	212099319	DEL	5433	chr4-212080508-212085941
W04g011240	intron	212075082	212099319	DEL	784	chr4-212090690-212091474
W04g011240	intron	212075082	212099319	DEL	3567	chr4-212094744-212098311
W04g011241	intron	212101541	212109812	INS	188	chr4-212103827-212104015
W04g011241	intron	212101541	212109812	INS	848	chr4-212105953-212106798
W04g011249	intron	213191405	213195168	INS	629	chr4-213192484-213193110
W04g011251	intron	213341265	213358948	DEL	289	chr4-213342579-213342868
W04g011254	cds_overlap	213420470	213424506	DEL	1561	chr4-213419559-213421120
W04g011255	intron	213596864	213609994	INS	110	chr4-213604639-213604749
W04g011255	intron	213596864	213609994	INS	568	chr4-213605298-213605862
W04g011256	intron	213658631	213669467	INS	293	chr4-213662882-213663169
W04g011264	cds_overlap	213943325	213953085	DEL	1967	chr4-213949234-213951201
W04g011270	intron	214752532	214761549	DEL	214	chr4-214756966-214757180
W04g011271	intron	214764341	214769130	INS	607	chr4-214768050-214768652
W04g011276	intron	215116182	215144278	DEL	3250	chr4-215125357-215128607
W04g011278	intron	215427964	215441301	DEL	928	chr4-215431961-215432889
W04g011278	intron	215427964	215441301	DEL	813	chr4-215434080-215434893
W04g011279	cds_overlap	215442207	215457187	DEL	6841	chr4-215448599-215455440
W04g011284	3UTR	215574793	215596847	INS	175	chr4-215576960-215577129
W04g011284	3UTR	215574793	215596847	INS	139	chr4-215577711-215577850
W04g011292	intron	216019412	216027510	DEL	90	chr4-216026501-216026591
W04g011298	intron	216257119	216262414	DEL	1081	chr4-216260106-216261187
W04g011325	intron	220247515	220258005	INS	617	chr4-220255649-220256263
W04g011341	5UTR	222655168	222660606	INS	471	chr4-222660109-222660598
W05g011364	cds_overlap	7090212	7091860	DEL	4701	chr5-7091635-7096336
W05g011384	cds_overlap	10637771	10641581	DEL	9529	chr5-10641548-10651077
W05g011385	5UTR	10825267	10880504	DEL	221	chr5-10830375-10830596
W05g011385	cds_overlap	10825267	10880504	INS	1101	chr5-10848565-10849672
W05g011385	5UTR	10825267	10880504	DEL	156	chr5-10849660-10849816
W05g011385	5UTR	10825267	10880504	DEL	1165	chr5-10852383-10853548
W05g011385	5UTR	10825267	10880504	DEL	127	chr5-10871963-10872090
W05g011385	5UTR	10825267	10880504	DEL	628	chr5-10875210-10875838
W05g011389	3UTR	11797708	11811930	DEL	1006	chr5-11803078-11804084
W05g011393	5UTR	11954941	11957805	INS	1245	chr5-11957108-11958354
W05g011455	3UTR	23571350	23634211	INS	93	chr5-23584651-23584736
W05g011455	5UTR	23571350	23634211	INS	52	chr5-23624614-23624667
W05g011462	3UTR	23901968	23938086	DEL	9664	chr5-23900093-23909757
W05g011463	intron	24735047	24743809	DEL	3051	chr5-24740640-24743691
W05g011466	3UTR	25137708	25198086	INS	155	chr5-25139791-25139943
W05g011479	3UTR	26945847	26947973	DEL	6141	chr5-26939758-26945899
W05g011495	5UTR	30482613	30487722	DEL	168	chr5-30487510-30487678
W05g011496	intron	30555086	30584745	DEL	3729	chr5-30564614-30568343
W05g011496	intron	30555086	30584745	INS	243	chr5-30569703-30569944
W05g011502	intron	30771477	30778479	DEL	187	chr5-30774239-30774426
W05g011504	3UTR	30946772	30955591	DEL	67	chr5-30953815-30953882
W05g011505	3UTR	30976553	31000321	INS	1063	chr5-30989159-30990215
W05g011505	3UTR	30976553	31000321	INS	168	chr5-30995296-30995465
W05g011518	intron	31722803	31728741	INS	1018	chr5-31724885-31725904
W05g011522	3UTR	31856124	31871340	DEL	5243	chr5-31860023-31865266
W05g011522	3UTR	31856124	31871340	DEL	4188	chr5-31866581-31870769
W05g011523	intron	31926373	31933959	DEL	183	chr5-31932511-31932694
W05g011533	intron	32123128	32128611	DEL	185	chr5-32124113-32124298
W05g011547	intron	32973314	32995363	DEL	186	chr5-32981013-32981199
W05g011547	intron	32973314	32995363	INS	284	chr5-32988074-32988372
W05g011547	intron	32973314	32995363	DEL	133	chr5-32992414-32992547
W05g011558	intron	33891817	33900103	DEL	429	chr5-33894977-33895406
W05g011558	cds_overlap	33891817	33900103	INS	224	chr5-33896201-33896424
W05g011560	intron	33911345	33923071	DEL	51	chr5-33915444-33915495
W05g011562	cds_overlap	33951592	33956916	DEL	332	chr5-33954936-33955268
W05g011562	intron	33951592	33956916	DEL	57	chr5-33955678-33955735
W05g011565	cds_overlap	34023253	34033189	DEL	1449	chr5-34022080-34023529
W05g011573	cds_overlap	34625182	34631682	DEL	105	chr5-34630894-34630999
W05g011581	cds_overlap	35261417	35269522	DEL	4096	chr5-35268962-35273058
W05g011586	5UTR	35433387	35440922	DEL	352	chr5-35437645-35437997
W05g011591	intron	35565669	35572310	INS	906	chr5-35567080-35567981
W05g011596	3UTR	35952737	35975063	INS	81	chr5-35964895-35964973
W05g011597	cds_overlap	36184826	36187455	DEL	54	chr5-36186443-36186497
W05g011601	5UTR	36380439	36400299	DEL	16139	chr5-36379727-36395866
W05g011605	intron	36432595	36445018	DEL	941	chr5-36440839-36441780
W05g011607	intron	36454424	36462124	DEL	65	chr5-36457128-36457193
W05g011610	5UTR	36495697	36504861	DEL	2885	chr5-36500326-36503211
W05g011611	3UTR	36559781	36567970	DEL	264	chr5-36567667-36567931
W05g011612	intron	36667397	36672292	DEL	432	chr5-36671153-36671585
W05g011616	intron	36774150	36787711	DEL	60	chr5-36785974-36786034
W05g011617	3UTR	36791249	36901849	DEL	766	chr5-36876748-36877514
W05g011632	intron	37997651	38014807	DEL	1145	chr5-38007175-38008320
W05g011633	intron	38014898	38019286	DEL	401	chr5-38018319-38018720
W05g011637	intron	38394576	38402145	DEL	861	chr5-38397467-38398328
W05g011640	cds_overlap	38488861	38495676	DEL	6860	chr5-38493750-38500610
W05g011641	cds_overlap	38541554	38548483	DEL	352	chr5-38545288-38545640
W05g011645	intron	38983820	38992950	DEL	1096	chr5-38985345-38986441
W05g011646	intron	39015405	39021584	DEL	592	chr5-39016486-39017078
W05g011651	intron	39367921	39409989	DEL	5128	chr5-39376381-39381509
W05g011651	intron	39367921	39409989	DEL	3201	chr5-39383747-39386948
W05g011651	intron	39367921	39409989	DEL	112	chr5-39389181-39389293
W05g011651	intron	39367921	39409989	DEL	1073	chr5-39392055-39393128
W05g011656	intron	39818366	39823461	DEL	159	chr5-39822192-39822351
W05g011659	intron	39912469	39938616	INS	51	chr5-39923749-39923804
W05g011659	intron	39912469	39938616	DEL	6489	chr5-39924337-39930826
W05g011659	intron	39912469	39938616	DEL	1099	chr5-39934223-39935322
W05g011660	intron	39944900	39997000	DEL	8109	chr5-39949819-39957928
W05g011660	intron	39944900	39997000	DEL	3427	chr5-39968279-39971706
W05g011660	intron	39944900	39997000	DEL	3054	chr5-39972889-39975943
W05g011660	intron	39944900	39997000	DEL	2929	chr5-39979394-39982323
W05g011660	intron	39944900	39997000	DEL	8365	chr5-39985902-39994267
W05g011662	intron	40135290	40157366	DEL	85	chr5-40136994-40137079
W05g011662	cds_overlap	40135290	40157366	DEL	64	chr5-40154865-40154929
W05g011662	intron	40135290	40157366	DEL	343	chr5-40156003-40156346
W05g011665	3UTR	40292991	40302396	DEL	60	chr5-40301557-40301617
W05g011666	intron	40337873	40352036	DEL	749	chr5-40342286-40343035
W05g011666	cds_overlap	40337873	40352036	DEL	3798	chr5-40350782-40354580
W05g011667	intron	40356563	40366541	INS	228	chr5-40363114-40363352
W05g011680	intron	40965706	40970131	DEL	75	chr5-40966008-40966083
W05g011680	intron	40965706	40970131	DEL	347	chr5-40968464-40968811
W05g011682	5UTR	41021660	41033765	INS	72	chr5-41022896-41022961
W05g011685	intron	41111296	41182066	INS	353	chr5-41114729-41115080
W05g011685	intron	41111296	41182066	INS	343	chr5-41135659-41136001
W05g011685	intron	41111296	41182066	DEL	9712	chr5-41139780-41149492
W05g011685	intron	41111296	41182066	DEL	58	chr5-41163098-41163156
W05g011685	intron	41111296	41182066	INS	170	chr5-41163814-41163985
W05g011689	cds_overlap	41452498	41455783	DEL	3275	chr5-41449941-41453216
W05g011691	intron	41461931	41469505	DEL	1371	chr5-41465254-41466625
W05g011695	5UTR	41575221	41594909	DEL	52	chr5-41578289-41578341
W05g011701	intron	41689583	41693701	DEL	59	chr5-41692911-41692970
W05g011710	intron	41919429	41927328	INS	52	chr5-41920286-41920338
W05g011720	5UTR	42240174	42263953	INS	345	chr5-42261141-42261484
W05g011723	intron	42662637	42671012	DEL	106	chr5-42663325-42663431
W05g011723	intron	42662637	42671012	DEL	61	chr5-42666052-42666113
W05g011724	5UTR	42697580	42702811	INS	190	chr5-42697427-42697617
W05g011724	5UTR	42697580	42702811	INS	151	chr5-42698936-42699088
W05g011727	intron	42851857	42875555	DEL	3052	chr5-42855188-42858240
W05g011727	intron	42851857	42875555	DEL	2958	chr5-42867051-42870009
W05g011732	cds_overlap	43055037	43055555	INS	374	chr5-43054806-43055183
W05g011733	3UTR	43091986	43103540	DEL	896	chr5-43095325-43096221
W05g011736	intron	43291360	43308086	DEL	3185	chr5-43302339-43305524
W05g011737	3UTR	43346492	43358783	DEL	231	chr5-43358394-43358625
W05g011738	3UTR	43364947	43366256	INS	164	chr5-43364782-43364948
W05g011740	intron	43479372	43634968	DEL	21245	chr5-43526752-43547997
W05g011740	intron	43479372	43634968	DEL	2104	chr5-43560521-43562625
W05g011740	intron	43479372	43634968	DEL	15247	chr5-43568396-43583643
W05g011740	intron	43479372	43634968	DEL	922	chr5-43588548-43589470
W05g011740	intron	43479372	43634968	DEL	2196	chr5-43595000-43597196
W05g011743	cds_overlap	43653066	43676407	INS	471	chr5-43654975-43655443
W05g011743	intron	43653066	43676407	DEL	924	chr5-43672116-43673040
W05g011746	3UTR	43715088	43718238	INS	160	chr5-43715078-43715234
W05g011751	intron	43935801	43938801	INS	140	chr5-43936202-43936340
W05g011753	intron	43970346	43977625	DEL	892	chr5-43973341-43974233
W05g011759	cds_overlap	44169811	44185680	INS	170	chr5-44169769-44169938
W05g011760	cds_overlap	44193508	44198226	INS	1177	chr5-44195931-44197092
W05g011762	intron	44245568	44248954	INS	213	chr5-44248265-44248473
W05g011766	5UTR	44325259	44331688	DEL	11897	chr5-44313438-44325335
W05g011771	3UTR	44754193	44760090	DEL	67	chr5-44760075-44760142
W05g011774	intron	44769703	44792671	INS	356	chr5-44784048-44784397
W05g011774	intron	44769703	44792671	DEL	64	chr5-44791721-44791785
W05g011779	full_pav	44905101	44905611	DEL	7419	chr5-44899466-44906885
W05g011780	intron	44907808	44913762	DEL	892	chr5-44912281-44913173
W05g011788	cds_overlap	46310363	46311000	DEL	5372	chr5-46310957-46316329
W05g011795	intron	47558997	47564986	DEL	174	chr5-47560678-47560852
W05g011799	intron	47689995	47704525	DEL	890	chr5-47697316-47698206
W05g011800	intron	47726352	47730161	INS	159	chr5-47729262-47729425
W05g011802	intron	47746178	47747759	INS	67	chr5-47746444-47746509
W05g011805	cds_overlap	47881339	47885180	DEL	9526	chr5-47872842-47882368
W05g011809	intron	47990023	48006941	DEL	3723	chr5-47991223-47994946
W05g011809	intron	47990023	48006941	DEL	359	chr5-47996343-47996702
W05g011809	cds_overlap	47990023	48006941	DEL	1483	chr5-48005199-48006682
W05g011814	intron	48073256	48079614	DEL	179	chr5-48078588-48078767
W05g011814	cds_overlap	48073256	48079614	INS	222	chr5-48079461-48079688
W05g011816	intron	48092611	48105495	INS	57	chr5-48094038-48094085
W05g011820	intron	48418935	48432298	DEL	6249	chr5-48423967-48430216
W05g011824	3UTR	49018450	49030733	INS	928	chr5-49029820-49030741
W05g011826	5UTR	49068871	49205639	DEL	12478	chr5-49072640-49085118
W05g011826	5UTR	49068871	49205639	INS	70	chr5-49086454-49086522
W05g011826	5UTR	49068871	49205639	INS	175	chr5-49091077-49091246
W05g011826	5UTR	49068871	49205639	DEL	2225	chr5-49099173-49101398
W05g011826	5UTR	49068871	49205639	INS	178	chr5-49171861-49172039
W05g011828	3UTR	49223471	49227727	DEL	253	chr5-49226967-49227220
W05g011835	intron	50218347	50222401	DEL	65	chr5-50220009-50220074
W05g011836	intron	50222486	50228124	DEL	228	chr5-50225256-50225484
W05g011842	3UTR	50872006	50882371	DEL	875	chr5-50875298-50876173
W05g011843	5UTR	50970163	50991519	DEL	3221	chr5-50973591-50976812
W05g011843	5UTR	50970163	50991519	DEL	3083	chr5-50984763-50987846
W05g011845	cds_overlap	51164923	51178042	INS	349	chr5-51166467-51166820
W05g011845	5UTR	51164923	51178042	DEL	818	chr5-51169955-51170773
W05g011846	intron	51235944	51253257	DEL	3272	chr5-51245003-51248275
W05g011847	intron	51261326	51271628	DEL	51	chr5-51263789-51263840
W05g011847	intron	51261326	51271628	DEL	599	chr5-51268769-51269368
W05g011848	3UTR	51316439	51328311	DEL	270	chr5-51323559-51323829
W05g011851	intron	51637102	51650046	DEL	5433	chr5-51639529-51644962
W05g011854	intron	51723068	51739604	DEL	201	chr5-51736588-51736789
W05g011854	intron	51723068	51739604	DEL	63	chr5-51737550-51737613
W05g011856	intron	51764751	51773734	DEL	90	chr5-51766209-51766299
W05g011859	intron	52415486	52424976	INS	227	chr5-52424230-52424457
W05g011860	intron	52432645	52436764	DEL	271	chr5-52434109-52434380
W05g011861	intron	52490800	52507188	INS	229	chr5-52500257-52500488
W05g011878	intron	53319758	53331742	DEL	464	chr5-53328007-53328471
W05g011880	intron	53435203	53455167	DEL	3222	chr5-53438139-53441361
W05g011883	intron	53557121	53565647	DEL	93	chr5-53561422-53561515
W05g011886	intron	53686606	53702312	DEL	203	chr5-53691630-53691833
W05g011886	intron	53686606	53702312	DEL	293	chr5-53694798-53695091
W05g011892	5UTR	54483627	54497943	INS	794	chr5-54487119-54487909
W05g011892	5UTR	54483627	54497943	DEL	866	chr5-54489408-54490274
W05g011892	3UTR	54483627	54497943	DEL	825	chr5-54497713-54498538
W05g011897	intron	55613711	55617187	INS	175	chr5-55616023-55616198
W05g011903	5UTR	56886912	56887672	INS	1393	chr5-56885547-56886966
W05g011916	5UTR	57800654	57805736	INS	167	chr5-57801384-57801551
W05g011917	3UTR	57806398	57813384	INS	160	chr5-57806341-57806499
W05g011917	5UTR	57806398	57813384	INS	606	chr5-57811838-57812442
W05g011923	intron	58067211	58078713	INS	83	chr5-58073825-58073908
W05g011931	full_pav	58432827	58437015	DEL	17247	chr5-58427271-58444518
W05g011934	intron	58562316	58575528	DEL	3435	chr5-58571091-58574526
W05g011935	cds_overlap	58576610	58579034	DEL	3275	chr5-58578997-58582272
W05g011936	cds_overlap	58582124	58584082	DEL	3275	chr5-58578997-58582272
W05g011940	intron	59730598	59740392	INS	292	chr5-59732640-59732924
W05g011940	3UTR	59730598	59740392	INS	85	chr5-59740102-59740190
W05g011946	intron	60133118	60134810	DEL	180	chr5-60133813-60133993
W05g011950	3UTR	60294399	60301251	INS	246	chr5-60294349-60294601
W05g011955	intron	60769576	60776926	DEL	1937	chr5-60774175-60776112
W05g011963	intron	61862086	61868069	INS	142	chr5-61865444-61865589
W05g011963	intron	61862086	61868069	INS	233	chr5-61866465-61866696
W05g011968	intron	62095587	62097142	DEL	279	chr5-62096449-62096728
W05g011971	intron	62286001	62294020	DEL	470	chr5-62291096-62291566
W05g011979	intron	62633060	62647577	DEL	185	chr5-62635388-62635573
W05g011979	intron	62633060	62647577	DEL	232	chr5-62639088-62639320
W05g011992	intron	64036457	64038517	DEL	325	chr5-64037363-64037688
W05g011998	full_pav	64420994	64422805	DEL	5878	chr5-64418884-64424762
W05g012005	3UTR	64980517	64996660	DEL	479	chr5-64993321-64993800
W05g012008	5UTR	65104216	65115943	DEL	3330	chr5-65101522-65104852
W05g012010	intron	65183953	65190970	DEL	167	chr5-65185794-65185961
W05g012010	3UTR	65183953	65190970	DEL	785	chr5-65190050-65190835
W05g012017	intron	67452769	67488009	DEL	3275	chr5-67477034-67480309
W05g012021	intron	68645832	68665337	DEL	229	chr5-68663212-68663441
W05g012023	intron	69629785	69649496	DEL	12911	chr5-69631278-69644189
W05g012032	intron	71097642	71102275	DEL	409	chr5-71098675-71099084
W05g012033	intron	71102436	71106483	INS	124	chr5-71105685-71105805
W05g012034	5UTR	71111526	71114763	DEL	139	chr5-71111662-71111801
W05g012036	cds_overlap	72163740	72167142	DEL	42830	chr5-72166184-72209014
W05g012037	full_pav	72502138	72509789	DEL	9921	chr5-72500816-72510737
W05g012038	5UTR	72518462	72582143	INS	222	chr5-72518431-72518659
W05g012038	5UTR	72518462	72582143	DEL	263	chr5-72519748-72520011
W05g012038	5UTR	72518462	72582143	INS	276	chr5-72525567-72525838
W05g012038	5UTR	72518462	72582143	DEL	2347	chr5-72533106-72535453
W05g012038	5UTR	72518462	72582143	DEL	54	chr5-72542778-72542832
W05g012038	5UTR	72518462	72582143	INS	268	chr5-72543763-72544032
W05g012038	3UTR	72518462	72582143	DEL	3133	chr5-72556892-72560025
W05g012038	3UTR	72518462	72582143	DEL	3309	chr5-72575526-72578835
W05g012040	3UTR	72676182	72684742	DEL	3446	chr5-72679143-72682589
W05g012042	5UTR	72708343	72722335	INS	153	chr5-72708225-72708376
W05g012044	intron	72729556	72737290	DEL	214	chr5-72730802-72731016
W05g012045	3UTR	73176229	73184848	INS	61	chr5-73176811-73176863
W05g012047	cds_overlap	73968484	73988145	DEL	12226	chr5-73984998-73997224
W05g012055	cds_overlap	75023340	75025380	DEL	3811	chr5-75024026-75027837
W05g012056	cds_overlap	75034066	75058753	DEL	247	chr5-75034839-75035086
W05g012057	intron	75084970	75101439	DEL	7637	chr5-75090860-75098497
W05g012058	intron	75115304	75128015	DEL	960	chr5-75123957-75124917
W05g012059	intron	75137929	75154124	INS	915	chr5-75143807-75144722
W05g012059	intron	75137929	75154124	DEL	791	chr5-75149218-75150009
W05g012059	intron	75137929	75154124	INS	245	chr5-75151590-75151835
W05g012062	intron	75271788	75281531	INS	147	chr5-75274601-75274747
W05g012062	intron	75271788	75281531	INS	156	chr5-75275973-75276132
W05g012062	intron	75271788	75281531	DEL	161	chr5-75277311-75277472
W05g012063	intron	75320781	75398725	DEL	69	chr5-75353221-75353290
W05g012064	intron	75446658	75463314	DEL	3067	chr5-75454040-75457107
W05g012067	intron	75629771	75642161	DEL	101	chr5-75641089-75641190
W05g012073	cds_overlap	76003971	76009711	INS	804	chr5-76003861-76004660
W05g012085	intron	77225851	77250244	DEL	4067	chr5-77243588-77247655
W05g012087	intron	77269736	77284239	INS	279	chr5-77276332-77276610
W05g012103	intron	79217670	79233615	DEL	907	chr5-79227022-79227929
W05g012104	intron	79280856	79294087	INS	854	chr5-79281418-79282271
W05g012105	intron	79295532	79302298	DEL	255	chr5-79296667-79296922
W05g012107	cds_overlap	79546383	79559098	DEL	10522	chr5-79558137-79568659
W05g012148	full_pav	86114124	86126566	DEL	13836	chr5-86113606-86127442
W05g012149	intron	86129502	86144669	INS	1193	chr5-86131552-86132744
W05g012149	intron	86129502	86144669	DEL	6987	chr5-86135412-86142399
W05g012155	cds_overlap	86394880	86398921	DEL	10858	chr5-86384486-86395344
W05g012155	cds_overlap	86394880	86398921	DEL	2752	chr5-86397009-86399761
W05g012157	intron	86426107	86443459	DEL	218	chr5-86431929-86432147
W05g012157	intron	86426107	86443459	INS	215	chr5-86437511-86437731
W05g012161	5UTR	86894360	86901107	INS	53	chr5-86899956-86900009
W05g012162	cds_overlap	87026044	87033730	INS	472	chr5-87025877-87026341
W05g012162	cds_overlap	87026044	87033730	DEL	886	chr5-87027385-87028271
W05g012163	intron	87034538	87038882	DEL	263	chr5-87035306-87035569
W05g012170	5UTR	87519717	87521679	DEL	3479	chr5-87516828-87520307
W05g012177	intron	87817764	87824571	DEL	53	chr5-87819205-87819258
W05g012177	intron	87817764	87824571	DEL	232	chr5-87819719-87819951
W05g012177	intron	87817764	87824571	INS	52	chr5-87821598-87821652
W05g012179	intron	88206712	88221689	DEL	3320	chr5-88211844-88215164
W05g012180	cds_overlap	88230976	88245691	DEL	2839	chr5-88229701-88232540
W05g012186	intron	89355733	89364718	DEL	1068	chr5-89360647-89361715
W05g012187	intron	89367024	89372629	DEL	75	chr5-89368054-89368129
W05g012187	intron	89367024	89372629	INS	160	chr5-89368655-89368814
W05g012187	cds_overlap	89367024	89372629	DEL	1171	chr5-89372593-89373764
W05g012192	intron	89625149	89643503	DEL	3771	chr5-89628237-89632008
W05g012192	intron	89625149	89643503	INS	228	chr5-89635075-89635305
W05g012192	cds_overlap	89625149	89643503	INS	163	chr5-89637667-89637826
W05g012210	5UTR	90908800	90971820	DEL	44573	chr5-90918983-90963556
W05g012210	5UTR	90908800	90971820	DEL	209	chr5-90967145-90967354
W05g012214	intron	91424055	91436137	DEL	1065	chr5-91428557-91429622
W05g012215	intron	91625019	91645102	INS	144	chr5-91627081-91627227
W05g012215	intron	91625019	91645102	DEL	2204	chr5-91628208-91630412
W05g012219	intron	91763909	91791609	DEL	5371	chr5-91768831-91774202
W05g012224	5UTR	93429169	93434773	DEL	162	chr5-93433503-93433665
W05g012225	cds_overlap	93547871	93554068	INS	867	chr5-93550532-93551392
W05g012228	cds_overlap	94210611	94213963	INS	650	chr5-94210291-94210944
W05g012236	intron	95286032	95308727	DEL	79	chr5-95299592-95299671
W05g012237	5UTR	95310756	95312624	INS	182	chr5-95310945-95311126
W05g012266	cds_overlap	97072492	97074779	INS	192	chr5-97074576-97074777
W05g012270	intron	97211488	97215683	DEL	162	chr5-97212424-97212586
W05g012272	intron	97584823	97594353	DEL	178	chr5-97592286-97592464
W05g012273	5UTR	97679967	97690092	DEL	3168	chr5-97684158-97687326
W05g012274	cds_overlap	97747129	97757191	DEL	42756	chr5-97704552-97747308
W05g012285	intron	99558041	99565855	DEL	231	chr5-99559783-99560014
W05g012287	intron	99732508	99775828	DEL	3260	chr5-99737187-99740447
W05g012287	intron	99732508	99775828	DEL	348	chr5-99744734-99745082
W05g012287	intron	99732508	99775828	DEL	164	chr5-99749448-99749612
W05g012287	intron	99732508	99775828	DEL	5888	chr5-99751597-99757485
W05g012287	intron	99732508	99775828	DEL	530	chr5-99771304-99771834
W05g012288	intron	99777769	99791978	DEL	53	chr5-99781470-99781523
W05g012288	intron	99777769	99791978	DEL	958	chr5-99786552-99787510
W05g012289	intron	99817903	99833816	DEL	228	chr5-99819445-99819673
W05g012289	intron	99817903	99833816	INS	242	chr5-99821584-99821825
W05g012290	3UTR	99845037	99856018	INS	471	chr5-99846962-99847433
W05g012290	5UTR	99845037	99856018	INS	262	chr5-99851928-99852187
W05g012290	5UTR	99845037	99856018	DEL	62	chr5-99852523-99852585
W05g012296	full_pav	100629890	100633499	DEL	11464	chr5-100623371-100634835
W05g012299	intron	101581706	101610371	DEL	51	chr5-101589780-101589831
W05g012301	intron	101804561	101812949	DEL	74	chr5-101806611-101806685
W05g012301	intron	101804561	101812949	DEL	651	chr5-101811271-101811922
W05g012303	cds_overlap	101898007	101919423	INS	922	chr5-101913325-101914240
W05g012312	intron	102762610	102775688	DEL	185	chr5-102771765-102771950
W05g012314	3UTR	102828534	102952974	INS	53	chr5-102829196-102829249
W05g012314	3UTR	102828534	102952974	DEL	3424	chr5-102832808-102836232
W05g012314	3UTR	102828534	102952974	DEL	3097	chr5-102867495-102870592
W05g012314	intron	102828534	102952974	DEL	59	chr5-102883642-102883701
W05g012314	intron	102828534	102952974	INS	159	chr5-102909824-102909982
W05g012314	intron	102828534	102952974	DEL	63	chr5-102916067-102916130
W05g012314	intron	102828534	102952974	DEL	3308	chr5-102925234-102928542
W05g012315	3UTR	103050683	103061701	DEL	3593	chr5-103061660-103065253
W05g012318	intron	103335058	103521179	DEL	78	chr5-103443923-103444001
W05g012318	intron	103335058	103521179	DEL	71	chr5-103445415-103445486
W05g012319	5UTR	103714348	103724378	DEL	2871	chr5-103714788-103717659
W05g012336	full_pav	106444688	106446459	DEL	7947	chr5-106441197-106449144
W05g012338	intron	107293873	107345642	INS	72	chr5-107304246-107304322
W05g012338	intron	107293873	107345642	DEL	1580	chr5-107311037-107312617
W05g012338	intron	107293873	107345642	DEL	9885	chr5-107319037-107328922
W05g012341	5UTR	107835466	107879966	DEL	5155	chr5-107836096-107841251
W05g012353	intron	109277958	109292741	DEL	253	chr5-109278845-109279098
W05g012363	cds_overlap	110252127	110259440	DEL	2942	chr5-110251223-110254165
W05g012366	intron	111091430	111217609	DEL	329	chr5-111126007-111126336
W05g012366	intron	111091430	111217609	INS	818	chr5-111129968-111130773
W05g012366	intron	111091430	111217609	DEL	3389	chr5-111142795-111146184
W05g012366	intron	111091430	111217609	DEL	875	chr5-111186423-111187298
W05g012366	intron	111091430	111217609	DEL	66	chr5-111198271-111198337
W05g012366	intron	111091430	111217609	DEL	3304	chr5-111209024-111212328
W05g012366	intron	111091430	111217609	DEL	602	chr5-111216470-111217072
W05g012371	cds_overlap	111601157	111605005	INS	354	chr5-111604943-111605296
W05g012372	intron	111953684	111959865	INS	220	chr5-111956995-111957219
W05g012378	intron	112633547	112650639	DEL	250	chr5-112647481-112647731
W05g012379	intron	112690018	112763634	DEL	56	chr5-112700124-112700180
W05g012379	intron	112690018	112763634	INS	208	chr5-112702721-112702942
W05g012379	intron	112690018	112763634	INS	294	chr5-112743364-112743661
W05g012381	intron	112837611	112855894	DEL	93	chr5-112840892-112840985
W05g012381	intron	112837611	112855894	DEL	2792	chr5-112850774-112853566
W05g012384	intron	112874970	112877443	DEL	186	chr5-112876614-112876800
W05g012390	intron	113653669	113663071	DEL	277	chr5-113655615-113655892
W05g012390	intron	113653669	113663071	DEL	341	chr5-113657154-113657495
W05g012393	5UTR	114020670	114039442	DEL	997	chr5-114031336-114032333
W05g012393	5UTR	114020670	114039442	INS	211	chr5-114035998-114036215
W05g012393	5UTR	114020670	114039442	DEL	157	chr5-114037199-114037356
W05g012397	cds_overlap	114220637	114227564	DEL	5193	chr5-114217437-114222630
W05g012400	3UTR	114476922	114572853	DEL	5265	chr5-114552325-114557590
W05g012402	intron	114691889	114722179	DEL	908	chr5-114699139-114700047
W05g012402	intron	114691889	114722179	DEL	1928	chr5-114707879-114709807
W05g012402	cds_overlap	114691889	114722179	INS	510	chr5-114712993-114713503
W05g012403	intron	114723239	114776761	INS	181	chr5-114727466-114727647
W05g012403	intron	114723239	114776761	DEL	3004	chr5-114731682-114734686
W05g012417	3UTR	116592496	116674701	INS	188	chr5-116613505-116613691
W05g012417	5UTR	116592496	116674701	DEL	4987	chr5-116616268-116621255
W05g012417	5UTR	116592496	116674701	DEL	3462	chr5-116627068-116630530
W05g012417	5UTR	116592496	116674701	DEL	84	chr5-116640938-116641022
W05g012417	5UTR	116592496	116674701	INS	885	chr5-116653500-116654392
W05g012417	5UTR	116592496	116674701	DEL	347	chr5-116671055-116671402
W05g012420	intron	117109875	117115948	INS	146	chr5-117115492-117115638
W05g012424	5UTR	117918867	117923726	INS	161	chr5-117920288-117920446
W05g012425	intron	117924214	117953110	DEL	15375	chr5-117924995-117940370
W05g012431	intron	118713764	118721580	INS	179	chr5-118718507-118718686
W05g012451	intron	121530080	121534941	INS	156	chr5-121531576-121531732
W05g012451	intron	121530080	121534941	INS	84	chr5-121533150-121533236
W05g012452	intron	121636264	121651862	DEL	100	chr5-121638658-121638758
W05g012456	5UTR	122042560	122045378	INS	65	chr5-122042764-122042822
W05g012457	cds_overlap	122546433	122554422	DEL	15841	chr5-122549614-122565455
W05g012460	intron	123008367	123014483	DEL	254	chr5-123010894-123011148
W05g012468	cds_overlap	124503756	124511684	DEL	468	chr5-124505742-124506210
W05g012468	intron	124503756	124511684	INS	227	chr5-124509211-124509439
W05g012473	intron	126937017	126994476	DEL	57	chr5-126987414-126987471
W05g012473	intron	126937017	126994476	DEL	76	chr5-126989275-126989351
W05g012473	intron	126937017	126994476	DEL	90	chr5-126992139-126992229
W05g012473	intron	126937017	126994476	INS	63	chr5-126993301-126993364
W05g012474	full_pav	127009425	127011821	DEL	2979	chr5-127009386-127012365
W05g012475	intron	127013168	127033276	INS	154	chr5-127018960-127019114
W05g012475	intron	127013168	127033276	DEL	178	chr5-127024393-127024571
W05g012476	cds_overlap	127098799	127107155	DEL	20692	chr5-127081725-127102417
W05g012478	intron	127240503	127258044	DEL	187	chr5-127252157-127252344
W05g012478	intron	127240503	127258044	INS	381	chr5-127253870-127254233
W05g012478	intron	127240503	127258044	INS	285	chr5-127255788-127256073
W05g012481	intron	127819473	127852733	DEL	395	chr5-127845080-127845475
W05g012482	intron	127921795	127948261	DEL	2599	chr5-127938755-127941354
W05g012491	intron	128615327	128620547	DEL	271	chr5-128620113-128620384
W05g012492	cds_overlap	128629602	128651101	DEL	7422	chr5-128641946-128649368
W05g012494	intron	128697484	128701986	INS	140	chr5-128697773-128697918
W05g012497	intron	129077324	129093461	DEL	58	chr5-129084449-129084507
W05g012504	cds_overlap	129242410	129247396	INS	388	chr5-129242352-129242741
W05g012512	cds_overlap	129715990	129720482	DEL	9893	chr5-129720376-129730269
W05g012522	intron	130244007	130250357	DEL	75	chr5-130246793-130246868
W05g012527	intron	130323783	130331451	INS	82	chr5-130326046-130326128
W05g012529	5UTR	130388581	130394016	INS	67	chr5-130388612-130388678
W05g012530	intron	130394583	130398796	DEL	74	chr5-130397820-130397894
W05g012530	5UTR	130394583	130398796	INS	51	chr5-130398774-130398826
W05g012532	intron	130453194	130476361	DEL	2810	chr5-130454853-130457663
W05g012534	intron	130686406	130719775	INS	56	chr5-130697079-130697138
W05g012535	intron	130756210	130796233	DEL	3634	chr5-130759492-130763126
W05g012535	intron	130756210	130796233	DEL	2063	chr5-130763869-130765932
W05g012535	intron	130756210	130796233	DEL	3855	chr5-130774327-130778182
W05g012535	intron	130756210	130796233	DEL	922	chr5-130782280-130783202
W05g012549	5UTR	133509967	133621856	DEL	6858	chr5-133515188-133522046
W05g012549	5UTR	133509967	133621856	DEL	3578	chr5-133534184-133537762
W05g012549	5UTR	133509967	133621856	DEL	3174	chr5-133541299-133544473
W05g012549	5UTR	133509967	133621856	DEL	6649	chr5-133545032-133551681
W05g012549	5UTR	133509967	133621856	DEL	267	chr5-133557889-133558156
W05g012549	5UTR	133509967	133621856	DEL	4919	chr5-133567883-133572802
W05g012549	5UTR	133509967	133621856	DEL	51	chr5-133575556-133575607
W05g012549	5UTR	133509967	133621856	DEL	137	chr5-133578145-133578282
W05g012549	5UTR	133509967	133621856	DEL	55	chr5-133579966-133580021
W05g012549	5UTR	133509967	133621856	DEL	74	chr5-133580490-133580564
W05g012549	5UTR	133509967	133621856	INS	127	chr5-133581679-133581807
W05g012549	5UTR	133509967	133621856	DEL	479	chr5-133586290-133586769
W05g012549	5UTR	133509967	133621856	DEL	5140	chr5-133588089-133593229
W05g012549	5UTR	133509967	133621856	DEL	8901	chr5-133600811-133609712
W05g012549	5UTR	133509967	133621856	DEL	3180	chr5-133600805-133603985
W05g012549	5UTR	133509967	133621856	DEL	2629	chr5-133615162-133617791
W05g012558	5UTR	135300580	135327631	INS	496	chr5-135303435-135303918
W05g012558	5UTR	135300580	135327631	DEL	175	chr5-135311617-135311792
W05g012558	5UTR	135300580	135327631	DEL	4945	chr5-135317161-135322106
W05g012559	intron	135520873	135569381	DEL	5143	chr5-135549306-135554449
W05g012559	intron	135520873	135569381	DEL	3000	chr5-135560503-135563503
W05g012559	intron	135520873	135569381	DEL	962	chr5-135565503-135566465
W05g012562	intron	138561946	138567428	DEL	171	chr5-138563146-138563317
W05g012563	intron	138594691	138613698	DEL	870	chr5-138606754-138607624
W05g012583	cds_overlap	139977621	140004895	DEL	2120	chr5-139978526-139980646
W05g012584	intron	140254963	140279413	DEL	11626	chr5-140260537-140272163
W05g012591	intron	141677130	141685815	DEL	3562	chr5-141680350-141683912
W05g012594	intron	142123355	142152737	DEL	3594	chr5-142146901-142150495
W05g012596	cds_overlap	142308024	142321189	DEL	6389	chr5-142302514-142308903
W05g012596	intron	142308024	142321189	DEL	865	chr5-142311717-142312582
W05g012596	cds_overlap	142308024	142321189	INS	563	chr5-142313938-142314503
W05g012596	intron	142308024	142321189	DEL	161	chr5-142314446-142314607
W05g012596	intron	142308024	142321189	DEL	72	chr5-142316536-142316608
W05g012596	cds_overlap	142308024	142321189	INS	487	chr5-142316910-142317393
W05g012599	intron	142532760	142591594	INS	862	chr5-142540960-142541823
W05g012599	intron	142532760	142591594	DEL	259	chr5-142542724-142542983
W05g012602	full_pav	143175121	143177122	DEL	357287	chr5-142979253-143336540
W05g012601	full_pav	143085488	143085987	DEL	357287	chr5-142979253-143336540
W05g012603	intron	143449797	143452121	INS	329	chr5-143451209-143451541
W05g012604	cds_overlap	143575494	143580367	DEL	11587	chr5-143564308-143575895
W05g012606	full_pav	145026998	145030818	DEL	14732	chr5-145026383-145041115
W05g012620	5UTR	147470102	147552363	DEL	18503	chr5-147481392-147499895
W05g012620	5UTR	147470102	147552363	DEL	2442	chr5-147527941-147530383
W05g012625	cds_overlap	148339073	148354786	DEL	546	chr5-148338895-148339441
W05g012625	intron	148339073	148354786	DEL	77	chr5-148345255-148345332
W05g012640	intron	150659170	150663901	DEL	422	chr5-150662438-150662860
W05g012648	3UTR	151268320	151293100	DEL	5158	chr5-151273705-151278863
W05g012648	3UTR	151268320	151293100	DEL	3081	chr5-151281603-151284684
W05g012656	cds_overlap	152391359	152398712	INS	502	chr5-152391832-152392339
W05g012665	intron	153186271	153211109	DEL	2391	chr5-153200062-153202453
W05g012671	intron	153844036	153847663	DEL	180	chr5-153846131-153846311
W05g012671	intron	153844036	153847663	INS	207	chr5-153846760-153846958
W05g012672	cds_overlap	153891124	153905363	DEL	491	chr5-153900706-153901197
W05g012673	3UTR	153912231	153923201	INS	984	chr5-153913218-153914199
W05g012674	full_pav	153926629	153926949	DEL	2401	chr5-153925958-153928359
W05g012677	full_pav	154444731	154446441	DEL	7267	chr5-154442099-154449366
W05g012684	intron	155472723	155495844	DEL	3043	chr5-155484852-155487895
W05g012692	3UTR	155895076	155905403	DEL	3081	chr5-155900898-155903979
W05g012694	intron	155953244	155963046	DEL	108	chr5-155960310-155960418
W05g012695	intron	155964414	155991877	DEL	2950	chr5-155981669-155984619
W05g012697	5UTR	156098522	156111410	DEL	832	chr5-156109625-156110457
W05g012699	intron	156254051	156273977	DEL	2908	chr5-156261845-156264753
W05g012704	cds_overlap	157120865	157142274	DEL	8528	chr5-157142073-157150601
W05g012705	5UTR	157675476	157690290	DEL	2361	chr5-157679664-157682025
W05g012720	intron	159563863	159570750	INS	155	chr5-159566057-159566200
W05g012720	intron	159563863	159570750	DEL	3471	chr5-159566598-159570069
W05g012724	intron	160234651	160271154	INS	90	chr5-160238449-160238536
W05g012724	intron	160234651	160271154	DEL	10437	chr5-160244129-160254566
W05g012724	intron	160234651	160271154	DEL	9790	chr5-160257109-160266899
W05g012725	5UTR	160330369	160365046	DEL	3340	chr5-160344098-160347438
W05g012725	5UTR	160330369	160365046	INS	167	chr5-160356895-160357064
W05g012727	5UTR	161001283	161022711	DEL	73	chr5-161005094-161005167
W05g012732	intron	161746148	161766110	DEL	1009	chr5-161750891-161751900
W05g012736	intron	162380644	162402698	DEL	3118	chr5-162382389-162385507
W05g012737	intron	162448838	162479352	DEL	6402	chr5-162451516-162457918
W05g012737	intron	162448838	162479352	DEL	3380	chr5-162470526-162473906
W05g012737	3UTR	162448838	162479352	DEL	184	chr5-162476698-162476882
W05g012738	intron	162482802	162493358	INS	254	chr5-162487745-162487993
W05g012743	intron	164048704	164068103	DEL	586	chr5-164055543-164056129
W05g012743	3UTR	164048704	164068103	DEL	3335	chr5-164062822-164066157
W05g012743	3UTR	164048704	164068103	DEL	1430	chr5-164066458-164067888
W05g012746	intron	164291299	164313262	DEL	390	chr5-164307308-164307698
W05g012753	intron	165049475	165071699	DEL	814	chr5-165054338-165055152
W05g012753	intron	165049475	165071699	INS	247	chr5-165058283-165058527
W05g012753	intron	165049475	165071699	DEL	347	chr5-165058683-165059030
W05g012755	intron	165212630	165279194	DEL	10788	chr5-165226950-165237738
W05g012755	intron	165212630	165279194	DEL	2755	chr5-165252654-165255409
W05g012755	intron	165212630	165279194	DEL	3635	chr5-165268732-165272367
W05g012756	intron	165376377	165383933	DEL	1092	chr5-165377142-165378234
W05g012762	intron	165674788	165716244	DEL	4851	chr5-165684040-165688891
W05g012762	intron	165674788	165716244	DEL	921	chr5-165710311-165711232
W05g012765	intron	165870621	166002415	DEL	760	chr5-165887871-165888631
W05g012765	intron	165870621	166002415	DEL	66	chr5-165903366-165903432
W05g012765	intron	165870621	166002415	INS	113	chr5-165959236-165959350
W05g012765	intron	165870621	166002415	DEL	20937	chr5-165977468-165998405
W05g012775	cds_overlap	168401419	168406361	INS	927	chr5-168401101-168402027
W05g012775	intron	168401419	168406361	INS	648	chr5-168404441-168405083
W05g012777	cds_overlap	168440582	168445222	INS	236	chr5-168440642-168440875
W05g012777	intron	168440582	168445222	INS	248	chr5-168442073-168442326
W05g012783	5UTR	169728385	169735667	INS	164	chr5-169735569-169735730
W05g012794	intron	170342168	170364852	DEL	4931	chr5-170348454-170353385
W05g012794	intron	170342168	170364852	INS	374	chr5-170362261-170362633
W05g012796	5UTR	170577665	170584892	DEL	110	chr5-170578296-170578406
W05g012797	cds_overlap	170589688	170598860	INS	258	chr5-170597392-170597648
W05g012798	intron	170663885	170678218	DEL	963	chr5-170667790-170668753
W05g012800	intron	170966275	170973235	INS	140	chr5-170966727-170966867
W05g012800	intron	170966275	170973235	DEL	428	chr5-170970663-170971091
W05g012802	intron	171007666	171013371	DEL	167	chr5-171011967-171012134
W05g012810	5UTR	171676692	171682147	INS	265	chr5-171676563-171676828
W05g012811	intron	171805371	171812388	INS	244	chr5-171807903-171808147
W05g012815	intron	171934665	171945445	INS	134	chr5-171941640-171941826
W05g012815	intron	171934665	171945445	DEL	447	chr5-171942185-171942632
W05g012817	intron	172087872	172094018	DEL	999	chr5-172090912-172091911
W05g012818	5UTR	172125941	172141427	DEL	850	chr5-172132728-172133578
W05g012823	intron	172432479	172446739	DEL	520	chr5-172436669-172437189
W05g012823	intron	172432479	172446739	DEL	260	chr5-172438285-172438545
W05g012829	intron	172723611	172736130	DEL	950	chr5-172731154-172732104
W05g012839	3UTR	173956519	173966452	DEL	4452	chr5-173962736-173967188
W05g012845	intron	174369230	174377232	DEL	2140	chr5-174372326-174374466
W05g012848	intron	175450438	175453007	INS	162	chr5-175451634-175451795
W05g012850	cds_overlap	175473970	175483711	DEL	21390	chr5-175456484-175477874
W05g012851	5UTR	175665422	175803921	INS	156	chr5-175669946-175670109
W05g012851	5UTR	175665422	175803921	DEL	8087	chr5-175728772-175736859
W05g012851	5UTR	175665422	175803921	DEL	1883	chr5-175745478-175747361
W05g012851	5UTR	175665422	175803921	DEL	3800	chr5-175765505-175769305
W05g012851	5UTR	175665422	175803921	DEL	967	chr5-175781931-175782898
W05g012853	intron	176302296	176329814	DEL	820	chr5-176305769-176306589
W05g012853	intron	176302296	176329814	DEL	2533	chr5-176309783-176312316
W05g012858	3UTR	176544693	176742342	DEL	3989	chr5-176581794-176585783
W05g012867	cds_overlap	178041755	178048527	INS	175	chr5-178048397-178048572
W05g012867	intron	178041755	178048527	DEL	194	chr5-178048174-178048368
W05g012869	intron	178170160	178176443	DEL	895	chr5-178172410-178173305
W05g012875	intron	178500735	178503283	DEL	447	chr5-178500941-178501388
W05g012882	intron	180927766	180939519	INS	206	chr5-180934214-180934424
W05g012887	cds_overlap	181001016	181016184	DEL	7377	chr5-180993927-181001304
W05g012887	intron	181001016	181016184	INS	869	chr5-181007558-181008416
W05g012893	intron	181624138	181637493	INS	202	chr5-181629138-181629342
W05g012901	cds_overlap	182329394	182332951	DEL	182	chr5-182329317-182329499
W05g012901	intron	182329394	182332951	INS	232	chr5-182331955-182332184
W05g012906	5UTR	182620339	182633738	INS	437	chr5-182623834-182624267
W05g012906	cds_overlap	182620339	182633738	DEL	887	chr5-182625210-182626097
W05g012909	intron	182753526	182771520	INS	179	chr5-182757222-182757395
W05g012910	intron	182803091	182827754	INS	442	chr5-182808566-182809006
W05g012913	cds_overlap	182877032	182885574	DEL	9258	chr5-182873653-182882911
W05g012916	intron	182968188	182980219	INS	249	chr5-182976567-182976811
W05g012917	intron	182980822	183016164	INS	289	chr5-182981852-182982139
W05g012917	intron	182980822	183016164	DEL	889	chr5-182984710-182985599
W05g012917	intron	182980822	183016164	DEL	6596	chr5-182990354-182996950
W05g012917	intron	182980822	183016164	INS	256	chr5-183005446-183005701
W05g012917	intron	182980822	183016164	DEL	275	chr5-183011886-183012161
W05g012917	intron	182980822	183016164	INS	131	chr5-183012265-183012402
W05g012919	intron	183155025	183162152	DEL	51	chr5-183158005-183158056
W05g012919	intron	183155025	183162152	DEL	358	chr5-183160009-183160367
W05g012920	intron	183280661	183286992	DEL	1074	chr5-183281291-183282365
W05g012921	intron	183292598	183331088	DEL	1387	chr5-183295729-183297116
W05g012927	5UTR	183631805	183642892	INS	369	chr5-183631729-183632103
W05g012928	cds_overlap	183648683	183657462	INS	277	chr5-183650997-183651277
W05g012928	intron	183648683	183657462	DEL	59	chr5-183651881-183651940
W05g012931	3UTR	183698616	183703500	INS	166	chr5-183698616-183698782
W05g012931	intron	183698616	183703500	INS	479	chr5-183701605-183702082
W05g012936	intron	184067650	184072061	DEL	973	chr5-184068775-184069748
W05g012941	cds_overlap	184219143	184226834	INS	230	chr5-184226377-184226605
W05g012947	cds_overlap	184467983	184479593	INS	235	chr5-184477330-184477559
W05g012951	5UTR	184581440	184590318	INS	223	chr5-184583320-184583547
W05g012953	intron	184652151	185030482	INS	57	chr5-184674148-184674205
W05g012953	intron	184652151	185030482	INS	123	chr5-184739707-184739831
W05g012953	intron	184652151	185030482	DEL	71	chr5-184977988-184978059
W05g012953	intron	184652151	185030482	DEL	2540	chr5-185007601-185010141
W05g012953	intron	184652151	185030482	INS	172	chr5-185020627-185020798
W05g012953	intron	184652151	185030482	DEL	173	chr5-185023409-185023582
W05g012964	intron	185471280	185546986	DEL	1391	chr5-185483173-185484564
W05g012969	3UTR	185817120	185820791	INS	175	chr5-185817216-185817392
W05g012973	cds_overlap	186852769	186859089	DEL	97	chr5-186852795-186852892
W05g012979	full_pav	187117523	187117856	DEL	9543	chr5-187110417-187119960
W05g012981	intron	187149558	187154456	DEL	255	chr5-187153575-187153830
W05g012992	intron	187795942	187799582	DEL	260	chr5-187797461-187797721
W05g012996	cds_overlap	187916113	187927163	DEL	10804	chr5-187911162-187921966
W05g012999	intron	188127726	188139357	DEL	84	chr5-188139243-188139327
W05g013001	intron	188223505	188228901	DEL	292	chr5-188225500-188225792
W05g013003	intron	188263467	188282108	DEL	3944	chr5-188266473-188270417
W05g013003	intron	188263467	188282108	DEL	232	chr5-188279928-188280160
W05g013008	intron	188573270	188580803	INS	481	chr5-188575137-188575628
W05g013013	intron	188821586	188828440	DEL	895	chr5-188825690-188826585
W05g013016	intron	188938263	188959287	DEL	9851	chr5-188941290-188951141
W05g013016	3UTR	188938263	188959287	DEL	3092	chr5-188959274-188962366
W05g013017	intron	188964309	188980431	DEL	8477	chr5-188970505-188978982
W05g013022	5UTR	189482776	189490336	DEL	174	chr5-189482810-189482984
W05g013022	5UTR	189482776	189490336	DEL	177	chr5-189483931-189484108
W05g013032	intron	190644989	190654621	DEL	3032	chr5-190646206-190649238
W05g013045	intron	191368457	191405979	DEL	9243	chr5-191383935-191393178
W05g013047	intron	191444227	191452970	INS	61	chr5-191451515-191451576
W05g013048	intron	191502597	191526644	DEL	11609	chr5-191502632-191514241
W05g013048	intron	191502597	191526644	DEL	5422	chr5-191515230-191520652
W05g013048	intron	191502597	191526644	DEL	1110	chr5-191522138-191523248
W05g013051	intron	191610209	191626132	DEL	133	chr5-191612655-191612788
W05g013060	intron	191987256	191993907	DEL	131	chr5-191987314-191987445
W05g013069	intron	192879227	192888716	DEL	185	chr5-192885995-192886180
W05g013072	3UTR	192945581	192978664	INS	297	chr5-192945532-192945833
W05g013072	intron	192945581	192978664	DEL	3140	chr5-192953288-192956428
W05g013072	intron	192945581	192978664	DEL	8653	chr5-192967232-192975885
W05g013072	cds_overlap	192945581	192978664	DEL	5078	chr5-192978232-192983310
W05g013076	intron	193271863	193283432	DEL	232	chr5-193277098-193277330
W05g013077	intron	193291270	193308539	DEL	136	chr5-193292384-193292520
W05g013077	intron	193291270	193308539	DEL	3292	chr5-193294372-193297664
W05g013077	cds_overlap	193291270	193308539	DEL	3296	chr5-193302015-193305311
W05g013079	intron	193462911	193470895	DEL	995	chr5-193465944-193466939
W05g013080	intron	193471854	193487887	DEL	5161	chr5-193476030-193481191
W05g013080	cds_overlap	193471854	193487887	INS	921	chr5-193483236-193484166
W05g013083	intron	193583959	193587286	INS	168	chr5-193585743-193585917
W05g013088	3UTR	193789419	193795311	DEL	947	chr5-193789318-193790265
W05g013088	intron	193789419	193795311	DEL	57	chr5-193791766-193791823
W05g013089	intron	194020253	194029687	DEL	99	chr5-194024164-194024263
W05g013089	cds_overlap	194020253	194029687	INS	443	chr5-194028348-194028804
W05g013090	intron	194030738	194037576	INS	253	chr5-194036497-194036742
W05g013099	intron	194777795	194787161	INS	345	chr5-194779716-194780062
W05g013099	intron	194777795	194787161	DEL	83	chr5-194780461-194780544
W05g013100	intron	194787389	194799425	DEL	1101	chr5-194795485-194796586
W05g013100	cds_overlap	194787389	194799425	DEL	892	chr5-194799268-194800160
W05g013101	intron	194924175	194931728	DEL	940	chr5-194929877-194930817
W05g013103	cds_overlap	194939024	194939910	DEL	3443	chr5-194935591-194939034
W05g013112	3UTR	196128402	196157724	INS	466	chr5-196142549-196143010
W05g013112	3UTR	196128402	196157724	INS	138	chr5-196143587-196143721
W05g013112	3UTR	196128402	196157724	DEL	3369	chr5-196145754-196149123
W05g013112	3UTR	196128402	196157724	DEL	3322	chr5-196151307-196154629
W05g013121	cds_overlap	197847198	197849865	INS	914	chr5-197847229-197848144
W05g013124	intron	197938509	197974923	DEL	1018	chr5-197963265-197964283
W05g013135	intron	198753702	198766659	DEL	243	chr5-198762569-198762812
W05g013142	intron	199087816	199102046	INS	269	chr5-199090291-199090551
W05g013142	intron	199087816	199102046	DEL	3128	chr5-199097916-199101044
W05g013143	cds_overlap	199105222	199110973	INS	171	chr5-199106937-199107110
W05g013144	intron	199119121	199133897	DEL	2656	chr5-199125315-199127971
W05g013146	intron	199220791	199227924	INS	51	chr5-199225255-199225311
W05g013156	intron	199725789	199743105	INS	474	chr5-199729677-199730151
W05g013156	intron	199725789	199743105	DEL	957	chr5-199738127-199739084
W05g013164	intron	200054804	200060722	INS	393	chr5-200056590-200056979
W05g013164	cds_overlap	200054804	200060722	INS	577	chr5-200059918-200060484
W05g013168	5UTR	200250966	200376560	DEL	5980	chr5-200253404-200259384
W05g013168	5UTR	200250966	200376560	DEL	1273	chr5-200289595-200290868
W05g013168	5UTR	200250966	200376560	DEL	12081	chr5-200315565-200327646
W05g013184	5UTR	202412824	202451601	DEL	260	chr5-202425038-202425298
W05g013184	5UTR	202412824	202451601	DEL	115	chr5-202436237-202436352
W05g013184	5UTR	202412824	202451601	DEL	2050	chr5-202436638-202438688
W05g013184	5UTR	202412824	202451601	INS	84	chr5-202439043-202439128
W05g013184	5UTR	202412824	202451601	DEL	84	chr5-202448266-202448350
W05g013186	intron	202864359	202886547	DEL	55	chr5-202865753-202865808
W05g013186	intron	202864359	202886547	DEL	4962	chr5-202868805-202873767
W05g013186	intron	202864359	202886547	DEL	114	chr5-202878034-202878148
W05g013186	intron	202864359	202886547	DEL	992	chr5-202879084-202880076
W05g013188	5UTR	203204604	203216375	INS	483	chr5-203204423-203204897
W05g013188	intron	203204604	203216375	INS	177	chr5-203208656-203208833
W05g013188	intron	203204604	203216375	INS	149	chr5-203213685-203213831
W05g013189	intron	203219274	203242905	DEL	254	chr5-203220326-203220580
W05g013189	intron	203219274	203242905	INS	616	chr5-203222026-203222637
W05g013189	cds_overlap	203219274	203242905	INS	134	chr5-203230492-203230630
W05g013189	5UTR	203219274	203242905	DEL	891	chr5-203232340-203233231
W05g013189	5UTR	203219274	203242905	DEL	1196	chr5-203234615-203235811
W05g013194	cds_overlap	205606150	205654948	DEL	299	chr5-205606215-205606514
W05g013194	intron	205606150	205654948	DEL	166	chr5-205607851-205608017
W05g013194	intron	205606150	205654948	DEL	6654	chr5-205634912-205641566
W05g013194	intron	205606150	205654948	DEL	2577	chr5-205634912-205637489
W05g013194	intron	205606150	205654948	DEL	3728	chr5-205637837-205641565
W05g013194	intron	205606150	205654948	INS	260	chr5-205642755-205643012
W05g013195	intron	205686260	205805937	INS	177	chr5-205802257-205802434
W05g013207	intron	209458855	209600035	INS	208	chr5-209467392-209467600
W05g013257	3UTR	215362068	215372685	DEL	57	chr5-215365556-215365613
W05g013260	intron	216268974	216285741	DEL	920	chr5-216282056-216282976
W06g013274	cds_overlap	2942759	2945934	DEL	361	chr6-2945205-2945566
W06g013276	intron	3091409	3112504	DEL	9692	chr6-3098494-3108186
W06g013278	5UTR	3577438	3591563	INS	267	chr6-3591526-3591791
W06g013283	intron	4237206	4246549	INS	157	chr6-4237978-4238134
W06g013283	intron	4237206	4246549	DEL	98	chr6-4239289-4239387
W06g013296	3UTR	6740578	6779550	DEL	67	chr6-6779401-6779468
W06g013306	cds_overlap	8992494	9006508	DEL	1044	chr6-9005185-9006229
W06g013322	full_pav	10290483	10290876	DEL	9067	chr6-10290115-10299182
W06g013323	intron	10299302	10306329	INS	130	chr6-10305447-10305580
W06g013327	3UTR	10439342	10446632	INS	53	chr6-10440447-10440502
W06g013327	5UTR	10439342	10446632	DEL	84	chr6-10442651-10442735
W06g013328	intron	10455112	10464746	INS	52	chr6-10456696-10456750
W06g013328	intron	10455112	10464746	DEL	1400	chr6-10461940-10463340
W06g013329	cds_overlap	10490987	10499190	INS	781	chr6-10490457-10491241
W06g013329	intron	10490987	10499190	INS	518	chr6-10493540-10494055
W06g013329	intron	10490987	10499190	DEL	62	chr6-10494678-10494740
W06g013330	intron	10500713	10509754	DEL	187	chr6-10504187-10504374
W06g013337	intron	11088148	11099155	DEL	983	chr6-11094205-11095188
W06g013338	intron	11099542	11107802	DEL	234	chr6-11102368-11102602
W06g013339	3UTR	11150510	11156773	INS	771	chr6-11149922-11150693
W06g013341	intron	11170186	11201981	DEL	3153	chr6-11171280-11174433
W06g013341	intron	11170186	11201981	DEL	2906	chr6-11178012-11180918
W06g013341	intron	11170186	11201981	DEL	3067	chr6-11181647-11184714
W06g013341	intron	11170186	11201981	INS	182	chr6-11190923-11191105
W06g013344	intron	11250890	11264298	DEL	507	chr6-11261749-11262256
W06g013344	intron	11250890	11264298	INS	373	chr6-11262249-11262624
W06g013345	intron	11308436	11321467	DEL	3318	chr6-11313796-11317114
W06g013346	intron	11352402	11358503	DEL	94	chr6-11357833-11357927
W06g013347	intron	11359676	11364889	INS	489	chr6-11361911-11362397
W06g013353	full_pav	13851775	13852219	DEL	11514	chr6-13842901-13854415
W06g013362	intron	16395130	16421061	INS	151	chr6-16397996-16398150
W06g013362	intron	16395130	16421061	DEL	177	chr6-16401536-16401713
W06g013365	intron	16958890	16964542	INS	56	chr6-16961920-16961976
W06g013367	cds_overlap	18512956	18514074	DEL	9209	chr6-18504699-18513908
W06g013375	5UTR	22784794	22792514	DEL	133	chr6-22785985-22786118
W06g013385	intron	23971390	23978399	DEL	867	chr6-23975170-23976037
W06g013390	intron	24363842	24379738	DEL	239	chr6-24367293-24367532
W06g013398	full_pav	25545281	25546694	DEL	12725	chr6-25541595-25554320
W06g013399	cds_overlap	25570080	25587514	DEL	9494	chr6-25561662-25571156
W06g013399	intron	25570080	25587514	DEL	57	chr6-25573979-25574036
W06g013399	intron	25570080	25587514	DEL	602	chr6-25582230-25582832
W06g013399	intron	25570080	25587514	DEL	162	chr6-25586074-25586236
W06g013400	intron	26132716	26140092	DEL	66	chr6-26137219-26137285
W06g013401	intron	26142862	26216101	DEL	960	chr6-26146316-26147276
W06g013401	intron	26142862	26216101	DEL	2740	chr6-26179507-26182247
W06g013401	intron	26142862	26216101	INS	375	chr6-26182859-26183235
W06g013401	intron	26142862	26216101	DEL	81	chr6-26183120-26183201
W06g013401	intron	26142862	26216101	DEL	86	chr6-26188325-26188411
W06g013401	intron	26142862	26216101	INS	170	chr6-26195359-26195534
W06g013401	intron	26142862	26216101	INS	951	chr6-26213920-26214879
W06g013402	cds_overlap	26371471	26391164	DEL	303	chr6-26377634-26377937
W06g013423	intron	28721590	28735601	DEL	3209	chr6-28724483-28727692
W06g013424	intron	28859131	28863790	INS	63	chr6-28860629-28860692
W06g013424	intron	28859131	28863790	DEL	147	chr6-28862056-28862203
W06g013424	cds_overlap	28859131	28863790	INS	174	chr6-28863243-28863431
W06g013427	cds_overlap	28927823	28932359	DEL	2719	chr6-28931621-28934340
W06g013429	intron	29048916	29061445	DEL	2435	chr6-29052141-29054576
W06g013432	intron	29202777	29208902	DEL	393	chr6-29203888-29204281
W06g013433	5UTR	29399511	29404292	INS	149	chr6-29399373-29399523
W06g013437	intron	29647759	29672948	INS	277	chr6-29650966-29651234
W06g013437	intron	29647759	29672948	DEL	4970	chr6-29651721-29656691
W06g013437	intron	29647759	29672948	DEL	910	chr6-29662186-29663096
W06g013437	intron	29647759	29672948	DEL	3225	chr6-29665642-29668867
W06g013439	full_pav	29775653	29778031	DEL	6878	chr6-29774863-29781741
W06g013440	intron	29827420	29839886	DEL	1124	chr6-29830165-29831289
W06g013440	intron	29827420	29839886	DEL	100	chr6-29835896-29835996
W06g013442	intron	29865518	29869531	INS	61	chr6-29866510-29866573
W06g013442	intron	29865518	29869531	DEL	187	chr6-29867260-29867447
W06g013447	5UTR	30035214	30040167	DEL	158	chr6-30035218-30035376
W06g013448	intron	30041560	30054553	DEL	70	chr6-30043213-30043283
W06g013448	intron	30041560	30054553	DEL	235	chr6-30048502-30048737
W06g013484	intron	37674089	37681012	DEL	179	chr6-37674898-37675077
W06g013492	intron	38402326	38417564	DEL	1577	chr6-38405499-38407076
W06g013492	intron	38402326	38417564	INS	164	chr6-38409550-38409714
W06g013492	intron	38402326	38417564	DEL	169	chr6-38413167-38413336
W06g013493	intron	39094344	39100462	INS	170	chr6-39097464-39097628
W06g013495	intron	39528003	39538739	DEL	214	chr6-39537015-39537229
W06g013497	intron	39681462	39702176	DEL	57	chr6-39684739-39684796
W06g013519	3UTR	45091016	45098114	INS	157	chr6-45098110-45098263
W06g013520	cds_overlap	45101630	45103076	INS	161	chr6-45101606-45101763
W06g013522	5UTR	45332596	45391142	DEL	1616	chr6-45333504-45335120
W06g013522	5UTR	45332596	45391142	INS	810	chr6-45339205-45340014
W06g013522	intron	45332596	45391142	DEL	83	chr6-45344279-45344362
W06g013522	intron	45332596	45391142	DEL	3809	chr6-45359832-45363641
W06g013522	3UTR	45332596	45391142	DEL	58	chr6-45390072-45390130
W06g013536	intron	46832555	46853071	INS	397	chr6-46845228-46845622
W06g013538	intron	46865807	46872395	INS	93	chr6-46866944-46867033
W06g013539	intron	46873635	46899965	DEL	249	chr6-46879400-46879649
W06g013539	intron	46873635	46899965	DEL	866	chr6-46883690-46884556
W06g013539	intron	46873635	46899965	DEL	222	chr6-46888010-46888232
W06g013539	intron	46873635	46899965	DEL	297	chr6-46893988-46894285
W06g013545	intron	47093655	47104820	INS	147	chr6-47099578-47099726
W06g013545	intron	47093655	47104820	DEL	279	chr6-47102013-47102292
W06g013547	5UTR	47113386	47127101	DEL	2907	chr6-47121341-47124248
W06g013550	cds_overlap	47151697	47156708	INS	52	chr6-47154945-47155000
W06g013554	cds_overlap	47357022	47360588	INS	181	chr6-47359006-47359181
W06g013555	cds_overlap	47369767	47372109	INS	886	chr6-47370849-47371739
W06g013557	cds_overlap	47746278	47749771	DEL	12112	chr6-47735448-47747560
W06g013565	intron	47865665	47891739	INS	183	chr6-47872541-47872724
W06g013574	5UTR	48264129	48299499	DEL	105	chr6-48285883-48285988
W06g013574	5UTR	48264129	48299499	DEL	504	chr6-48288917-48289421
W06g013580	intron	48614148	48626387	INS	239	chr6-48621276-48621511
W06g013580	intron	48614148	48626387	INS	52	chr6-48622930-48622987
W06g013581	intron	48652566	48667573	DEL	438	chr6-48656945-48657383
W06g013590	full_pav	48888912	48892455	DEL	6460	chr6-48886460-48892920
W06g013592	cds_overlap	48925312	48945239	DEL	9791	chr6-48922233-48932024
W06g013592	intron	48925312	48945239	DEL	176	chr6-48938653-48938829
W06g013594	intron	48968290	48980214	INS	154	chr6-48970724-48970873
W06g013594	intron	48968290	48980214	DEL	232	chr6-48971789-48972021
W06g013594	intron	48968290	48980214	INS	149	chr6-48976038-48976184
W06g013598	intron	49187528	49198136	DEL	477	chr6-49190021-49190498
W06g013603	cds_overlap	49456204	49460048	INS	342	chr6-49459428-49459768
W06g013609	cds_overlap	49851372	49857677	DEL	224	chr6-49852398-49852622
W06g013618	3UTR	50142567	50146973	INS	1259	chr6-50141816-50143075
W06g013622	intron	50296183	50307067	DEL	56	chr6-50301407-50301463
W06g013625	intron	50406693	50413552	INS	110	chr6-50408754-50408869
W06g013631	full_pav	50677055	50679020	DEL	520368	chr6-50637581-51157949
W06g013632	full_pav	51036000	51053981	DEL	520368	chr6-50637581-51157949
W06g013630	full_pav	50644570	50654291	DEL	520368	chr6-50637581-51157949
W06g013629	3UTR	50629575	50640707	DEL	520368	chr6-50637581-51157949
W06g013635	5UTR	51665827	51677448	INS	156	chr6-51665785-51665940
W06g013635	3UTR	51665827	51677448	INS	82	chr6-51673483-51673567
W06g013635	3UTR	51665827	51677448	INS	377	chr6-51674560-51674929
W06g013635	3UTR	51665827	51677448	DEL	162	chr6-51676642-51676804
W06g013637	intron	51729599	51737308	INS	138	chr6-51732241-51732382
W06g013637	intron	51729599	51737308	DEL	270	chr6-51732912-51733182
W06g013640	cds_overlap	51800158	51806185	INS	155	chr6-51805593-51805746
W06g013641	intron	51817058	51823432	DEL	51	chr6-51819738-51819789
W06g013644	cds_overlap	51933293	51950750	DEL	3175	chr6-51945173-51948348
W06g013645	intron	51957172	51985984	DEL	2072	chr6-51982495-51984567
W06g013650	intron	52320078	52326688	DEL	105	chr6-52325556-52325661
W06g013653	intron	52669014	52685724	DEL	70	chr6-52679578-52679648
W06g013654	intron	52778686	52791983	DEL	230	chr6-52787840-52788070
W06g013656	full_pav	52811613	52812440	DEL	3345	chr6-52809475-52812820
W06g013657	5UTR	53189157	53204664	DEL	1013	chr6-53188235-53189248
W06g013657	intron	53189157	53204664	DEL	895	chr6-53196125-53197020
W06g013660	intron	53365200	53370471	INS	309	chr6-53367741-53368048
W06g013662	intron	53592087	53603493	DEL	758	chr6-53599177-53599935
W06g013668	intron	55844055	55850737	DEL	282	chr6-55848198-55848480
W06g013674	3UTR	56089267	56102940	INS	406	chr6-56088976-56089382
W06g013675	intron	56106650	56127245	INS	188	chr6-56126683-56126866
W06g013678	intron	56217300	56228671	DEL	126	chr6-56219794-56219920
W06g013678	intron	56217300	56228671	DEL	535	chr6-56227760-56228295
W06g013681	intron	56346050	56355320	INS	287	chr6-56351945-56352232
W06g013681	cds_overlap	56346050	56355320	DEL	1165	chr6-56353500-56354665
W06g013690	cds_overlap	56789765	56800053	DEL	3211	chr6-56787055-56790266
W06g013690	cds_overlap	56789765	56800053	DEL	3514	chr6-56798913-56802427
W06g013697	intron	57175535	57297401	DEL	358	chr6-57273297-57273655
W06g013697	intron	57175535	57297401	DEL	56	chr6-57273949-57274005
W06g013697	intron	57175535	57297401	DEL	439	chr6-57275950-57276389
W06g013702	3UTR	57452589	57459280	INS	169	chr6-57452733-57452900
W06g013705	5UTR	57610784	57628628	DEL	8009	chr6-57617216-57625225
W06g013705	5UTR	57610784	57628628	DEL	183	chr6-57626522-57626705
W06g013705	5UTR	57610784	57628628	INS	173	chr6-57627810-57627982
W06g013708	cds_overlap	57779917	57780269	INS	836	chr6-57779984-57780816
W06g013712	5UTR	58284773	58292657	DEL	67	chr6-58285405-58285472
W06g013713	5UTR	58370277	58380784	DEL	394	chr6-58374821-58375215
W06g013722	intron	59321960	59341408	DEL	304	chr6-59326895-59327199
W06g013722	cds_overlap	59321960	59341408	DEL	4113	chr6-59336943-59341056
W06g013728	intron	59587623	59591524	DEL	229	chr6-59589098-59589327
W06g013732	intron	59926602	59929514	DEL	858	chr6-59927233-59928091
W06g013735	5UTR	60151456	60585884	DEL	80	chr6-60273954-60274034
W06g013735	intron	60151456	60585884	DEL	5535	chr6-60294601-60300136
W06g013735	intron	60151456	60585884	DEL	337	chr6-60304266-60304603
W06g013735	intron	60151456	60585884	DEL	59	chr6-60343351-60343410
W06g013735	intron	60151456	60585884	DEL	226	chr6-60346485-60346711
W06g013735	intron	60151456	60585884	DEL	149	chr6-60351751-60351900
W06g013735	intron	60151456	60585884	INS	96	chr6-60356081-60356177
W06g013735	intron	60151456	60585884	DEL	5209	chr6-60381381-60386590
W06g013735	intron	60151456	60585884	INS	86	chr6-60529390-60529470
W06g013735	intron	60151456	60585884	INS	648	chr6-60531232-60531877
W06g013735	intron	60151456	60585884	DEL	20930	chr6-60536377-60557307
W06g013739	intron	60739274	60746964	INS	252	chr6-60743632-60743884
W06g013741	intron	60866524	60895417	INS	64	chr6-60871447-60871503
W06g013741	intron	60866524	60895417	DEL	241	chr6-60880754-60880995
W06g013743	intron	61093029	61110211	DEL	54	chr6-61098809-61098863
W06g013743	cds_overlap	61093029	61110211	DEL	1195	chr6-61102964-61104159
W06g013745	intron	61136111	61144341	DEL	3357	chr6-61139005-61142362
W06g013745	intron	61136111	61144341	DEL	158	chr6-61143369-61143527
W06g013746	cds_overlap	61149176	61153013	INS	245	chr6-61152252-61152499
W06g013748	cds_overlap	61947658	61949560	INS	175	chr6-61949474-61949651
W06g013755	intron	63289728	63296927	DEL	3326	chr6-63292637-63295963
W06g013756	5UTR	63299170	63309284	DEL	3465	chr6-63301806-63305271
W06g013759	intron	63420981	63424858	INS	222	chr6-63421481-63421703
W06g013763	intron	63593321	63607925	DEL	3117	chr6-63601044-63604161
W06g013765	intron	63784231	63792175	DEL	277	chr6-63786444-63786721
W06g013768	intron	63930305	63943989	INS	284	chr6-63934090-63934370
W06g013769	intron	63945998	63962531	DEL	3234	chr6-63956844-63960078
W06g013777	cds_overlap	65524617	65531517	DEL	1082	chr6-65526834-65527916
W06g013779	intron	66430887	66436427	DEL	212	chr6-66435278-66435490
W06g013781	intron	66538688	66545487	DEL	293	chr6-66542153-66542446
W06g013781	intron	66538688	66545487	INS	101	chr6-66542855-66542953
W06g013781	cds_overlap	66538688	66545487	DEL	1206	chr6-66544422-66545628
W06g013791	intron	67371050	67388680	DEL	331	chr6-67375761-67376092
W06g013791	intron	67371050	67388680	DEL	263	chr6-67382507-67382770
W06g013791	intron	67371050	67388680	DEL	917	chr6-67383621-67384538
W06g013803	intron	70529373	70546309	DEL	9482	chr6-70534790-70544272
W06g013804	5UTR	70550138	70574737	DEL	15686	chr6-70552128-70567814
W06g013805	intron	70578816	70610599	DEL	5124	chr6-70589351-70594475
W06g013805	cds_overlap	70578816	70610599	DEL	848	chr6-70610244-70611092
W06g013806	cds_overlap	70632232	70657535	INS	349	chr6-70632245-70632591
W06g013806	intron	70632232	70657535	DEL	892	chr6-70637060-70637952
W06g013806	intron	70632232	70657535	DEL	861	chr6-70639738-70640599
W06g013806	intron	70632232	70657535	DEL	387	chr6-70642009-70642396
W06g013808	full_pav	70674652	70674988	DEL	3486	chr6-70672046-70675532
W06g013807	full_pav	70672440	70674538	DEL	3486	chr6-70672046-70675532
W06g013813	3UTR	71006872	71014599	DEL	11945	chr6-71013836-71025781
W06g013818	intron	71392226	71416520	INS	142	chr6-71413714-71413863
W06g013821	cds_overlap	71467884	71477414	INS	848	chr6-71474340-71475191
W06g013821	cds_overlap	71467884	71477414	DEL	931	chr6-71475177-71476108
W06g013831	intron	72691649	72717449	DEL	463	chr6-72693907-72694370
W06g013834	intron	72837166	72839660	DEL	143	chr6-72838743-72838886
W06g013835	cds_overlap	72911819	72915348	INS	180	chr6-72914731-72914908
W06g013841	intron	73204806	73209421	INS	216	chr6-73207749-73207964
W06g013845	intron	73423952	73456856	DEL	1376	chr6-73440779-73442155
W06g013845	intron	73423952	73456856	DEL	293	chr6-73445465-73445758
W06g013845	intron	73423952	73456856	DEL	460	chr6-73447349-73447809
W06g013846	intron	73650068	73697470	DEL	3502	chr6-73654663-73658165
W06g013846	intron	73650068	73697470	INS	249	chr6-73683459-73683708
W06g013846	intron	73650068	73697470	INS	51	chr6-73693891-73693948
W06g013854	intron	74153198	74158308	INS	137	chr6-74153909-74154049
W06g013854	intron	74153198	74158308	DEL	252	chr6-74156299-74156551
W06g013855	intron	74211482	74218525	DEL	652	chr6-74212539-74213191
W06g013855	intron	74211482	74218525	DEL	447	chr6-74216652-74217099
W06g013859	intron	74424395	74434598	DEL	3290	chr6-74430024-74433314
W06g013862	intron	74752463	74759076	INS	234	chr6-74755971-74756198
W06g013867	intron	75013675	75060100	DEL	24063	chr6-75027215-75051278
W06g013869	intron	75136287	75142081	DEL	54	chr6-75136689-75136743
W06g013871	intron	75340548	75349804	DEL	245	chr6-75343742-75343987
W06g013871	intron	75340548	75349804	DEL	1806	chr6-75345606-75347412
W06g013872	cds_overlap	75353606	75359382	INS	631	chr6-75353602-75354230
W06g013876	intron	75664225	75675963	DEL	867	chr6-75665759-75666626
W06g013878	intron	76037351	76048599	DEL	298	chr6-76046783-76047081
W06g013880	intron	76295607	76303281	DEL	232	chr6-76299433-76299665
W06g013882	5UTR	76309255	76315924	INS	180	chr6-76309198-76309382
W06g013882	intron	76309255	76315924	DEL	67	chr6-76311575-76311642
W06g013887	cds_overlap	76536531	76538632	INS	474	chr6-76537856-76538326
W06g013888	intron	76594753	76610245	DEL	5013	chr6-76596559-76601572
W06g013891	intron	77431099	77487214	DEL	3848	chr6-77463943-77467791
W06g013891	intron	77431099	77487214	INS	54	chr6-77481196-77481251
W06g013893	intron	78370867	78395189	INS	66	chr6-78386485-78386555
W06g013904	intron	80412071	80435512	DEL	1187	chr6-80418834-80420021
W06g013904	intron	80412071	80435512	INS	285	chr6-80421485-80421769
W06g013910	5UTR	81238733	81262134	INS	266	chr6-81238702-81238960
W06g013910	intron	81238733	81262134	DEL	2374	chr6-81256947-81259321
W06g013911	intron	81268513	81278783	INS	170	chr6-81271234-81271412
W06g013911	cds_overlap	81268513	81278783	DEL	1240	chr6-81272594-81273834
W06g013912	5UTR	81433524	81454770	INS	169	chr6-81437050-81437220
W06g013912	5UTR	81433524	81454770	INS	416	chr6-81443888-81444303
W06g013912	5UTR	81433524	81454770	INS	201	chr6-81447098-81447305
W06g013912	5UTR	81433524	81454770	INS	161	chr6-81449258-81449415
W06g013915	cds_overlap	81988705	82012161	DEL	5028	chr6-81992856-81997884
W06g013918	cds_overlap	82238617	82251290	DEL	3378	chr6-82242388-82245766
W06g013919	intron	82252550	82267476	INS	221	chr6-82264042-82264262
W06g013920	5UTR	82386810	82395655	DEL	232	chr6-82391339-82391571
W06g013921	intron	82418014	82432426	INS	203	chr6-82418364-82418569
W06g013921	intron	82418014	82432426	DEL	251	chr6-82420519-82420770
W06g013924	intron	82820434	82833270	DEL	2406	chr6-82824349-82826755
W06g013938	intron	84074162	84082884	DEL	796	chr6-84077735-84078531
W06g013940	5UTR	84276752	84295914	DEL	1129	chr6-84276869-84277998
W06g013940	intron	84276752	84295914	DEL	922	chr6-84293719-84294641
W06g013941	intron	84323365	84345417	DEL	5033	chr6-84334042-84339075
W06g013944	intron	84537125	84543555	INS	493	chr6-84539777-84540268
W06g013952	intron	85569305	85596282	INS	220	chr6-85582440-85582651
W06g013952	intron	85569305	85596282	DEL	2049	chr6-85585180-85587229
W06g013953	cds_overlap	85639415	85671941	INS	1240	chr6-85651074-85652308
W06g013953	intron	85639415	85671941	INS	384	chr6-85662334-85662718
W06g013956	intron	85748141	85780941	DEL	1029	chr6-85779608-85780637
W06g013957	intron	85781148	85800674	DEL	5424	chr6-85784432-85789856
W06g013957	intron	85781148	85800674	DEL	4344	chr6-85794243-85798587
W06g013961	cds_overlap	87020786	87026661	DEL	3342	chr6-87021378-87024720
W06g013965	intron	87611369	87622604	INS	497	chr6-87619466-87619956
W06g013979	intron	89971438	89989755	DEL	3406	chr6-89978638-89982044
W06g013980	intron	90168549	90190758	DEL	232	chr6-90172314-90172546
W06g013980	intron	90168549	90190758	DEL	93	chr6-90181656-90181749
W06g013980	cds_overlap	90168549	90190758	INS	942	chr6-90185891-90186831
W06g013981	cds_overlap	90274173	90275803	INS	655	chr6-90275344-90276001
W06g013984	intron	90387121	90397473	DEL	5480	chr6-90388605-90394085
W06g013986	intron	90465762	90477094	DEL	871	chr6-90474230-90475101
W06g013991	full_pav	90935321	90940187	DEL	8046	chr6-90934508-90942554
W06g013992	cds_overlap	90940217	90947142	DEL	8046	chr6-90934508-90942554
W06g013997	intron	92442119	92475393	INS	182	chr6-92442600-92442783
W06g013997	intron	92442119	92475393	DEL	114	chr6-92459524-92459638
W06g013997	intron	92442119	92475393	DEL	481	chr6-92462537-92463018
W06g013997	intron	92442119	92475393	DEL	3192	chr6-92465040-92468232
W06g014001	intron	92732620	92776569	DEL	3383	chr6-92748558-92751941
W06g014001	intron	92732620	92776569	DEL	189	chr6-92767764-92767953
W06g014003	intron	93626500	93635517	DEL	270	chr6-93629569-93629839
W06g014005	intron	94028117	94061104	INS	327	chr6-94036994-94037321
W06g014005	intron	94028117	94061104	DEL	3063	chr6-94038488-94041551
W06g014005	intron	94028117	94061104	DEL	265	chr6-94048929-94049194
W06g014005	intron	94028117	94061104	DEL	5403	chr6-94050439-94055842
W06g014006	3UTR	94076924	94101505	DEL	4042	chr6-94078125-94082167
W06g014006	intron	94076924	94101505	DEL	2942	chr6-94091923-94094865
W06g014007	cds_overlap	94158014	94168723	DEL	3082	chr6-94167269-94170351
W06g014020	intron	98038165	98055145	INS	569	chr6-98050419-98050996
W06g014024	intron	98165010	98198974	DEL	3159	chr6-98170747-98173906
W06g014024	intron	98165010	98198974	DEL	5259	chr6-98179093-98184352
W06g014024	intron	98165010	98198974	DEL	3180	chr6-98188056-98191236
W06g014029	cds_overlap	98566070	98585693	DEL	155	chr6-98582457-98582612
W06g014038	intron	100181701	100186089	DEL	162	chr6-100184987-100185149
W06g014044	intron	100955322	100980034	DEL	9324	chr6-100963682-100973006
W06g014044	intron	100955322	100980034	INS	53	chr6-100977274-100977324
W06g014044	intron	100955322	100980034	DEL	90	chr6-100977694-100977784
W06g014047	5UTR	101193354	101205115	DEL	27130	chr6-101166228-101193358
W06g014047	intron	101193354	101205115	DEL	1031	chr6-101198023-101199054
W06g014060	intron	101767780	101783386	INS	75	chr6-101771591-101771669
W06g014063	5UTR	101805889	101829249	DEL	937	chr6-101820903-101821840
W06g014064	cds_overlap	101841847	101857109	DEL	5106	chr6-101847124-101852230
W06g014066	cds_overlap	101881873	101885488	DEL	13104	chr6-101885095-101898199
W06g014069	full_pav	101988538	101988956	DEL	12156	chr6-101988144-102000300
W06g014070	intron	102003078	102014712	DEL	234	chr6-102013553-102013787
W06g014072	intron	102073590	102111470	INS	62	chr6-102081967-102082031
W06g014072	intron	102073590	102111470	DEL	1589	chr6-102105869-102107458
W06g014073	intron	102142567	102156077	DEL	3329	chr6-102144076-102147405
W06g014074	5UTR	102298827	102302447	DEL	1506	chr6-102302136-102303642
W06g014076	intron	102390420	102401207	DEL	929	chr6-102392129-102393058
W06g014077	intron	102404447	102409388	DEL	667	chr6-102407883-102408550
W06g014082	3UTR	102564508	102570636	DEL	2858	chr6-102565285-102568143
W06g014082	3UTR	102564508	102570636	DEL	3408	chr6-102569303-102572711
W06g014083	cds_overlap	102571980	102591909	DEL	3408	chr6-102569303-102572711
W06g014083	intron	102571980	102591909	DEL	1165	chr6-102583487-102584652
W06g014084	5UTR	102595177	102613017	DEL	1018	chr6-102608839-102609857
W06g014085	intron	102615240	102639445	DEL	3495	chr6-102627629-102631124
W06g014089	cds_overlap	102743632	102758121	DEL	2568	chr6-102743005-102745573
W06g014089	intron	102743632	102758121	INS	161	chr6-102749530-102749696
W06g014089	intron	102743632	102758121	INS	139	chr6-102750192-102750332
W06g014100	intron	104291316	104319369	INS	310	chr6-104291754-104292064
W06g014100	3UTR	104291316	104319369	INS	76	chr6-104294491-104294567
W06g014100	3UTR	104291316	104319369	DEL	2737	chr6-104309006-104311743
W06g014101	5UTR	104402977	104422696	DEL	840	chr6-104411113-104411953
W06g014101	5UTR	104402977	104422696	INS	560	chr6-104415188-104415743
W06g014101	5UTR	104402977	104422696	DEL	153	chr6-104417096-104417249
W06g014104	cds_overlap	104791301	104802272	INS	180	chr6-104799128-104799310
W06g014106	intron	105075589	105101694	DEL	213	chr6-105082887-105083100
W06g014107	intron	106108707	106114385	DEL	162	chr6-106112398-106112560
W06g014107	intron	106108707	106114385	DEL	250	chr6-106113182-106113432
W06g014109	intron	107298476	107338714	DEL	57	chr6-107301244-107301301
W06g014109	intron	107298476	107338714	DEL	465	chr6-107311898-107312363
W06g014109	intron	107298476	107338714	DEL	255	chr6-107313996-107314251
W06g014109	intron	107298476	107338714	INS	90	chr6-107318697-107318785
W06g014109	intron	107298476	107338714	INS	56	chr6-107320057-107320113
W06g014109	intron	107298476	107338714	DEL	1049	chr6-107328776-107329825
W06g014113	intron	108038920	108079136	DEL	1423	chr6-108041189-108042612
W06g014113	intron	108038920	108079136	DEL	64	chr6-108063169-108063233
W06g014113	intron	108038920	108079136	DEL	180	chr6-108070307-108070487
W06g014115	intron	109381489	109416166	DEL	70	chr6-109386025-109386095
W06g014115	intron	109381489	109416166	DEL	76	chr6-109387782-109387858
W06g014115	intron	109381489	109416166	INS	252	chr6-109393914-109394159
W06g014115	intron	109381489	109416166	DEL	5010	chr6-109396194-109401204
W06g014115	intron	109381489	109416166	DEL	71	chr6-109410192-109410263
W06g014115	intron	109381489	109416166	DEL	1066	chr6-109414615-109415681
W06g014116	cds_overlap	109418908	109424173	DEL	2517	chr6-109416820-109419337
W06g014117	intron	109486656	109499129	INS	856	chr6-109495285-109496135
W06g014117	cds_overlap	109486656	109499129	INS	169	chr6-109498939-109499101
W06g014121	3UTR	110140582	110149616	DEL	300	chr6-110145974-110146274
W06g014126	5UTR	110874135	110897824	DEL	1361	chr6-110877059-110878420
W06g014126	intron	110874135	110897824	INS	242	chr6-110886082-110886324
W06g014126	intron	110874135	110897824	INS	254	chr6-110891999-110892270
W06g014127	intron	111007783	111033939	DEL	5197	chr6-111008970-111014167
W06g014127	intron	111007783	111033939	INS	124	chr6-111022452-111022575
W06g014132	intron	111295308	111307092	DEL	90	chr6-111302536-111302626
W06g014137	intron	111945853	111968687	DEL	2960	chr6-111948032-111950992
W06g014137	intron	111945853	111968687	DEL	442	chr6-111964685-111965127
W06g014138	cds_overlap	112170643	112190640	INS	353	chr6-112176737-112177094
W06g014142	5UTR	113519826	113540921	DEL	4234	chr6-113515935-113520169
W06g014142	cds_overlap	113519826	113540921	DEL	194	chr6-113533425-113533619
W06g014145	3UTR	113899429	113910259	INS	231	chr6-113899306-113899533
W06g014147	intron	114317575	114328702	DEL	3399	chr6-114319947-114323346
W06g014150	intron	115537310	115566531	DEL	3255	chr6-115559062-115562317
W06g014153	cds_overlap	117203158	117210963	DEL	3214	chr6-117208375-117211589
W06g014155	cds_overlap	117247303	117250494	DEL	2169	chr6-117246874-117249043
W06g014161	intron	117628633	117655041	DEL	612	chr6-117631973-117632585
W06g014162	intron	117696997	117706823	DEL	3354	chr6-117698438-117701792
W06g014162	intron	117696997	117706823	DEL	169	chr6-117705301-117705470
W06g014164	intron	117765887	117775455	DEL	855	chr6-117767212-117768067
W06g014164	5UTR	117765887	117775455	DEL	250	chr6-117774898-117775148
W06g014165	cds_overlap	117855776	117864487	INS	176	chr6-117863558-117863735
W06g014166	intron	118012325	118028554	DEL	235	chr6-118016412-118016647
W06g014166	intron	118012325	118028554	DEL	313	chr6-118022011-118022324
W06g014168	intron	118471966	118480921	INS	314	chr6-118477629-118477941
W06g014169	intron	118607073	118727639	DEL	1455	chr6-118648730-118650185
W06g014169	intron	118607073	118727639	DEL	9566	chr6-118651368-118660934
W06g014175	intron	119237550	119264345	DEL	3546	chr6-119241899-119245445
W06g014177	intron	119592941	119596860	DEL	753	chr6-119593988-119594741
W06g014181	intron	119904317	119920576	DEL	3544	chr6-119909047-119912591
W06g014183	intron	119955996	120040954	INS	174	chr6-119958694-119958867
W06g014183	intron	119955996	120040954	DEL	90	chr6-119959614-119959704
W06g014183	intron	119955996	120040954	DEL	623	chr6-119962357-119962980
W06g014183	intron	119955996	120040954	DEL	9676	chr6-119968020-119977696
W06g014183	intron	119955996	120040954	DEL	52	chr6-119988386-119988438
W06g014183	intron	119955996	120040954	DEL	2118	chr6-120011126-120013244
W06g014185	3UTR	120290381	120303387	INS	166	chr6-120290261-120290428
W06g014193	cds_overlap	121562907	121573981	DEL	1117	chr6-121565938-121567055
W06g014195	intron	121693373	121701672	DEL	52	chr6-121698217-121698269
W06g014195	intron	121693373	121701672	DEL	691	chr6-121699571-121700262
W06g014208	intron	122819641	122834825	DEL	233	chr6-122820612-122820845
W06g014208	intron	122819641	122834825	DEL	2419	chr6-122825932-122828351
W06g014208	intron	122819641	122834825	DEL	243	chr6-122833893-122834136
W06g014213	intron	123549178	123557550	DEL	1428	chr6-123553122-123554550
W06g014217	intron	123699467	123714222	DEL	173	chr6-123708975-123709148
W06g014217	intron	123699467	123714222	INS	51	chr6-123709709-123709762
W06g014217	intron	123699467	123714222	DEL	224	chr6-123709922-123710146
W06g014217	intron	123699467	123714222	DEL	437	chr6-123712726-123713163
W06g014230	intron	125328127	125350086	INS	157	chr6-125329133-125329289
W06g014230	intron	125328127	125350086	DEL	643	chr6-125334190-125334833
W06g014230	intron	125328127	125350086	DEL	3195	chr6-125335577-125338772
W06g014230	intron	125328127	125350086	DEL	3201	chr6-125341777-125344978
W06g014231	intron	125353297	125367927	DEL	3082	chr6-125358385-125361467
W06g014231	intron	125353297	125367927	DEL	3362	chr6-125364017-125367379
W06g014240	5UTR	126757203	126762183	INS	146	chr6-126757214-126757360
W06g014242	intron	126776381	126784219	DEL	488	chr6-126779672-126780160
W06g014245	intron	126815228	126820363	DEL	948	chr6-126817219-126818167
W06g014253	intron	127456521	127467245	DEL	1009	chr6-127456612-127457621
W06g014253	intron	127456521	127467245	DEL	225	chr6-127458100-127458325
W06g014253	intron	127456521	127467245	INS	305	chr6-127462496-127462801
W06g014255	cds_overlap	127798277	127816429	INS	181	chr6-127801792-127801973
W06g014256	intron	127831866	127880137	DEL	17373	chr6-127843297-127860670
W06g014256	intron	127831866	127880137	INS	160	chr6-127877064-127877224
W06g014258	cds_overlap	128235735	128236995	DEL	53	chr6-128235727-128235780
W06g014258	cds_overlap	128235735	128236995	DEL	330	chr6-128236089-128236419
W06g014259	cds_overlap	128237017	128243100	DEL	39342	chr6-128242088-128281430
W06g014260	full_pav	128261132	128275300	DEL	39342	chr6-128242088-128281430
W06g014269	intron	129002951	129069531	INS	125	chr6-129062606-129062730
W06g014272	5UTR	129684275	129707543	INS	160	chr6-129684151-129684309
W06g014272	intron	129684275	129707543	DEL	4987	chr6-129694094-129699081
W06g014272	intron	129684275	129707543	INS	245	chr6-129701642-129701887
W06g014273	intron	129713415	129728835	INS	188	chr6-129717968-129718156
W06g014273	intron	129713415	129728835	DEL	113	chr6-129721715-129721828
W06g014273	intron	129713415	129728835	DEL	232	chr6-129725005-129725237
W06g014277	intron	130137858	130150427	INS	55	chr6-130146940-130147003
W06g014277	intron	130137858	130150427	DEL	253	chr6-130147409-130147662
W06g014282	full_pav	131140657	131141215	DEL	12887	chr6-131132759-131145646
W06g014286	intron	132243289	132251059	DEL	454	chr6-132244960-132245414
W06g014286	intron	132243289	132251059	DEL	232	chr6-132246612-132246844
W06g014289	cds_overlap	132530403	132536424	DEL	2485	chr6-132530483-132532968
W06g014294	5UTR	132845529	132886185	DEL	5180	chr6-132848588-132853768
W06g014294	5UTR	132845529	132886185	DEL	5369	chr6-132858729-132864098
W06g014294	5UTR	132845529	132886185	INS	287	chr6-132864772-132865060
W06g014294	5UTR	132845529	132886185	INS	319	chr6-132867050-132867364
W06g014294	5UTR	132845529	132886185	DEL	2435	chr6-132873666-132876101
W06g014295	intron	132974801	132990619	DEL	979	chr6-132981509-132982488
W06g014301	intron	133124319	133148828	INS	148	chr6-133142105-133142250
W06g014306	intron	133352609	133367780	DEL	55	chr6-133362386-133362441
W06g014308	intron	133474584	133477826	INS	144	chr6-133476512-133476651
W06g014309	intron	133480136	133524644	DEL	83	chr6-133483199-133483282
W06g014309	intron	133480136	133524644	DEL	64	chr6-133494734-133494798
W06g014309	cds_overlap	133480136	133524644	INS	1422	chr6-133495366-133496789
W06g014309	cds_overlap	133480136	133524644	INS	224	chr6-133505530-133505752
W06g014309	intron	133480136	133524644	DEL	169	chr6-133513823-133513992
W06g014311	intron	133662959	133667296	DEL	464	chr6-133665761-133666225
W06g014314	5UTR	133871888	133884144	INS	184	chr6-133874373-133874554
W06g014315	intron	133929308	133988492	DEL	4998	chr6-133937557-133942555
[truncated: 9,156 more rows]

## Sheet: Supplementary Data 3
Supplementary Data 3. GO enrichment analysis of genes overlaped with SVs
GO-ID	p-value	corr p-value	xa	nb	Xc	Nd	Description	Genes in test set
DASZ hSV
10941	1.499e-06	0.0044446	27	145	1360	19995	regulation of cell death	W04G010820|W14G028477|W06G014989|W09G020994|W12G026078|W01G001072|W15G031627|W12G026110|W04G009210|W12G026077|W02G005497|W09G021000|W09G020593|W12G025284|W01G001735|W01G001039|W03G008726|W09G019751|W06G013805|W01G002090|W03G007889|W07G015444|W07G015443|W03G008918|W07G017423|W13G027812|W05G013121
43067	1.5049e-05	0.02231	20	102	1360	19995	regulation of programmed cell death	W04G010820|W14G028477|W06G013805|W01G002090|W06G014989|W03G007889|W09G020994|W12G026078|W01G001072|W12G026110|W12G026077|W02G005497|W09G021000|W09G020593|W12G025284|W07G015444|W07G015443|W03G008918|W01G001735|W13G027812
51641	3.3558e-05	0.033167	132	1379	1360	19995	cellular localization	W04G010202|W15G031685|W14G029526|W14G028436|W02G004286|W14G030913|W03G006343|W01G000882|W11G023300|W02G003517|W12G025601|W03G006748|W10G021522|W12G025205|W06G013953|W06G015174|W06G015175|W12G025727|W06G013550|W02G005780|W03G008631|W14G028781|W12G025273|W12G024745|W08G018579|W02G004975|W11G023799|W04G009194|W01G002414|W07G016539|W06G015060|W15G031570|W07G016098|W07G016494|W05G012973|W05G012296|W05…
DASZ-shuchazao SV
15074	1.0298e-07	0.00023213	16	97	657	19995	DNA integration	W14G029686|W14G030423|W15G031486|W14G029787|W14G030640|W14G031345|W14G030408|W14G029374|W14G030559|W14G030768|W03G007982|W14G031309|W14G029450|W03G007649|W11G023804|W14G029506
a. numbers of genes harboring target GO terms in target gene set
b. numbers of genes harboring target GO terms in background gene set
c. numbers of genes in target gene set
d. numbers of genes in background gene set

## Sheet: Supplementary Data 4
Supplementary Data 4. SVs identified in shuchazao by mapping the pacbio sequence of shuchazao to shuchazao genome
chr	start	end	sv_typea	SV suporting typeb	sv_len	depthc	genotyped
Scaffold2	9631	9685	INS	AL	54	6	0
Scaffold2	15825	21583	DEL	SR	5758	11	0
Scaffold2	254401	254767	INS	AL,SR	366	12	0
Scaffold2	358306	358357	DEL	AL	51	5	0
Scaffold2	626194	626285	DEL	AL	91	11	0
Scaffold2	903820	904101	INS	AL,SR	281	6	0
Scaffold2	937386	937679	INS	AL	294	14	0
Scaffold2	940857	940941	DEL	AL	84	17	1
Scaffold2	965372	965705	DEL	AL	333	18	0
Scaffold2	1042765	1042909	DEL	AL	144	6	0
Scaffold2	1080063	1080197	DEL	AL	134	6	0
Scaffold4	39014	39174	DEL	AL	160	5	0
Scaffold4	62395	64549	DEL	AL,SR	2154	17	0
Scaffold4	108613	108905	DEL	AL	292	7	0
Scaffold4	315033	315355	DEL	AL,SR	322	22	0
Scaffold4	321944	322118	DEL	AL	174	20	0
Scaffold4	369544	384657	DEL	SR	15113	7	0
Scaffold4	396763	396994	DEL	AL	231	7	0
Scaffold4	415553	415615	DEL	AL	62	10	0
Scaffold4	438027	438111	DEL	AL	84	5	0
Scaffold4	493344	494248	DEL	AL,SR	904	15	0
Scaffold4	500476	501063	DEL	AL,SR	587	5	0
Scaffold4	563380	563433	DEL	AL	53	5	1
Scaffold4	579476	579550	DEL	AL	74	16	0
Scaffold4	604868	605029	DEL	AL	161	7	1
Scaffold4	663824	663891	DEL	AL	67	5	0
Scaffold4	664710	664953	DEL	AL	243	5	1
Scaffold4	732885	732996	INS	AL	108	15	0
Scaffold4	737351	737428	DEL	AL	77	12	0
Scaffold4	976816	976897	INS	AL	87	19	0
Scaffold4	983089	983291	DEL	AL	202	7	0
Scaffold4	1136975	1137052	INS	AL	76	8	0
Scaffold4	1151853	1151964	INS	AL	114	5	0
Scaffold4	1159383	1164010	DEL	SR	4627	6	0
Scaffold4	1171159	1171263	INS	AL	106	18	0
Scaffold4	1171506	1171662	DEL	AL	156	8	1
Scaffold4	1191286	1191592	DEL	AL	306	13	0
Scaffold4	1488182	1488918	DEL	SR	736	9	0
Scaffold4	1603617	1617093	DEL	SR	13476	6	0
Scaffold4	1717282	1736654	DEL	SR	19372	10	0
Scaffold4	1739961	1740096	DEL	AL	135	9	0
Scaffold4	1871728	1871783	INS	AL	54	8	0
Scaffold4	1876490	1876548	DEL	AL	58	9	0
Scaffold4	1886287	1886646	DEL	AL	359	16	0
Scaffold4	1931791	1931996	DEL	AL	205	15	0
Scaffold5	133029	133143	DEL	AL	114	5	0
Scaffold5	162757	162972	INS	AL,SR	216	14	0
Scaffold5	225153	225223	DEL	AL	70	14	0
Scaffold5	296203	296301	INS	AL	99	7	1
Scaffold5	407281	407351	INS	AL	61	7	0
Scaffold5	424407	427035	DEL	AL,SR	2628	6	0
Scaffold5	522808	522869	DEL	AL	61	8	1
Scaffold5	590223	590437	DEL	AL	214	12	0
Scaffold5	683206	683590	DEL	AL,SR	384	6	0
Scaffold5	758917	759140	DEL	AL,SR	223	18	0
Scaffold5	837755	837876	DEL	AL	121	7	0
Scaffold5	839309	839365	DEL	AL	56	5	0
Scaffold5	876738	876907	DEL	AL	169	6	0
Scaffold5	878845	878970	INS	AL	121	16	0
Scaffold5	906756	906833	DEL	AL	77	5	0
Scaffold5	909743	909975	DEL	AL	232	7	1
Scaffold5	1044389	1044621	DEL	AL	232	5	1
Scaffold5	1143165	1143221	DEL	AL	56	9	0
Scaffold5	1243961	1244026	INS	AL	68	8	0
Scaffold5	1250738	1250899	DEL	AL,SR	161	11	0
Scaffold5	1264600	1270775	DEL	SR	6175	5	0
Scaffold5	1311353	1311587	INS	AL	236	10	0
Scaffold5	1447791	1447877	DEL	AL	86	15	1
Scaffold5	1594134	1594356	DEL	AL	222	8	0
Scaffold5	1608912	1609055	INS	AL	141	7	0
Scaffold5	1615984	1619053	DEL	AL,SR	3069	16	0
Scaffold5	1674422	1678125	DEL	SR	3703	7	0
Scaffold5	1709948	1710073	INS	AL	125	5	0
Scaffold5	1724959	1728110	DEL	SR	3151	5	0
Scaffold5	1736740	1737188	INS	AL,SR	449	18	0
Scaffold5	1738673	1738737	DEL	AL	64	19	0
Scaffold5	1919708	1919913	DEL	AL	205	7	0
Scaffold5	1940032	1943320	DEL	SR	3288	7	0
Scaffold5	1953349	1953505	DEL	AL	156	6	0
Scaffold5	2016214	2019716	DEL	SR	3502	9	0
Scaffold5	2240303	2240477	INS	AL	173	6	0
Scaffold5	2385923	2386085	DEL	AL	162	7	0
Scaffold5	2463169	2463266	DEL	AL	97	5	0
Scaffold5	2490143	2490283	DEL	AL	140	12	0
Scaffold5	2656155	2656231	INS	AL	78	6	0
Scaffold5	2820162	2820327	DEL	AL	165	5	0
Scaffold5	2896426	2896538	DEL	AL	112	7	0
Scaffold5	2920348	2925604	DEL	SR	5256	9	1
Scaffold5	2967122	2967256	INS	AL	128	14	0
Scaffold5	3239980	3240033	DEL	AL	53	12	0
Scaffold8	85344	85427	DEL	AL	83	8	0
Scaffold8	336689	336789	INS	AL	104	8	0
Scaffold8	348541	348750	DEL	AL	209	9	0
Scaffold8	399093	400376	DEL	AL,SR	1283	12	0
Scaffold8	406050	424086	DEL	SR	18036	12	0
Scaffold8	676317	676376	DEL	AL	59	5	0
Scaffold8	682015	682198	DEL	AL	183	17	0
Scaffold8	726736	727019	DEL	AL	283	5	0
Scaffold8	737491	737882	DEL	AL	391	10	0
Scaffold8	739530	739624	DEL	AL	94	7	0
Scaffold8	757919	757970	DEL	AL	51	20	0
Scaffold8	787970	788053	DEL	AL	83	7	0
Scaffold9	27235	27298	DEL	AL	63	13	0
Scaffold9	31959	32123	DEL	AL	164	18	0
Scaffold9	113312	113446	DEL	AL	134	21	0
Scaffold9	129585	131373	DEL	AL,SR	1788	11	0
Scaffold9	247442	247551	INS	AL	104	9	0
Scaffold9	409554	409841	INS	AL,SR	292	15	0
Scaffold9	442241	442729	DEL	AL	488	8	0
Scaffold9	453228	453283	DEL	AL	55	18	0
Scaffold9	625854	627232	DEL	AL,SR	1378	6	0
Scaffold9	701461	701695	DEL	AL	234	5	0
Scaffold9	734045	734110	DEL	AL	65	13	0
Scaffold9	734994	735063	DEL	AL	69	18	0
Scaffold9	771356	771412	DEL	AL	56	22	0
Scaffold9	815635	815708	INS	AL	72	11	1
Scaffold9	1080943	1081559	DEL	AL,SR	616	6	0
Scaffold9	1085593	1086041	INS	AL	448	9	0
Scaffold9	1120551	1121271	DEL	AL,SR	720	8	0
Scaffold9	1362262	1364709	DEL	SR	2447	7	0
Scaffold9	1408412	1408648	INS	AL,SR	236	12	0
Scaffold9	1644038	1644093	DEL	AL	55	17	0
Scaffold9	1660350	1660646	INS	AL	296	6	0
Scaffold9	1680914	1681060	DEL	AL	146	12	1
Scaffold9	1706461	1708084	DEL	AL,SR	1623	20	0
Scaffold9	1706461	1706724	DEL	AL,SR	263	8	1
Scaffold11	7602	7818	DEL	AL	216	9	0
Scaffold11	111083	122634	DEL	SR	11551	6	0
Scaffold11	297232	298366	DEL	AL,SR	1134	13	0
Scaffold11	298558	299475	DEL	AL,SR	917	12	0
Scaffold11	302852	303058	DEL	AL	206	16	0
Scaffold11	449285	462773	DEL	SR	13488	12	0
Scaffold11	531311	531501	DEL	AL	190	6	1
Scaffold11	558426	558481	DEL	AL	55	13	0
Scaffold11	599163	603822	DEL	SR	4659	10	0
Scaffold11	618224	618280	INS	AL	56	7	0
Scaffold11	806046	806113	DEL	AL	67	12	0
Scaffold12	49159	49357	INS	AL	198	5	0
Scaffold12	250059	250289	DEL	AL	230	20	0
Scaffold12	282854	283085	DEL	AL	231	11	0
Scaffold12	396543	396625	DEL	AL	82	7	1
Scaffold12	875441	877630	DEL	SR	2189	12	1
Scaffold12	908977	920218	DEL	SR	11241	5	0
Scaffold12	933111	933271	DEL	AL	160	5	0
Scaffold12	934054	934129	INS	AL	77	5	1
Scaffold12	965485	965659	DEL	AL	174	5	1
Scaffold12	1097132	1097301	INS	AL	169	12	0
Scaffold12	1159576	1160312	DEL	AL,SR	736	7	0
Scaffold12	1266901	1285781	DEL	SR	18880	8	0
Scaffold12	1302078	1302958	DEL	AL,SR	880	8	0
Scaffold12	1699116	1699268	DEL	AL	152	8	0
Scaffold12	1715079	1715392	DEL	AL	313	5	1
Scaffold12	1725217	1725481	DEL	AL	264	13	0
Scaffold12	1742416	1742473	INS	AL	57	20	0
Scaffold12	1764538	1768750	DEL	SR	4212	15	0
Scaffold12	1791293	1791514	DEL	AL	221	11	1
Scaffold12	1793008	1793062	DEL	AL	54	22	0
Scaffold12	1849732	1849820	DEL	AL,SR	88	19	0
Scaffold12	1880595	1880676	DEL	AL	81	8	0
Scaffold12	1918010	1918510	DEL	AL,SR	500	6	0
Scaffold13	67065	67215	DEL	AL	150	6	1
Scaffold13	78598	78668	DEL	AL	70	5	1
Scaffold13	278247	278354	DEL	AL	107	5	1
Scaffold13	307642	307878	DEL	AL	236	8	1
Scaffold13	307943	308100	DEL	AL,SR	157	11	1
Scaffold16	42788	43107	INS	AL	319	6	1
Scaffold16	162000	162107	INS	AL	107	5	0
Scaffold16	478483	478650	INS	AL	167	12	1
Scaffold16	598681	598974	DEL	AL	293	6	0
Scaffold16	774216	774328	DEL	AL	112	11	0
Scaffold16	775629	775830	INS	AL	198	8	0
Scaffold16	806849	807038	INS	AL,SR	185	12	1
Scaffold17	72886	73058	DEL	AL	172	13	1
Scaffold17	366381	366564	INS	AL	184	7	1
Scaffold17	412079	412161	DEL	AL	82	7	0
Scaffold17	427361	427527	INS	AL	170	8	1
Scaffold17	431169	431331	DEL	AL	162	8	0
Scaffold17	438229	446240	DEL	SR	8011	7	1
Scaffold17	473550	473609	DEL	AL	59	5	1
Scaffold17	502356	502408	DEL	AL	52	18	0
Scaffold17	542708	542992	DEL	AL	284	11	0
Scaffold17	544397	544451	DEL	AL	54	5	0
Scaffold17	648066	648133	DEL	AL	67	6	0
Scaffold17	663054	663244	DEL	SR	190	6	1
Scaffold17	683754	683923	DEL	AL	169	8	1
Scaffold17	698175	701104	DEL	AL,SR	2929	11	0
Scaffold17	830682	830897	DEL	AL	215	13	0
Scaffold17	865559	865746	DEL	AL	187	8	0
Scaffold17	955031	955126	DEL	AL	95	5	0
Scaffold17	1186634	1186719	INS	AL	83	8	0
Scaffold17	1249393	1249890	DEL	AL,SR	497	16	0
Scaffold18	22497	22549	DEL	AL	52	6	1
Scaffold18	28693	30893	DEL	AL,SR	2200	5	0
Scaffold18	197530	197585	DEL	AL	55	5	0
Scaffold18	293855	296536	DEL	AL,SR	2681	9	0
Scaffold18	298466	298544	DEL	AL	78	10	1
Scaffold18	303048	303237	INS	AL	189	5	0
Scaffold18	342109	342174	DEL	AL	65	16	1
Scaffold18	360545	361111	DEL	AL,SR	566	10	1
Scaffold18	424686	424763	DEL	AL	77	14	1
Scaffold18	610381	610552	DEL	AL	171	17	1
Scaffold18	658361	659213	DEL	AL	852	8	1
Scaffold18	660655	660887	DEL	AL	232	9	0
Scaffold18	709715	724442	DEL	SR	14727	13	1
Scaffold18	735236	735298	DEL	AL	62	5	1
Scaffold18	860370	860573	DEL	AL	203	7	1
Scaffold18	948996	949197	INS	AL	202	10	0
Scaffold18	1037464	1037667	DEL	AL	203	8	0
Scaffold18	1042483	1042623	DEL	AL	140	5	1
Scaffold18	1053878	1053943	DEL	AL	65	5	0
Scaffold18	1143460	1147250	DEL	AL,SR	3790	13	0
Scaffold18	1281093	1281147	DEL	AL	54	6	0
Scaffold18	1364442	1364537	DEL	AL	95	5	0
Scaffold18	1425714	1426180	DEL	AL	466	21	0
Scaffold18	1440112	1440329	INS	AL	216	7	0
Scaffold18	1448334	1448408	DEL	AL	74	9	1
Scaffold18	1487979	1492093	DEL	SR	4114	7	0
Scaffold18	1538097	1539472	DEL	AL,SR	1375	12	0
Scaffold18	1598904	1598979	DEL	AL	75	14	0
Scaffold18	1698254	1698476	DEL	AL	222	15	1
Scaffold18	1731582	1731816	INS	AL	236	6	0
Scaffold18	1768915	1770814	DEL	AL,SR	1899	13	1
Scaffold18	1785319	1785402	INS	AL	86	9	1
Scaffold18	1815243	1815298	DEL	AL	55	7	0
Scaffold18	1916468	1916539	DEL	AL	71	24	0
Scaffold18	1941096	1941153	DEL	AL	57	9	1
Scaffold18	1944275	1944507	DEL	AL	232	13	0
Scaffold18	1963677	1964034	DEL	AL	357	11	1
Scaffold18	2048168	2048348	DEL	AL	180	6	0
Scaffold18	2060480	2061395	DEL	SR	915	6	0
Scaffold18	2204488	2204616	DEL	AL	128	12	1
Scaffold18	2209536	2209860	DEL	AL,SR	324	6	1
Scaffold18	2226103	2228412	DEL	AL,SR	2309	6	0
Scaffold23	14896	14995	INS	AL	96	11	1
Scaffold23	70479	70874	DEL	AL	395	8	0
Scaffold23	107567	107629	INS	AL	65	5	0
Scaffold23	158291	158348	INS	AL	54	6	0
Scaffold23	164197	165831	DEL	AL,SR	1634	13	1
Scaffold23	205772	205954	INS	AL	179	5	0
Scaffold23	206970	207026	DEL	AL	56	6	1
Scaffold23	208458	208576	DEL	AL	118	5	0
Scaffold23	214192	214343	DEL	AL	151	9	0
Scaffold23	216054	216130	INS	AL	78	11	0
Scaffold23	322849	343737	DEL	SR	20888	6	0
Scaffold23	943693	945471	DEL	AL,SR	1778	7	0
Scaffold26	59857	59927	DEL	AL	70	9	1
Scaffold26	110865	111040	DEL	AL	175	7	0
Scaffold26	111931	112160	DEL	AL	229	14	0
Scaffold26	160379	160537	INS	AL	159	6	0
Scaffold26	193985	194110	DEL	AL	125	6	0
Scaffold26	409771	410003	DEL	AL	232	7	1
Scaffold26	437814	437972	DEL	AL	158	8	0
Scaffold26	457684	469132	DEL	SR	11448	5	1
Scaffold26	658706	658971	INS	AL	268	6	0
Scaffold26	675281	675442	DEL	AL	161	8	1
Scaffold26	707459	707846	DEL	AL	387	8	1
Scaffold26	717216	719315	DEL	AL,SR	2099	20	0
Scaffold27	106813	107033	INS	AL	210	17	0
Scaffold30	114021	114090	INS	AL	73	21	0
Scaffold30	120229	120294	DEL	AL	65	16	0
Scaffold30	240301	246536	DEL	SR	6235	6	0
Scaffold30	481552	481644	INS	AL	94	15	0
Scaffold30	533265	533326	INS	AL	65	8	0
Scaffold30	622958	623031	DEL	AL	73	21	0
Scaffold30	627930	628010	DEL	AL	80	19	0
Scaffold30	630264	630324	INS	AL	60	9	1
Scaffold30	693314	693397	DEL	AL	83	6	0
Scaffold30	796052	796407	DEL	AL	355	12	1
Scaffold30	1055880	1063263	DEL	SR	7383	8	1
Scaffold30	1073825	1074151	INS	AL,SR	326	5	0
Scaffold30	1110503	1110557	INS	AL	54	6	0
Scaffold30	1113322	1113391	DEL	AL	69	12	0
Scaffold30	1201961	1207052	DEL	SR	5091	6	0
Scaffold30	1217497	1217736	DEL	AL	239	11	0
Scaffold30	1287486	1287553	DEL	AL	67	8	1
Scaffold30	1485101	1485481	DEL	AL	380	10	0
Scaffold30	1499150	1499331	DEL	AL	181	6	1
Scaffold30	1530639	1530717	DEL	AL	78	8	0
Scaffold30	1593597	1593846	INS	AL,SR	249	11	0
Scaffold30	1819537	1819772	DEL	AL,SR	235	8	0
Scaffold30	1837501	1837767	DEL	AL	266	7	0
Scaffold30	1849711	1849889	DEL	AL	178	14	0
Scaffold30	1989599	1989662	DEL	AL	63	15	0
Scaffold30	2056411	2056589	DEL	AL	178	9	0
Scaffold30	2123880	2132725	DEL	SR	8845	6	0
Scaffold30	2272651	2272703	DEL	AL	52	8	0
Scaffold30	2338988	2339044	DEL	AL	56	9	0
Scaffold30	2457154	2457220	INS	AL	66	5	0
Scaffold30	2546273	2546350	DEL	AL,SR	77	15	0
Scaffold30	2778377	2778651	INS	AL,SR	274	5	0
Scaffold30	2857509	2857691	DEL	AL	182	14	0
Scaffold30	2867169	2867412	DEL	SR	243	5	0
Scaffold30	2952411	2953366	DEL	AL,SR	955	12	0
Scaffold30	2977444	2977558	INS	AL	115	6	0
Scaffold30	3043675	3044837	DEL	AL,SR	1162	7	0
Scaffold30	3452583	3452764	DEL	AL	181	7	0
Scaffold30	3552010	3561396	DEL	SR	9386	14	0
Scaffold30	3566805	3566865	DEL	AL	60	7	0
Scaffold30	3579988	3580210	DEL	AL	222	6	0
Scaffold30	3585268	3585344	DEL	AL	76	18	0
Scaffold30	3588618	3588842	DEL	AL,SR	224	22	0
Scaffold30	3639471	3639931	DEL	AL,SR	460	13	0
Scaffold30	3648488	3648582	DEL	AL	94	9	0
Scaffold30	3664973	3665160	DEL	AL	187	14	0
Scaffold30	3743902	3744482	DEL	AL	580	5	0
Scaffold30	3773068	3773195	INS	AL	126	6	1
Scaffold30	3809347	3809442	DEL	AL	95	21	0
Scaffold30	3810656	3810737	DEL	AL	81	9	0
Scaffold30	3820480	3820546	DEL	AL	66	11	0
Scaffold30	4437783	4442676	DEL	SR	4893	18	0
Scaffold30	4472580	4472654	INS	AL	74	7	0
Scaffold30	4482128	4483325	DEL	AL,SR	1197	16	0
Scaffold30	4588932	4589173	DEL	AL	241	6	0
Scaffold30	4596798	4596869	DEL	AL	71	15	0
Scaffold30	4692047	4692303	INS	AL,SR	256	8	0
Scaffold30	4796428	4798243	DEL	SR	1815	11	0
Scaffold30	4798673	4799791	DEL	SR	1118	7	0
Scaffold30	4800402	4803419	DEL	SR	3017	13	0
Scaffold30	4805370	4805622	DEL	AL	252	15	0
Scaffold30	5082321	5082455	DEL	AL	134	13	0
Scaffold30	5083585	5083963	DEL	AL	378	9	0
Scaffold30	5096047	5096226	DEL	AL	179	7	0
Scaffold30	5096475	5096531	INS	AL,SR	56	11	1
Scaffold30	5142897	5143019	DEL	AL	122	5	0
Scaffold30	5195704	5196196	DEL	AL	492	5	0
Scaffold30	5239323	5240471	DEL	AL,SR	1148	6	0
Scaffold30	5244371	5245060	DEL	AL	689	6	0
Scaffold30	5279499	5280009	DEL	AL	510	6	0
Scaffold30	5318060	5318112	DEL	AL	52	5	0
Scaffold30	5324812	5325034	INS	AL	219	13	0
Scaffold30	5345457	5345590	INS	AL	134	10	0
Scaffold30	5585649	5585724	DEL	AL	75	5	0
Scaffold30	5666755	5667148	DEL	AL,SR	393	7	0
Scaffold30	5681771	5682028	DEL	AL	257	11	0
Scaffold31	116321	117593	DEL	AL	1272	8	0
Scaffold31	187755	187873	DEL	AL	118	13	1
Scaffold31	295796	295983	DEL	AL	187	11	0
Scaffold31	301464	301771	DEL	AL,SR	307	14	0
Scaffold31	336387	336546	DEL	AL	159	10	0
Scaffold31	395725	395812	DEL	AL	87	24	0
Scaffold31	404994	405083	DEL	AL	89	8	1
Scaffold31	606874	613351	DEL	SR	6477	5	1
Scaffold31	1243078	1243184	DEL	AL	106	8	0
Scaffold31	1250650	1250704	DEL	AL	54	7	0
Scaffold31	1351385	1358292	DEL	SR	6907	6	1
Scaffold33	97468	97702	DEL	AL	234	6	0
Scaffold33	395108	395165	DEL	AL	57	10	0
Scaffold33	395437	395681	DEL	AL,SR	244	11	1
Scaffold33	407254	408070	DEL	AL,SR	816	12	1
Scaffold33	418608	420047	DEL	AL,SR	1439	12	1
Scaffold33	495599	495833	DEL	AL	234	11	0
Scaffold33	513870	513941	DEL	AL	71	5	1
Scaffold33	545609	545661	DEL	AL	52	7	1
Scaffold35	281471	281534	DEL	AL	63	6	1
Scaffold35	320889	330594	DEL	SR	9705	5	1
Scaffold35	438238	438736	DEL	AL,SR	498	13	1
Scaffold35	440463	440627	INS	AL	164	12	1
Scaffold35	444460	444520	INS	AL	60	8	0
Scaffold35	547689	547770	INS	AL	83	7	0
Scaffold35	674616	675009	DEL	AL	393	10	1
Scaffold35	687500	689814	DEL	SR	2314	9	1
Scaffold35	734208	734482	DEL	AL,SR	274	21	1
Scaffold35	805836	807571	DEL	AL,SR	1735	5	0
Scaffold35	955210	955264	DEL	AL	54	16	1
Scaffold35	988621	988698	DEL	AL,SR	77	12	1
Scaffold35	990075	990265	DEL	AL	190	6	0
Scaffold35	1007688	1007940	INS	AL,SR	252	9	0
Scaffold35	1017047	1017141	DEL	AL	94	5	0
Scaffold35	1019173	1019437	DEL	AL	264	6	0
Scaffold35	1020856	1021091	DEL	AL	235	8	0
Scaffold35	1088945	1089183	DEL	AL	238	6	0
Scaffold35	1234962	1235023	INS	AL	59	7	1
Scaffold35	1248521	1248584	DEL	AL	63	18	1
Scaffold35	1372412	1372463	DEL	AL	51	8	0
Scaffold35	1424783	1424878	DEL	AL	95	10	0
Scaffold35	1435490	1435554	DEL	AL	64	5	1
Scaffold35	1436813	1437052	DEL	AL	239	7	1
Scaffold35	1479983	1480046	DEL	AL	63	6	0
Scaffold35	1551587	1559219	DEL	SR	7632	7	1
Scaffold35	1664865	1664939	DEL	AL	74	6	0
Scaffold35	1667873	1667968	DEL	AL	95	14	0
Scaffold35	1708708	1708815	DEL	AL	107	18	1
Scaffold35	1762054	1762354	DEL	AL	300	12	1
Scaffold35	1790494	1790653	DEL	AL	159	8	1
Scaffold35	1990150	1990228	DEL	AL	78	9	1
Scaffold35	1991267	1991427	INS	AL,SR	158	9	0
Scaffold35	2070726	2070802	DEL	AL	76	7	0
Scaffold35	2253982	2254092	DEL	AL	110	6	0
Scaffold35	2605443	2605512	INS	AL	69	13	0
Scaffold35	2741498	2741675	DEL	AL	177	6	0
Scaffold35	2743127	2743305	DEL	AL	178	10	0
Scaffold35	2747451	2747736	DEL	AL,SR	285	13	0
Scaffold35	2768413	2768652	DEL	AL	239	7	0
Scaffold35	2772742	2773021	DEL	AL,SR	279	11	1
Scaffold35	2776829	2777093	DEL	AL,SR	264	5	0
Scaffold35	2780783	2780909	INS	AL	125	18	1
Scaffold35	2796326	2796862	DEL	AL,SR	536	8	0
Scaffold36	145251	145491	DEL	AL	240	5	0
Scaffold36	222654	222711	DEL	AL	57	8	0
Scaffold36	301728	301787	DEL	AL	59	7	1
Scaffold36	314765	315074	DEL	AL	309	20	1
Scaffold36	320977	321069	INS	AL	94	17	1
Scaffold36	361611	361677	DEL	AL	66	26	1
Scaffold36	373827	374206	DEL	AL,SR	379	7	0
Scaffold36	375972	376150	DEL	AL	178	7	0
Scaffold36	422209	422273	DEL	AL	64	5	1
Scaffold36	423527	423741	DEL	AL	214	6	1
Scaffold36	426534	426674	DEL	SR	140	9	1
Scaffold36	448280	448397	DEL	AL	117	9	0
Scaffold36	800770	800856	INS	AL	86	5	1
Scaffold39	88906	91287	DEL	AL,SR	2381	10	0
Scaffold39	167036	167092	INS	AL	56	8	1
Scaffold39	167912	167963	INS	AL	52	6	1
Scaffold39	191191	191319	INS	AL	130	6	0
Scaffold39	455432	455498	DEL	AL	66	5	1
Scaffold41	536393	536625	DEL	AL	232	12	1
Scaffold41	564857	564976	DEL	AL	119	18	1
Scaffold41	734472	734532	DEL	AL	60	5	1
Scaffold41	964544	964706	INS	AL	163	8	0
Scaffold41	966589	966765	INS	AL	176	8	0
Scaffold41	984144	984276	INS	AL	129	15	1
Scaffold41	985456	985548	DEL	AL	92	17	1
Scaffold41	1060987	1061064	DEL	AL	77	15	1
Scaffold41	1183827	1184073	INS	AL,SR	247	13	1
Scaffold41	1515859	1516044	INS	AL	187	19	0
Scaffold41	1521892	1522127	DEL	AL	235	11	0
Scaffold41	1548573	1557683	DEL	SR	9110	14	0
Scaffold41	1561215	1561376	DEL	AL	161	9	0
Scaffold41	1615859	1616018	DEL	AL	159	5	0
Scaffold41	2056798	2057032	INS	AL,SR	235	12	0
Scaffold41	2117566	2117808	INS	AL	242	6	0
Scaffold41	2124836	2124935	INS	AL	99	6	1
Scaffold41	2262542	2262927	DEL	AL	385	15	0
Scaffold41	2266286	2266537	DEL	AL	251	8	0
Scaffold41	2276686	2276921	DEL	AL	235	7	0
Scaffold41	2309594	2310643	DEL	AL,SR	1049	9	0
Scaffold41	2321701	2327112	DEL	SR	5411	11	0
Scaffold41	2432245	2432304	INS	AL	56	13	0
Scaffold41	2433733	2435886	DEL	AL,SR	2153	7	0
Scaffold41	2486604	2486778	DEL	AL	174	10	0
Scaffold41	2487650	2487913	DEL	AL	263	12	0
Scaffold41	2801862	2801970	DEL	AL	108	6	0
Scaffold41	3089919	3090006	DEL	AL	87	5	0
Scaffold41	3220125	3220196	DEL	AL	71	5	0
Scaffold41	3479657	3479833	INS	AL	173	5	0
Scaffold41	3504812	3504991	INS	AL	182	7	0
Scaffold41	3584533	3584674	DEL	AL	141	7	0
Scaffold41	3683204	3683364	INS	AL	161	7	1
Scaffold41	3730543	3731332	DEL	AL,SR	789	5	0
Scaffold41	3989504	3989592	INS	AL	85	9	0
Scaffold41	4032736	4032914	DEL	AL	178	5	0
Scaffold41	4071753	4072022	INS	AL,SR	269	5	0
Scaffold41	4073714	4073983	DEL	AL	269	6	0
Scaffold41	4299130	4299513	DEL	AL	383	5	0
Scaffold41	4353021	4363478	DEL	SR	10457	7	0
Scaffold41	4464553	4464623	DEL	AL	70	22	0
Scaffold41	4498052	4498110	INS	AL	58	10	0
Scaffold41	4608836	4609244	DEL	AL	408	9	0
Scaffold41	4821121	4821192	DEL	AL	71	20	0
Scaffold41	4866799	4866966	DEL	AL	167	12	0
Scaffold41	4991306	4991564	DEL	AL	258	7	0
Scaffold41	5019534	5020348	DEL	SR	814	5	0
Scaffold41	5032439	5032738	DEL	AL,SR	299	14	1
Scaffold41	5379482	5379534	INS	AL	55	9	0
Scaffold41	5508388	5508464	DEL	AL	76	11	1
Scaffold41	5533075	5533506	DEL	AL	431	10	0
Scaffold41	5566773	5567235	DEL	SR	462	7	0
Scaffold41	5603791	5603869	DEL	AL	78	7	0
Scaffold41	5616430	5616498	DEL	AL	68	18	0
Scaffold41	5719730	5719911	DEL	AL	181	11	0
Scaffold41	5786176	5786359	DEL	AL	183	6	0
Scaffold42	80300	87457	DEL	SR	7157	13	0
Scaffold42	284592	284651	INS	AL	62	14	0
Scaffold42	358011	362679	DEL	SR	4668	5	1
Scaffold42	377502	377557	DEL	AL	55	13	0
Scaffold42	419180	419358	DEL	AL	178	10	1
Scaffold42	425467	425545	DEL	AL	78	6	0
Scaffold42	428276	428350	INS	AL	71	7	1
Scaffold42	446061	446231	INS	AL	172	7	0
Scaffold42	484435	484787	DEL	AL,SR	352	17	1
Scaffold42	828111	828169	DEL	AL	58	7	0
Scaffold42	834001	834192	DEL	AL	191	9	1
Scaffold42	914864	914927	INS	AL	67	6	0
Scaffold42	1180128	1187046	DEL	SR	6918	7	1
Scaffold42	1216369	1217446	DEL	AL,SR	1077	9	0
Scaffold42	1279619	1280475	DEL	AL,SR	856	14	0
Scaffold42	1355425	1357947	DEL	SR	2522	6	0
Scaffold42	1457249	1457546	INS	AL	297	9	0
Scaffold42	1486581	1486663	DEL	AL	82	7	1
Scaffold45	197403	197460	DEL	AL	57	5	0
Scaffold46	99004	99255	DEL	AL,SR	251	13	1
Scaffold46	125631	125730	DEL	AL	99	6	1
Scaffold46	219347	219435	INS	AL	89	6	0
Scaffold46	231203	231541	DEL	AL,SR	338	5	1
Scaffold46	278633	278688	DEL	AL	55	5	1
Scaffold46	338672	338746	DEL	AL	74	10	1
Scaffold46	501647	501706	DEL	AL	59	14	1
Scaffold46	684926	684994	INS	AL	68	5	1
Scaffold46	701692	706150	DEL	SR	4458	7	1
Scaffold46	751356	753287	DEL	AL,SR	1931	8	0
Scaffold46	815426	815678	DEL	AL	252	6	1
Scaffold46	1128032	1128308	DEL	AL	276	6	0
Scaffold46	1129141	1129720	DEL	AL,SR	579	12	0
Scaffold46	1144984	1145072	INS	AL	96	16	0
Scaffold46	1183290	1183425	DEL	AL	135	9	1
Scaffold46	1188609	1189829	DEL	AL,SR	1220	10	1
Scaffold46	1262992	1263096	DEL	AL	104	7	0
Scaffold46	1599693	1606033	DEL	SR	6340	15	1
Scaffold47	387284	388357	DEL	AL,SR	1073	8	1
Scaffold47	447091	447337	DEL	AL	246	5	1
Scaffold47	470821	471065	DEL	AL	244	8	0
Scaffold47	723151	723356	DEL	AL,SR	205	11	0
Scaffold47	989300	989579	INS	AL	280	10	1
Scaffold47	992520	992690	INS	AL	169	17	0
Scaffold47	1025855	1029090	DEL	AL,SR	3235	8	0
Scaffold47	1089017	1089231	DEL	AL	214	7	1
Scaffold47	1111945	1112026	DEL	AL	81	12	1
Scaffold47	1159447	1160364	DEL	AL,SR	917	7	1
Scaffold47	1163358	1163976	DEL	AL,SR	618	18	1
Scaffold47	1231727	1231804	DEL	AL	77	7	1
Scaffold47	1285151	1285545	DEL	AL,SR	394	18	1
Scaffold47	1354011	1354113	DEL	AL	102	10	1
Scaffold47	1407968	1408150	DEL	AL	182	6	1
Scaffold47	1507416	1507517	DEL	AL	101	5	0
Scaffold47	1545693	1545915	DEL	AL	222	7	0
Scaffold47	1604701	1604917	DEL	AL	216	14	0
Scaffold47	1630676	1631033	DEL	AL	357	11	0
Scaffold47	1889819	1889984	INS	AL	165	6	0
Scaffold47	1957353	1957446	INS	AL	94	6	1
Scaffold51	14060	14137	DEL	AL	77	9	1
Scaffold51	261257	261504	INS	AL	244	6	0
Scaffold51	285518	285588	DEL	AL	70	17	1
Scaffold51	286474	288144	DEL	AL,SR	1670	18	1
Scaffold51	292369	292607	DEL	AL	238	11	0
Scaffold51	479784	479868	DEL	AL	84	5	1
Scaffold51	503134	503499	DEL	AL	365	18	1
Scaffold51	551125	551181	INS	AL	53	9	0
Scaffold51	701795	701923	DEL	AL	128	8	1
Scaffold51	707291	707706	INS	AL,SR	411	9	0
Scaffold51	708006	708091	DEL	AL	85	8	1
Scaffold51	768336	768390	DEL	AL,SR	54	14	0
Scaffold51	783217	783288	DEL	AL	71	13	1
Scaffold51	793947	794532	DEL	AL,SR	585	7	0
Scaffold51	1039786	1040218	DEL	AL,SR	432	11	1
Scaffold51	1171075	1171130	DEL	AL	55	9	1
Scaffold52	153643	153712	DEL	AL	69	5	1
Scaffold52	335756	335826	INS	AL	68	6	1
Scaffold52	446684	446927	DEL	AL	243	9	0
Scaffold52	465126	465329	DEL	AL,SR	203	7	0
Scaffold52	578461	579010	DEL	AL	549	7	1
Scaffold52	586958	587057	DEL	AL	99	17	0
Scaffold52	677302	677447	DEL	AL	145	15	0
Scaffold52	678137	678191	DEL	AL	54	16	0
Scaffold52	691640	691872	DEL	AL	232	10	1
Scaffold52	768065	768269	DEL	AL	204	11	0
Scaffold52	801505	805456	DEL	SR	3951	8	0
Scaffold52	1267416	1267503	DEL	AL	87	7	0
Scaffold52	1508070	1508323	INS	AL,SR	253	5	0
Scaffold52	1662104	1662370	DEL	AL	266	9	0
Scaffold52	1700278	1700525	DEL	AL	247	12	0
Scaffold52	1707067	1707363	DEL	AL	296	7	1
Scaffold52	1731203	1733373	DEL	AL,SR	2170	7	1
Scaffold52	1754928	1755103	INS	AL	175	5	0
Scaffold54	373277	382028	DEL	SR	8751	13	1
Scaffold54	392710	397512	DEL	SR	4802	16	1
Scaffold54	460069	465338	DEL	SR	5269	5	1
Scaffold54	506791	506847	DEL	AL	56	8	1
Scaffold54	604844	605606	DEL	AL	762	16	1
Scaffold54	614957	615119	DEL	AL	162	5	0
Scaffold54	650965	651206	DEL	AL	241	5	0
Scaffold54	745777	745924	DEL	AL	147	8	1
Scaffold54	775661	775742	DEL	AL	81	17	1
Scaffold54	898201	898434	DEL	AL,SR	233	20	0
Scaffold54	899430	899533	DEL	AL	103	16	0
Scaffold54	959525	959597	DEL	AL	72	11	0
Scaffold54	1038066	1038664	INS	AL	598	5	1
Scaffold54	1070677	1070793	DEL	AL	116	6	0
Scaffold54	1071505	1071598	DEL	AL	93	8	0
Scaffold54	1072630	1072707	DEL	AL	77	7	0
Scaffold54	1110035	1110099	DEL	AL	64	7	1
Scaffold54	1322551	1322603	INS	AL	55	11	1
Scaffold56	37623	37774	INS	AL	151	5	1
Scaffold56	86908	87190	DEL	AL	282	6	1
Scaffold56	103832	103914	INS	AL	84	8	1
Scaffold56	362237	362496	DEL	AL	259	6	1
Scaffold56	395957	396033	INS	AL	72	13	0
Scaffold56	533804	536478	DEL	AL,SR	2674	14	1
Scaffold56	539445	539500	DEL	AL	55	13	0
Scaffold56	541061	541222	DEL	AL	161	10	0
Scaffold56	625077	625310	DEL	AL,SR	233	17	1
Scaffold56	723870	724130	DEL	AL	260	5	1
Scaffold56	790288	791129	DEL	AL,SR	841	11	0
Scaffold56	816792	825120	DEL	SR	8328	15	0
Scaffold56	883330	883513	DEL	AL	183	9	1
Scaffold56	904908	916162	DEL	SR	11254	5	0
Scaffold57	205348	208242	DEL	SR	2894	8	0
Scaffold57	235181	235254	DEL	AL	73	19	1
Scaffold57	416608	417123	INS	AL,SR	516	13	1
Scaffold57	529004	529063	INS	AL	58	6	1
Scaffold57	539885	542508	DEL	SR	2623	5	1
Scaffold57	581555	581827	DEL	AL,SR	272	13	0
Scaffold57	588512	591240	DEL	SR	2728	9	1
Scaffold57	609573	609752	INS	AL	180	13	1
Scaffold57	639420	651381	DEL	SR	11961	9	0
Scaffold57	658031	658127	DEL	AL	96	9	1
Scaffold57	666606	666837	DEL	AL	231	7	0
Scaffold57	853447	976223	DEL	SR	122776	21	0
Scaffold57	1042060	1042286	DEL	AL	226	6	0
Scaffold57	1186713	1187213	DEL	AL	500	9	1
Scaffold57	1188305	1188489	INS	AL	183	12	0
Scaffold57	1236326	1236514	INS	AL	189	13	1
Scaffold57	1547417	1547479	DEL	AL	62	8	1
Scaffold57	1726760	1727032	DEL	AL,SR	272	12	0
Scaffold60	33604	33662	DEL	AL	58	7	1
Scaffold60	155594	158020	DEL	AL,SR	2426	6	1
Scaffold60	304193	304484	DEL	AL,SR	291	8	0
Scaffold60	394396	394455	INS	AL	62	12	1
Scaffold60	396047	396345	INS	AL,SR	298	7	1
Scaffold60	412681	413550	DEL	AL,SR	869	18	1
Scaffold60	414700	414827	DEL	AL	127	8	1
Scaffold60	492120	492994	DEL	AL,SR	874	7	0
Scaffold60	493876	493937	DEL	AL	61	9	1
Scaffold60	547445	547512	DEL	AL	67	20	1
Scaffold60	584198	585275	DEL	AL,SR	1077	6	1
Scaffold60	659769	659863	INS	AL	94	14	1
Scaffold60	758230	758287	DEL	AL	57	5	1
Scaffold60	774852	774905	DEL	AL	53	16	1
Scaffold60	836988	837119	INS	AL	132	8	1
Scaffold60	839301	839442	DEL	AL	141	9	1
Scaffold60	944192	944357	DEL	AL	165	20	0
Scaffold60	958806	995193	DEL	SR	36387	8	0
Scaffold60	1030196	1037270	DEL	SR	7074	5	0
Scaffold60	1039845	1039998	INS	AL	155	10	1
Scaffold60	1043520	1043781	DEL	AL	261	7	1
Scaffold60	1076987	1077082	DEL	AL	95	12	0
Scaffold60	1163658	1163739	DEL	AL	81	12	1
Scaffold60	1176686	1176863	DEL	AL	177	6	0
Scaffold60	1263992	1264253	DEL	AL,SR	261	9	0
Scaffold60	1278381	1278504	DEL	AL	123	18	0
Scaffold60	1287048	1287110	INS	AL	60	6	0
Scaffold60	1347751	1348278	INS	AL,SR	532	13	1
Scaffold60	1566586	1567401	DEL	AL,SR	815	9	1
Scaffold60	1572619	1572878	DEL	AL,SR	259	5	1
Scaffold60	1573562	1574479	DEL	AL,SR	917	9	0
Scaffold60	1585259	1585420	DEL	AL	161	5	1
Scaffold60	1621506	1621565	DEL	AL	59	5	0
Scaffold60	1676088	1676867	DEL	AL	779	14	0
Scaffold60	1700272	1700459	DEL	AL	187	5	0
Scaffold60	1963231	1971106	DEL	SR	7875	15	0
Scaffold60	1974570	1974644	INS	AL	75	26	1
Scaffold60	1990450	1990659	DEL	AL	209	5	0
Scaffold60	2001031	2019295	DEL	SR	18264	14	0
Scaffold60	2371204	2371439	DEL	AL	235	7	0
Scaffold60	2389042	2389098	DEL	AL	56	19	0
Scaffold60	2608791	2608846	DEL	AL	55	7	0
Scaffold60	3033762	3033829	INS	AL	67	6	0
Scaffold60	3051379	3051864	DEL	AL	485	14	0
Scaffold60	3057125	3057192	INS	AL	67	10	0
Scaffold60	3309497	3309876	DEL	AL	379	6	0
Scaffold60	3379565	3379735	DEL	AL,SR	170	15	0
Scaffold60	3386910	3387004	DEL	AL	94	11	0
Scaffold60	3394845	3395000	INS	AL	157	12	0
Scaffold60	3395797	3396735	DEL	AL	938	6	0
Scaffold60	3397809	3398089	DEL	AL	280	8	0
Scaffold60	3439487	3439560	DEL	AL	73	16	0
Scaffold60	3618598	3618678	DEL	AL	80	6	0
Scaffold60	3713547	3713828	INS	AL	282	5	0
Scaffold60	3715217	3715301	DEL	AL	84	10	1
Scaffold60	3793156	3793292	INS	AL	138	7	0
Scaffold64	136912	136975	INS	AL	65	6	0
Scaffold64	139803	139972	DEL	AL	169	6	0
Scaffold64	140347	140611	INS	AL,SR	264	6	0
Scaffold64	299175	299330	DEL	AL	155	15	1
Scaffold64	388351	390480	DEL	AL,SR	2129	9	1
Scaffold64	391845	392026	DEL	AL	181	12	1
Scaffold65	258361	258765	DEL	AL	404	5	1
Scaffold65	413824	413928	INS	AL	105	6	1
Scaffold65	459509	459670	DEL	AL	161	5	0
Scaffold65	620511	620566	DEL	AL	55	7	1
Scaffold65	802131	802229	DEL	AL	98	10	1
Scaffold65	908107	908302	DEL	AL	195	8	0
Scaffold65	1140056	1140155	DEL	AL	99	11	0
Scaffold65	1459269	1459334	INS	AL	65	9	0
Scaffold65	1484170	1484423	DEL	AL,SR	253	22	1
Scaffold65	1888200	1891373	DEL	SR	3173	7	1
Scaffold65	1928682	1928736	DEL	AL	54	15	0
Scaffold65	2021666	2021832	DEL	AL	166	14	1
Scaffold65	2239363	2239456	INS	AL	92	15	1
Scaffold65	2479726	2480038	INS	AL,SR	311	5	0
Scaffold65	2553589	2554163	DEL	AL,SR	574	22	0
Scaffold65	2734266	2734336	DEL	AL	70	5	0
Scaffold66	397844	398005	DEL	AL	161	8	1
Scaffold66	401502	401840	DEL	AL	338	23	0
Scaffold66	488824	489000	DEL	AL	176	7	0
Scaffold66	532859	532912	INS	AL	53	5	1
Scaffold66	549778	549947	DEL	AL	169	5	1
Scaffold66	804774	805682	DEL	AL,SR	908	6	1
Scaffold66	903922	927546	DEL	SR	23624	5	1
Scaffold66	1010926	1011117	INS	AL	189	8	1
Scaffold66	1220424	1220512	INS	AL	96	7	0
Scaffold66	1278836	1278892	DEL	AL	56	9	1
Scaffold66	1353432	1365514	DEL	SR	12082	8	1
Scaffold66	1373057	1373121	DEL	AL	64	7	1
Scaffold66	1380346	1380437	DEL	AL	91	15	1
Scaffold66	1386299	1386382	INS	AL	83	8	1
Scaffold66	1396644	1397872	DEL	AL,SR	1228	8	1
Scaffold66	1687030	1687100	DEL	AL	70	6	1
Scaffold66	1723678	1723730	INS	AL	52	9	0
Scaffold66	1783257	1783332	DEL	AL	75	6	0
Scaffold66	1941970	1942050	INS	AL	81	5	1
Scaffold66	2078501	2088720	DEL	SR	10219	17	0
Scaffold67	425863	427784	DEL	SR	1921	6	1
Scaffold67	432450	432882	DEL	AL	432	5	0
Scaffold67	436732	436875	INS	AL	147	7	1
Scaffold67	440776	440831	DEL	AL	55	10	1
Scaffold67	443219	443270	DEL	AL	51	13	1
Scaffold67	450851	454973	DEL	SR	4122	13	0
Scaffold67	458522	458585	INS	AL	63	7	1
Scaffold67	517500	517551	DEL	AL	51	5	0
Scaffold67	552209	552377	DEL	AL	168	14	0
Scaffold67	710284	710447	INS	AL	163	7	0
Scaffold67	716471	716536	INS	AL	67	5	1
Scaffold67	749613	749865	DEL	AL	252	8	1
Scaffold67	786863	786936	DEL	AL	73	10	1
Scaffold70	178521	178587	INS	AL	66	7	1
Scaffold70	226441	226805	DEL	AL,SR	364	6	0
Scaffold70	227615	229645	DEL	SR	2030	5	1
Scaffold70	249125	249184	INS	AL	59	12	1
Scaffold70	407790	408129	DEL	AL,SR	339	5	1
Scaffold70	409091	409170	INS	AL	76	10	1
Scaffold70	539048	539125	DEL	AL	77	5	1
Scaffold70	551402	551553	DEL	SR	151	5	1
Scaffold70	701786	702428	DEL	SR	642	5	0
Scaffold70	794988	795039	DEL	AL	51	8	0
Scaffold70	795121	795183	INS	AL	62	15	1
Scaffold70	803761	803863	DEL	AL	102	5	0
Scaffold70	835276	835444	DEL	AL	168	13	0
Scaffold70	836646	836805	DEL	AL	159	5	1
Scaffold70	931685	933106	DEL	AL,SR	1421	6	0
Scaffold70	1009148	1009201	DEL	AL	53	6	1
Scaffold70	1093057	1093149	DEL	AL	92	23	1
Scaffold70	1108385	1108972	DEL	AL,SR	587	14	1
Scaffold70	1116639	1116821	DEL	AL	182	10	1
Scaffold70	1136324	1144672	DEL	SR	8348	12	0
Scaffold70	1152970	1153041	DEL	AL	71	7	0
Scaffold70	1155466	1155897	DEL	AL,SR	431	12	0
Scaffold70	1157626	1157808	DEL	AL	182	11	0
Scaffold70	1162766	1162826	INS	AL	59	7	1
Scaffold70	1172362	1174536	DEL	AL,SR	2174	12	1
Scaffold71	237732	252144	DEL	SR	14412	6	1
Scaffold71	253996	265355	DEL	SR	11359	5	0
Scaffold73	108443	108507	INS	AL	70	11	1
Scaffold73	222191	224593	DEL	SR	2402	8	0
Scaffold73	270587	270678	INS	AL	93	5	0
Scaffold73	327707	328467	DEL	AL	760	9	1
Scaffold73	436780	437851	DEL	AL,SR	1071	9	1
Scaffold73	451329	451393	DEL	AL	64	26	0
Scaffold73	458797	459014	DEL	AL	217	12	1
Scaffold73	545684	545950	DEL	SR	266	6	0
Scaffold73	554100	554351	DEL	AL	251	14	1
Scaffold73	594618	595087	DEL	AL	469	6	1
Scaffold73	626789	629038	DEL	AL,SR	2249	8	1
Scaffold73	633617	633802	DEL	AL	185	7	0
Scaffold73	641387	641500	DEL	AL	113	10	1
Scaffold73	733384	733565	DEL	AL	181	16	1
Scaffold73	734860	734936	DEL	AL	76	24	0
Scaffold73	820909	821089	DEL	AL	180	7	0
Scaffold73	855617	855759	DEL	AL	142	22	1
Scaffold73	887049	887254	DEL	AL	205	20	0
Scaffold73	967229	967318	INS	AL	89	7	1
Scaffold73	1104932	1104993	DEL	AL	61	5	0
Scaffold73	1457350	1457770	DEL	AL,SR	420	12	1
Scaffold73	1459310	1459460	INS	AL	151	10	1
Scaffold773	2387607	2396144	DEL	SR	8537	9	1
Scaffold76	85246	85309	DEL	AL	63	5	0
Scaffold76	104021	104230	DEL	AL	209	5	1
Scaffold77	141426	141698	DEL	AL	272	7	0
Scaffold77	179077	180280	DEL	AL,SR	1203	8	0
Scaffold77	201378	201614	INS	AL,SR	239	6	1
Scaffold77	209549	209644	DEL	AL	95	13	1
Scaffold77	274006	274100	INS	AL	95	5	1
Scaffold77	281087	281413	INS	AL	321	21	0
Scaffold77	282505	283244	DEL	AL,SR	739	13	0
Scaffold77	286788	287346	DEL	AL,SR	558	11	1
Scaffold77	297197	297395	DEL	AL	198	5	0
Scaffold77	318111	318251	DEL	AL	140	16	1
Scaffold77	322053	322499	INS	AL,SR	450	16	1
Scaffold77	397622	397675	INS	AL	53	5	1
Scaffold77	438385	447106	DEL	SR	8721	7	1
Scaffold77	491701	495780	DEL	SR	4079	7	1
Scaffold77	508182	508344	DEL	AL	162	8	0
Scaffold78	85163	85267	DEL	AL	104	13	1
Scaffold78	88889	89140	DEL	AL	251	9	0
Scaffold78	363633	363858	DEL	AL,SR	225	6	0
Scaffold78	652025	652089	DEL	AL	64	7	1
Scaffold78	654354	654413	DEL	AL	59	15	1
Scaffold78	665719	666153	DEL	AL,SR	434	11	1
Scaffold78	666603	666691	DEL	AL	88	13	0
Scaffold78	872074	872481	DEL	AL,SR	407	18	0
Scaffold78	1149948	1150016	DEL	AL	68	16	1
Scaffold78	1152675	1152914	INS	AL	239	5	0
Scaffold80	23244	23342	DEL	AL	98	5	0
Scaffold80	258042	258238	INS	AL	189	5	0
Scaffold80	260432	263238	DEL	SR	2806	5	1
Scaffold80	308985	309185	DEL	AL	200	5	1
Scaffold80	389834	390137	DEL	AL	303	14	1
Scaffold81	355024	355252	DEL	AL	228	5	0
Scaffold81	389871	390055	DEL	AL	184	5	1
Scaffold81	642641	642711	DEL	AL	70	11	1
Scaffold81	749152	749223	INS	AL	71	6	0
Scaffold81	881474	881528	INS	AL	57	5	1
Scaffold81	999256	999507	DEL	AL	251	8	0
Scaffold81	1310598	1310839	DEL	AL	241	10	0
Scaffold81	1312371	1312632	DEL	AL,SR	261	11	1
Scaffold83	159680	159753	DEL	AL	73	8	0
Scaffold85	264119	264326	DEL	AL	207	19	0
Scaffold85	313294	321736	DEL	SR	8442	14	1
Scaffold85	360063	360152	DEL	AL	89	9	1
Scaffold85	818271	818433	INS	AL	159	14	0
Scaffold85	913096	913719	DEL	AL,SR	623	14	1
Scaffold85	996841	997455	DEL	AL,SR	614	5	1
Scaffold85	1113205	1113493	INS	AL	286	10	0
Scaffold85	1153519	1155941	DEL	AL,SR	2422	5	0
Scaffold85	1277265	1277546	DEL	SR	281	5	1
Scaffold85	1290068	1290140	DEL	AL	72	11	1
Scaffold85	1359083	1359556	DEL	AL	473	15	0
Scaffold87	252805	253047	DEL	AL	242	10	1
Scaffold87	288725	288903	DEL	AL	178	8	1
Scaffold87	292725	292902	DEL	AL	177	13	1
Scaffold87	294259	294702	DEL	AL,SR	443	16	1
Scaffold87	1102037	1102702	DEL	AL	665	10	0
Scaffold87	1103485	1103671	DEL	AL	186	13	0
Scaffold87	1350189	1350305	DEL	AL	116	7	1
Scaffold87	1354974	1358000	DEL	AL,SR	3026	13	1
Scaffold87	1424936	1425010	DEL	AL	74	11	1
Scaffold87	1428406	1429462	DEL	SR	1056	5	0
Scaffold87	1494478	1494581	DEL	AL	103	16	0
Scaffold88	78278	78442	INS	AL	167	13	1
Scaffold88	267621	267684	DEL	AL	63	11	1
Scaffold89	341927	342113	DEL	AL	186	6	1
Scaffold89	398419	413426	DEL	SR	15007	16	1
Scaffold89	424607	426448	DEL	AL,SR	1841	13	1
Scaffold89	428979	429050	DEL	AL	71	22	1
Scaffold89	492594	492673	DEL	AL	79	5	1
Scaffold89	522781	522832	DEL	AL	51	7	1
Scaffold89	539907	539970	DEL	AL	63	17	1
Scaffold89	680058	680128	INS	AL	72	19	0
Scaffold89	730993	731245	DEL	AL	252	11	1
Scaffold89	1360535	1360625	DEL	AL	90	6	0
Scaffold89	1450242	1450330	DEL	AL	88	6	1
Scaffold89	1737602	1737661	INS	AL	63	10	1
Scaffold89	1740484	1740750	DEL	AL	266	6	0
Scaffold89	1837113	1837295	DEL	AL	182	6	1
Scaffold89	1948279	1949102	DEL	AL,SR	823	11	1
Scaffold89	1951389	1951479	INS	AL	90	7	1
Scaffold89	1967444	1967513	INS	AL	69	6	0
Scaffold89	1998209	2000344	DEL	AL,SR	2135	6	0
Scaffold89	2042256	2042311	DEL	AL	55	11	1
Scaffold89	2078913	2081276	DEL	AL,SR	2363	14	0
Scaffold89	2148988	2150442	DEL	AL	1454	9	0
Scaffold89	2175048	2175120	DEL	AL	72	9	0
Scaffold90	70171	70416	DEL	AL	245	5	1
Scaffold90	80347	90465	DEL	SR	10118	5	0
Scaffold90	94025	94114	INS	AL	90	5	1
Scaffold90	233640	233713	DEL	AL	73	10	1
Scaffold90	496405	496557	INS	AL	152	7	0
Scaffold90	511105	511204	DEL	AL	99	5	0
Scaffold90	604155	605983	DEL	AL,SR	1828	5	1
Scaffold90	624590	624644	DEL	AL	54	17	1
Scaffold90	643331	643384	INS	AL	53	8	1
Scaffold90	644638	644805	DEL	AL	167	6	0
Scaffold90	690374	690550	DEL	AL	176	6	0
Scaffold90	765321	765566	INS	AL	248	8	1
Scaffold90	776482	776588	INS	AL	109	9	1
Scaffold91	77438	78511	DEL	AL,SR	1073	13	1
Scaffold91	114740	114929	DEL	AL	189	7	1
Scaffold91	115621	115792	DEL	AL	171	10	0
Scaffold91	125400	125560	INS	AL	163	10	0
Scaffold91	129809	129917	DEL	AL	108	12	1
Scaffold91	170020	172022	DEL	AL,SR	2002	8	0
Scaffold91	258526	258707	DEL	AL	181	11	1
Scaffold91	269045	269147	INS	AL	100	12	1
Scaffold91	482566	482626	DEL	AL	60	5	0
Scaffold91	514673	521019	DEL	SR	6346	12	1
Scaffold91	539621	543731	DEL	SR	4110	9	1
Scaffold91	560361	560481	INS	AL	121	14	1
Scaffold91	611246	612261	DEL	AL,SR	1015	16	1
Scaffold91	718889	718962	DEL	AL	73	7	1
Scaffold91	758815	759078	DEL	AL,SR	263	5	1
Scaffold91	769431	769508	DEL	AL	77	19	1
Scaffold91	896458	901847	DEL	SR	5389	14	1
Scaffold91	992874	993007	DEL	AL	133	7	1
Scaffold91	1177828	1177880	INS	AL	52	5	1
Scaffold91	1247669	1248156	DEL	AL	487	18	1
Scaffold91	1250317	1250580	INS	AL,SR	263	15	0
Scaffold91	1360016	1360219	INS	AL	203	12	0
Scaffold91	1506982	1507949	DEL	AL	967	5	1
Scaffold91	1508725	1508805	DEL	AL	80	5	1
Scaffold91	1542990	1547196	DEL	SR	4206	5	1
Scaffold91	1547402	1550017	DEL	SR	2615	5	0
Scaffold91	1670139	1670925	DEL	AL,SR	786	12	0
Scaffold91	1679731	1679811	DEL	AL	80	21	0
Scaffold91	1686182	1686396	DEL	AL	214	10	1
Scaffold91	1705830	1705918	DEL	AL	88	13	0
Scaffold91	1723686	1723809	INS	AL	123	5	1
Scaffold91	1724265	1724318	INS	AL	55	6	1
Scaffold91	1826329	1826580	DEL	AL	251	9	0
Scaffold91	1921198	1921458	DEL	AL,SR	260	12	1
Scaffold91	1926091	1926576	DEL	AL,SR	485	27	0
Scaffold91	1928540	1928703	DEL	AL	163	11	0
Scaffold91	1935949	1937363	DEL	AL,SR	1414	11	1
Scaffold91	2238304	2238394	DEL	AL	90	5	1
Scaffold91	2343920	2344097	DEL	AL	177	17	0
Scaffold92	29944	30614	DEL	AL,SR	670	16	1
Scaffold92	102632	102685	DEL	AL	53	20	1
Scaffold92	151443	151494	DEL	AL	51	5	1
Scaffold92	185064	185218	DEL	AL	154	8	1
Scaffold92	270329	270500	DEL	AL	171	6	1
Scaffold92	470100	470160	DEL	AL	60	6	1
Scaffold92	857708	857783	DEL	AL	75	7	0
Scaffold92	1089926	1090792	DEL	AL	866	5	0
Scaffold92	1335511	1335990	DEL	AL	479	5	1
Scaffold92	1374593	1374807	INS	AL	213	15	0
Scaffold92	1375620	1375685	DEL	AL	65	7	0
Scaffold92	1476280	1476462	DEL	AL	182	6	0
Scaffold92	1498998	1499160	DEL	AL	162	9	1
Scaffold92	1518424	1518498	INS	AL	74	14	0
Scaffold92	1562582	1562661	INS	AL	81	8	1
Scaffold92	1603303	1603709	DEL	AL	406	8	1
Scaffold92	1719822	1719886	DEL	AL	64	20	0
Scaffold92	1721688	1721856	DEL	AL	168	8	0
Scaffold92	1727797	1727851	DEL	AL	54	6	0
Scaffold92	1818227	1818385	INS	AL	152	15	1
Scaffold92	1825074	1825132	DEL	AL	58	15	0
Scaffold92	1939233	1939459	DEL	AL	226	15	0
Scaffold92	1982482	1982882	DEL	AL,SR	400	14	1
Scaffold92	1984181	1984380	DEL	AL	199	13	0
Scaffold92	1984882	1985010	DEL	AL	128	19	1
Scaffold92	2148756	2148816	DEL	AL	60	6	1
Scaffold92	2279161	2279849	INS	AL	687	7	1
Scaffold92	2337264	2337533	DEL	AL	269	5	0
Scaffold92	2361395	2361536	INS	AL	134	14	1
Scaffold92	2402056	2402170	DEL	AL	114	8	0
Scaffold92	2406294	2406348	INS	AL	54	14	1
Scaffold92	2486737	2486936	DEL	AL	199	5	1
Scaffold92	2822483	2822626	DEL	AL	143	5	0
Scaffold93	25644	25715	DEL	AL	71	14	1
Scaffold93	75793	76044	DEL	AL	251	9	1
Scaffold93	77495	77665	DEL	AL	170	9	1
Scaffold93	203570	203706	DEL	AL	136	7	1
Scaffold93	241075	241164	DEL	AL	89	5	0
Scaffold93	242602	255798	DEL	SR	13196	5	0
Scaffold93	252203	262229	DEL	SR	10026	7	1
Scaffold93	274333	274594	DEL	AL	261	6	1
Scaffold93	278980	279209	INS	AL	229	7	1
Scaffold93	373621	374942	DEL	AL,SR	1321	17	0
Scaffold93	396609	396661	DEL	AL	52	14	1
Scaffold93	399361	399516	DEL	AL	155	5	1
Scaffold93	400367	400439	INS	AL	76	5	1
Scaffold93	450844	451069	DEL	AL	225	15	1
Scaffold93	618751	619063	DEL	AL,SR	312	12	1
Scaffold93	644126	644271	DEL	AL	145	6	0
Scaffold93	647295	647379	INS	AL	84	8	0
Scaffold93	648059	648304	DEL	AL	245	9	1
Scaffold93	846467	846530	INS	AL	64	9	1
Scaffold93	1041069	1041162	DEL	AL	93	9	1
Scaffold93	1075440	1075493	DEL	AL	53	23	0
Scaffold93	1152586	1152646	DEL	AL	60	21	1
Scaffold93	1197586	1197652	DEL	AL	66	12	0
Scaffold93	1250856	1251003	DEL	AL	147	7	1
Scaffold93	1418810	1418886	DEL	AL	76	5	0
Scaffold93	1442279	1442465	DEL	AL	186	8	1
Scaffold93	1493329	1493406	DEL	AL	77	14	1
Scaffold93	1494515	1494592	INS	AL	75	9	1
Scaffold93	1557809	1557911	INS	AL	103	8	1
Scaffold93	1655500	1655686	DEL	AL	186	6	0
Scaffold93	1659840	1660331	DEL	AL,SR	491	7	0
Scaffold93	1666802	1667071	DEL	AL	269	12	0
Scaffold93	1673459	1673613	INS	AL	156	14	1
Scaffold95	111938	111989	DEL	AL	51	5	1
Scaffold95	256867	257009	DEL	AL	142	12	1
Scaffold95	260352	260513	DEL	AL	161	12	1
Scaffold95	512623	514373	DEL	AL,SR	1750	15	1
Scaffold95	528336	528432	INS	AL	94	6	1
Scaffold95	624013	624125	INS	AL	114	6	1
Scaffold95	738026	738262	DEL	AL	236	10	0
Scaffold95	744840	745167	DEL	AL	327	12	0
Scaffold95	843075	843195	DEL	AL	120	8	0
Scaffold95	849501	849593	DEL	AL	92	6	1
Scaffold95	879574	880417	DEL	AL,SR	843	7	0
Scaffold95	943689	943911	INS	AL	222	6	0
Scaffold95	991564	991633	DEL	AL	69	29	1
Scaffold95	1026186	1026366	DEL	AL	180	11	0
Scaffold95	1031170	1031552	DEL	AL,SR	382	5	0
Scaffold96	109399	109469	DEL	AL	70	5	1
Scaffold96	230066	231372	DEL	AL,SR	1306	10	1
Scaffold96	301147	301231	DEL	AL	84	11	1
Scaffold96	305017	305098	DEL	AL	81	14	0
Scaffold96	351586	351854	DEL	AL	268	5	1
Scaffold96	355026	355208	DEL	AL	182	7	1
Scaffold96	403090	403171	INS	AL,SR	80	13	1
Scaffold96	404852	405030	DEL	AL	178	8	1
Scaffold96	469598	469734	INS	AL	136	10	1
Scaffold96	510850	510911	DEL	AL	61	5	1
Scaffold96	551164	551232	DEL	AL	68	6	1
Scaffold96	561103	561187	DEL	AL	84	6	1
Scaffold96	601976	602213	DEL	AL	237	10	1
Scaffold96	620686	622556	DEL	AL,SR	1870	7	0
Scaffold96	683182	683282	DEL	AL	100	6	1
Scaffold96	734339	734960	DEL	AL,SR	621	6	1
Scaffold96	743348	743512	INS	AL	164	5	0
Scaffold96	744700	744955	DEL	AL	255	5	1
Scaffold96	816583	816861	DEL	AL,SR	278	20	1
Scaffold96	879352	879460	INS	AL	106	14	1
Scaffold97	67643	104087	DEL	SR	36444	14	1
Scaffold97	125565	125742	DEL	AL	177	12	1
Scaffold97	151957	152014	DEL	AL	57	16	1
Scaffold97	185300	185395	INS	AL	91	8	1
Scaffold98	277410	279868	DEL	AL,SR	2458	15	1
Scaffold98	401673	402303	INS	AL	630	5	1
Scaffold98	414692	414760	INS	AL	69	9	1
Scaffold98	535745	535798	DEL	AL	53	5	0
Scaffold98	621480	621772	DEL	AL,SR	292	8	1
Scaffold98	943097	943306	DEL	AL	209	9	1
Scaffold98	1098872	1099165	DEL	AL,SR	293	9	0
Scaffold98	1118147	1118326	DEL	AL	179	8	0
Scaffold98	1468135	1468232	DEL	AL	97	12	1
Scaffold98	1538862	1539287	DEL	AL,SR	425	10	1
Scaffold98	1563653	1567594	DEL	SR	3941	5	1
Scaffold98	1572877	1573082	DEL	AL	205	6	0
Scaffold98	1590811	1590959	DEL	AL	148	6	1
Scaffold98	1879103	1879166	DEL	AL	63	19	0
Scaffold98	1934340	1934429	DEL	AL	89	8	1
Scaffold98	2130152	2130527	DEL	AL,SR	375	8	0
Scaffold98	2307443	2307496	DEL	AL	53	10	0
Scaffold98	2444377	2444648	DEL	AL	271	6	0
Scaffold98	2448749	2448864	DEL	AL	115	11	0
Scaffold98	2455095	2455146	DEL	AL,SR	51	25	0
Scaffold98	2481471	2487771	DEL	SR	6300	14	1
Scaffold98	2496291	2496529	INS	AL,SR	240	12	1
Scaffold98	2689098	2689161	DEL	AL	63	13	1
Scaffold98	2705408	2705686	DEL	AL	278	9	0
Scaffold98	2777188	2777601	DEL	AL,SR	413	20	1
Scaffold98	2820989	2821062	INS	AL	73	7	0
Scaffold102	92413	92473	DEL	AL	60	9	1
Scaffold102	364170	365171	INS	AL,SR	1001	5	1
Scaffold103	104623	104699	DEL	AL	76	6	1
Scaffold103	157030	157153	INS	AL	130	14	0
Scaffold103	296345	296420	DEL	AL	75	7	1
Scaffold103	326556	326614	INS	AL	58	6	1
Scaffold103	335357	335471	INS	AL	115	10	0
Scaffold103	397165	397248	DEL	AL	83	8	1
Scaffold103	419643	419803	DEL	SR	160	5	1
Scaffold103	430110	430238	DEL	AL,SR	128	15	0
Scaffold103	434546	434599	DEL	AL	53	17	1
Scaffold104	138480	138534	DEL	AL	54	24	1
Scaffold104	148962	149251	DEL	AL	289	6	1
Scaffold104	178028	191326	DEL	SR	13298	5	0
Scaffold104	292158	301584	DEL	SR	9426	8	1
Scaffold104	357700	357804	DEL	AL	104	21	0
Scaffold104	374277	374345	DEL	AL,SR	68	16	1
Scaffold104	479172	479230	INS	AL	58	6	1
Scaffold104	587836	587925	INS	AL	88	7	1
Scaffold104	593032	593130	DEL	AL	98	5	1
Scaffold104	655460	655657	INS	AL	197	17	0
Scaffold104	669006	669119	DEL	AL	113	8	1
Scaffold104	942271	942332	DEL	AL	61	9	0
Scaffold104	1249207	1249282	DEL	AL	75	12	1
Scaffold104	1442517	1447251	DEL	SR	4734	5	1
Scaffold104	1465465	1465524	DEL	AL	59	5	0
Scaffold105	29336	29412	DEL	AL	76	13	0
Scaffold105	41151	41595	DEL	AL,SR	444	9	1
Scaffold105	73517	73953	DEL	AL,SR	436	15	1
Scaffold105	88805	89403	DEL	AL,SR	598	7	1
Scaffold105	151688	151784	DEL	AL	96	6	1
Scaffold105	232250	232392	DEL	AL	142	16	0
Scaffold105	247321	247638	INS	AL	316	16	1
Scaffold105	267015	267165	DEL	AL	150	7	1
Scaffold105	268028	269503	DEL	AL,SR	1475	7	1
Scaffold105	358804	358867	DEL	AL	63	12	1
Scaffold105	358984	359040	INS	AL	56	5	1
Scaffold105	470178	470231	DEL	AL	53	7	1
Scaffold105	499540	499666	INS	AL	127	13	1
Scaffold105	544853	544905	INS	AL	54	6	0
Scaffold105	551963	554814	DEL	SR	2851	5	1
Scaffold105	683178	683234	DEL	AL	56	6	1
Scaffold105	704868	705297	DEL	AL	429	5	1
Scaffold105	730338	730433	DEL	AL	95	16	1
Scaffold105	750640	755940	DEL	SR	5300	12	1
Scaffold105	769785	769894	INS	AL	110	10	1
Scaffold105	861817	861999	DEL	AL	182	8	0
Scaffold106	208826	211880	DEL	AL,SR	3054	8	0
Scaffold106	243838	243916	DEL	AL	78	5	1
Scaffold106	285949	286126	DEL	AL	177	12	0
Scaffold106	302690	302884	DEL	AL	194	7	0
Scaffold106	723528	723782	DEL	AL	254	8	1
Scaffold106	727306	727485	INS	AL	180	6	1
Scaffold106	908237	908291	DEL	AL	54	12	1
Scaffold106	1064501	1064606	DEL	AL	105	12	1
Scaffold106	1065497	1065590	INS	AL	93	8	1
Scaffold106	1069344	1074637	DEL	SR	5293	5	0
Scaffold109	51778	51903	INS	AL	124	8	1
Scaffold109	472238	472302	DEL	AL	64	10	1
Scaffold110	82059	82168	INS	AL	108	6	1
Scaffold110	83519	88860	DEL	SR	5341	9	1
Scaffold110	135315	140093	DEL	SR	4778	11	1
Scaffold110	653422	653826	DEL	AL	404	9	1
Scaffold110	818256	818880	DEL	AL	624	7	0
Scaffold110	837923	841752	DEL	SR	3829	6	1
Scaffold110	874557	874624	DEL	AL	67	7	1
Scaffold110	1127377	1127462	INS	AL	83	5	0
Scaffold110	1270222	1270985	DEL	AL,SR	763	5	0
Scaffold110	1573106	1573187	DEL	AL	81	8	1
Scaffold110	1736375	1736551	INS	AL	176	6	1
Scaffold110	1743763	1743852	INS	AL	87	10	1
Scaffold110	1769231	1782962	DEL	SR	13731	5	1
Scaffold110	1783362	1785720	DEL	SR	2358	5	1
Scaffold113	96527	96700	DEL	AL	173	5	1
Scaffold113	116635	117147	DEL	AL,SR	512	7	1
Scaffold114	16117	16169	INS	AL	52	5	1
Scaffold114	96062	96132	INS	AL	71	11	0
Scaffold114	416888	416994	DEL	AL	106	6	1
Scaffold114	533221	533805	DEL	AL,SR	584	19	1
Scaffold114	569162	569348	DEL	AL	186	9	1
Scaffold114	715179	715439	INS	AL,SR	261	6	1
Scaffold114	732027	732220	INS	AL	193	15	1
Scaffold114	853696	853803	DEL	AL	107	5	1
Scaffold114	907524	907600	DEL	AL	76	10	1
Scaffold114	910721	910812	INS	AL	92	14	1
Scaffold114	1073335	1073472	DEL	AL	137	5	1
Scaffold114	1119326	1119685	DEL	AL,SR	359	13	1
Scaffold114	1139200	1139679	DEL	AL	479	5	0
Scaffold114	1149022	1149733	DEL	SR	711	6	1
Scaffold114	1186467	1187614	DEL	AL,SR	1147	5	0
Scaffold114	1233455	1233618	DEL	AL	163	7	1
Scaffold114	1394259	1394490	INS	AL	231	9	0
Scaffold114	1408178	1408420	DEL	AL	242	20	1
Scaffold114	1415718	1415965	DEL	AL	247	6	1
Scaffold114	1416632	1417740	DEL	AL,SR	1108	12	1
Scaffold114	1440959	1441296	DEL	SR	337	5	1
Scaffold114	1464723	1464988	INS	AL,SR	267	6	1
Scaffold114	1551972	1552151	DEL	AL	179	7	1
Scaffold114	1739418	1741821	DEL	AL,SR	2403	8	0
Scaffold114	1845931	1846013	INS	AL	79	8	0
Scaffold114	1852773	1852831	DEL	AL	58	17	0
Scaffold114	1852949	1853000	INS	AL	51	5	1
Scaffold114	1972133	1972812	DEL	AL,SR	679	10	0
Scaffold114	2009925	2010107	DEL	AL	182	5	0
Scaffold114	2014325	2014503	DEL	AL	178	6	1
Scaffold114	2070844	2071024	DEL	AL	180	11	1
Scaffold114	2080423	2080603	DEL	AL	180	8	1
Scaffold3350	447388	448174	DEL	SR	786	6	1
Scaffold115	28249	28331	INS	AL	84	6	1
Scaffold115	412325	412392	DEL	AL	67	12	1
Scaffold115	576496	576589	DEL	AL	93	13	0
Scaffold115	577776	577961	INS	AL	182	13	0
Scaffold115	588991	589129	DEL	AL	138	5	1
Scaffold115	592591	597578	DEL	SR	4987	11	0
Scaffold115	676518	678405	DEL	AL,SR	1887	12	1
Scaffold115	688600	689260	DEL	AL,SR	660	14	0
Scaffold115	694461	694684	DEL	AL,SR	223	28	1
Scaffold115	695667	695728	INS	AL	63	12	1
Scaffold115	700464	708136	DEL	SR	7672	13	1
Scaffold115	718636	718715	DEL	AL	79	7	1
Scaffold115	753186	753455	DEL	AL	269	5	1
Scaffold115	889267	889441	DEL	SR	174	5	1
Scaffold115	901216	901437	DEL	AL	221	6	0
Scaffold115	929664	932899	DEL	AL,SR	3235	10	1
Scaffold115	976339	976404	INS	AL	65	6	1
Scaffold115	1137520	1137582	INS	AL	61	5	1
Scaffold115	1163868	1163958	DEL	AL	90	6	1
Scaffold115	1165623	1165679	DEL	AL	56	6	1
Scaffold115	1250171	1250351	DEL	AL	180	9	0
Scaffold115	1269367	1277988	DEL	SR	8621	11	0
Scaffold115	1309633	1309712	DEL	AL	79	11	1
Scaffold115	1465543	1466591	DEL	AL	1048	6	1
Scaffold117	71182	71266	DEL	AL	84	10	1
Scaffold117	302171	302241	DEL	AL,SR	70	14	1
Scaffold117	683969	684186	INS	AL	221	12	1
Scaffold117	685753	685987	DEL	AL	234	7	1
Scaffold117	753332	753409	DEL	AL	77	15	1
Scaffold117	783137	783323	INS	AL	186	5	1
Scaffold117	837364	837589	DEL	AL	225	5	1
Scaffold117	1382164	1382723	INS	AL,SR	559	5	1
Scaffold117	1497281	1497458	DEL	AL	177	6	1
Scaffold117	1660800	1660862	INS	AL	59	10	1
Scaffold117	1754255	1754308	DEL	AL	53	6	1
Scaffold117	1791335	1791851	DEL	AL,SR	516	11	1
Scaffold117	1821353	1821592	DEL	AL	239	5	1
Scaffold117	1832518	1832570	INS	AL	53	8	0
Scaffold117	1860855	1870423	DEL	SR	9568	8	0
Scaffold118	220133	239113	DEL	SR	18980	5	1
Scaffold118	434596	434763	DEL	AL	167	11	1
Scaffold118	448243	448338	DEL	AL	95	10	1
Scaffold118	467078	467237	DEL	AL	159	10	1
Scaffold118	1005250	1005485	INS	AL,SR	235	10	0
Scaffold118	1045245	1045563	DEL	AL,SR	318	5	1
Scaffold118	1053400	1053465	DEL	AL	65	5	1
Scaffold119	19368	19433	DEL	AL	65	15	0
Scaffold119	377842	378164	DEL	AL	322	8	1
Scaffold119	399064	399375	DEL	AL,SR	311	11	1
Scaffold120	106676	106762	DEL	AL	86	8	1
Scaffold120	375779	375832	DEL	AL	53	14	0
Scaffold120	377400	378398	DEL	AL,SR	998	9	1
Scaffold120	427446	427837	INS	AL	391	5	1
Scaffold120	476405	476519	INS	AL	114	6	1
Scaffold120	511667	511846	DEL	AL	179	5	1
Scaffold120	574727	574963	DEL	AL	236	5	0
Scaffold120	731229	731452	DEL	AL	223	9	1
Scaffold120	743120	743572	INS	AL,SR	452	14	1
Scaffold120	911437	913010	DEL	AL,SR	1573	11	0
Scaffold120	947839	947916	INS	AL	79	12	1
Scaffold120	990486	990539	DEL	AL	53	7	1
Scaffold120	1023156	1023210	INS	AL	54	14	1
Scaffold120	1057661	1057993	DEL	AL	332	7	1
Scaffold120	1083830	1084663	DEL	AL,SR	833	5	0
Scaffold120	1147242	1147310	DEL	AL	68	22	0
Scaffold120	1180058	1180389	DEL	AL,SR	331	14	0
Scaffold120	1223908	1224068	INS	AL	160	7	0
Scaffold121	74731	74816	INS	AL	84	15	0
Scaffold121	135511	135646	DEL	AL	135	15	1
Scaffold121	463427	463520	DEL	AL	93	7	1
Scaffold121	465943	466033	DEL	AL	90	12	1
Scaffold123	103012	103094	DEL	AL	82	10	1
Scaffold126	138179	138339	INS	AL	165	5	1
Scaffold126	145016	145170	DEL	AL	154	9	0
Scaffold126	161532	161790	DEL	AL	258	5	1
Scaffold126	179268	181690	DEL	AL,SR	2422	6	1
Scaffold126	272455	272802	DEL	AL,SR	347	9	1
Scaffold126	320529	320700	DEL	AL	171	17	1
Scaffold126	323071	323231	DEL	AL	160	7	1
Scaffold126	427040	427160	DEL	AL	120	9	1
Scaffold126	631818	632123	INS	AL	305	7	1
Scaffold126	953570	953636	DEL	AL	66	13	1
Scaffold126	1015071	1015240	INS	AL	172	10	0
Scaffold126	1021691	1021973	DEL	AL	282	11	1
Scaffold126	1206325	1206378	DEL	AL	53	5	1
Scaffold126	1224392	1224468	DEL	AL	76	20	0
Scaffold126	1234120	1234299	DEL	AL	179	10	1
Scaffold126	1235769	1235955	DEL	AL	186	10	1
Scaffold126	1241304	1241382	DEL	AL	78	13	1
Scaffold126	1255758	1255901	DEL	AL	143	6	1
Scaffold126	1257013	1257065	DEL	AL	52	7	1
Scaffold127	166925	167003	DEL	AL	78	8	1
Scaffold127	230565	230718	DEL	AL	153	10	1
Scaffold127	233665	233725	INS	AL	59	5	1
Scaffold127	369797	370656	DEL	AL,SR	859	5	1
Scaffold127	395080	395311	INS	AL	235	15	1
Scaffold127	410209	410451	DEL	AL	242	9	1
Scaffold127	462708	462796	INS	AL	88	9	1
Scaffold127	498600	498705	INS	AL	105	5	1
Scaffold127	528754	528807	DEL	AL	53	14	1
Scaffold127	711759	711913	INS	AL	154	6	1
Scaffold127	740091	740335	DEL	AL	244	6	1
Scaffold127	743595	743687	DEL	AL,SR	92	17	1
Scaffold127	807312	807373	DEL	AL	61	6	1
Scaffold127	942896	942977	INS	AL	81	7	0
Scaffold127	960695	960871	DEL	AL	176	9	0
Scaffold127	1021145	1021392	DEL	AL	247	12	0
Scaffold127	1186355	1186494	INS	AL	139	7	1
Scaffold127	1280229	1280299	DEL	AL	70	5	1
Scaffold127	1306052	1306259	DEL	AL	207	8	0
Scaffold127	1312859	1313091	INS	AL	231	14	0
Scaffold127	1495192	1495245	INS	AL	52	6	1
Scaffold127	1520197	1520288	INS	AL	91	9	1
Scaffold127	1634621	1634870	DEL	AL,SR	249	6	1
Scaffold3439	1043156	1043824	INS	SR	666	5	1
Scaffold129	105490	105560	DEL	AL	70	8	1
Scaffold129	201343	201438	DEL	AL	95	8	1
Scaffold129	539244	539557	DEL	SR	313	6	1
Scaffold129	773607	773783	DEL	AL	176	10	1
Scaffold129	858987	859268	DEL	AL	281	9	1
Scaffold129	874684	875069	DEL	AL,SR	385	5	1
Scaffold129	910151	910220	DEL	AL	69	8	0
Scaffold129	1022338	1022436	DEL	AL	98	5	1
Scaffold129	1025952	1026019	DEL	AL	67	14	1
Scaffold131	103292	103662	DEL	AL	370	15	1
Scaffold131	229001	229070	DEL	AL,SR	69	14	1
Scaffold132	268850	269033	DEL	AL	183	11	1
Scaffold132	373347	373630	DEL	AL,SR	283	9	1
Scaffold132	378721	378943	DEL	AL	222	12	1
Scaffold132	509589	509724	DEL	AL	135	7	1
Scaffold132	619327	622149	DEL	AL,SR	2822	5	1
Scaffold132	696587	696712	DEL	AL	125	12	1
Scaffold135	378799	378883	INS	AL	91	5	1
Scaffold135	495302	495426	DEL	AL	124	9	1
Scaffold135	500250	501338	DEL	AL,SR	1088	11	0
Scaffold137	86502	86558	DEL	AL	56	5	1
Scaffold137	90460	90645	DEL	AL	185	8	0
Scaffold138	59673	59747	INS	AL	73	5	1
Scaffold138	145138	145329	DEL	AL	191	11	1
Scaffold138	155542	155675	INS	AL	132	9	1
Scaffold138	306728	306976	DEL	AL,SR	248	12	1
Scaffold138	347716	349326	DEL	AL,SR	1610	7	1
Scaffold138	457105	457223	INS	AL	118	10	0
Scaffold138	605291	605362	INS	AL	71	6	0
Scaffold138	691738	691986	DEL	AL,SR	248	18	1
Scaffold138	722803	723002	DEL	AL	199	8	0
Scaffold138	731172	731231	DEL	AL	59	15	1
Scaffold138	860832	861013	DEL	AL	181	16	1
Scaffold138	1002161	1002271	DEL	AL	110	5	1
Scaffold138	1110373	1110707	DEL	SR	334	6	1
Scaffold138	1278976	1279039	INS	AL	60	7	1
Scaffold138	1589672	1589785	DEL	AL	113	6	0
Scaffold138	1668310	1669291	DEL	AL,SR	981	6	1
Scaffold138	1673930	1674022	DEL	AL	92	6	1
Scaffold138	1743353	1745248	DEL	SR	1895	5	1
Scaffold138	1947052	1947391	DEL	AL,SR	339	5	0
Scaffold138	1969452	1981212	DEL	SR	11760	5	0
Scaffold138	2000300	2000487	DEL	AL	187	6	1
Scaffold139	96456	96832	DEL	AL	376	6	1
Scaffold139	384777	384957	DEL	AL	180	5	1
Scaffold139	429019	429104	DEL	AL	85	6	1
Scaffold139	466110	468295	DEL	AL,SR	2185	13	1
Scaffold139	485079	485874	DEL	AL,SR	795	14	1
Scaffold139	847661	847729	INS	AL	68	6	1
Scaffold139	867518	867774	DEL	AL,SR	256	14	1
Scaffold139	873885	876414	DEL	AL,SR	2529	18	1
Scaffold139	918287	918352	INS	AL	64	14	1
Scaffold139	922891	923196	INS	AL	305	7	1
Scaffold139	1014288	1014463	INS	AL	178	11	0
Scaffold139	1066805	1072873	DEL	SR	6068	6	1
Scaffold139	1159685	1159766	INS	AL	81	8	1
Scaffold139	1169137	1169272	INS	AL	136	14	1
Scaffold139	1174110	1174333	DEL	AL	223	10	1
Scaffold139	1418933	1419040	DEL	AL	107	9	1
Scaffold139	1458255	1459185	DEL	AL,SR	930	12	1
Scaffold139	1474877	1474972	INS	AL	110	19	0
Scaffold139	1478814	1483072	DEL	SR	4258	17	1
Scaffold139	1500378	1500449	INS	AL	66	13	0
Scaffold139	1815946	1816131	DEL	AL	185	14	1
Scaffold139	1850329	1850605	DEL	AL,SR	276	9	0
Scaffold139	1989954	1990079	DEL	AL	125	5	0
Scaffold139	2033687	2033925	DEL	AL	238	18	1
Scaffold139	2060926	2061011	DEL	AL	85	6	0
Scaffold139	2113796	2113865	DEL	AL	69	13	1
Scaffold139	2142103	2142177	DEL	AL	74	7	0
Scaffold139	2237575	2240196	DEL	AL,SR	2621	6	1
Scaffold139	2264598	2264656	INS	AL	58	7	0
Scaffold139	2265382	2265560	DEL	AL	178	6	1
Scaffold139	2409524	2409580	DEL	AL	56	6	1
Scaffold139	2415576	2415836	DEL	AL	260	8	0
Scaffold139	2426643	2426760	DEL	AL,SR	117	17	1
Scaffold140	87802	87859	DEL	AL	57	8	1
Scaffold140	154828	154891	INS	AL	64	10	0
Scaffold140	671177	671268	DEL	AL	91	5	1
Scaffold140	910521	910731	DEL	AL	210	10	1
Scaffold140	913974	914319	DEL	AL,SR	345	8	1
Scaffold140	944776	949252	DEL	SR	4476	7	1
Scaffold140	1038239	1038318	DEL	AL	79	26	0
Scaffold140	1139629	1139716	DEL	AL	87	7	1
Scaffold140	1145791	1147018	DEL	AL,SR	1227	5	0
Scaffold140	1208065	1208274	DEL	AL	209	12	1
Scaffold140	1451986	1452718	DEL	AL	732	8	1
Scaffold140	1462393	1462445	INS	AL	52	6	0
Scaffold140	1469799	1470082	DEL	AL,SR	283	12	1
Scaffold141	282590	282756	INS	AL	164	5	1
Scaffold141	381385	381452	DEL	AL	67	10	1
Scaffold141	482872	482961	DEL	AL	89	12	1
Scaffold141	539636	539814	DEL	AL	178	10	1
Scaffold141	575849	576012	INS	AL	159	6	1
Scaffold141	792332	792461	INS	AL	129	14	1
Scaffold141	793085	793224	DEL	AL	139	15	1
Scaffold141	808415	808597	DEL	AL	182	8	0
Scaffold141	1046085	1046136	DEL	AL	51	5	1
Scaffold141	1168029	1168107	DEL	AL	78	21	1
Scaffold141	1180017	1180088	DEL	AL	71	19	0
Scaffold141	1202208	1202280	INS	AL	73	12	1
Scaffold141	1206044	1206595	DEL	AL	551	9	1
Scaffold141	1395797	1395982	DEL	AL	185	7	1
Scaffold141	1482558	1485190	DEL	SR	2632	6	0
Scaffold141	1514512	1514688	DEL	AL	176	7	1
Scaffold141	1516236	1516293	DEL	AL	57	5	1
Scaffold141	1516841	1516984	DEL	AL	143	5	1
Scaffold141	1587344	1595405	DEL	SR	8061	12	0
Scaffold141	1915707	1915773	INS	AL	67	14	0
Scaffold141	2205833	2205892	DEL	AL	59	22	0
Scaffold142	263372	263434	DEL	AL	62	15	1
Scaffold142	264444	264713	DEL	AL,SR	269	11	1
Scaffold142	292324	293249	DEL	AL,SR	925	5	1
Scaffold142	374165	374322	DEL	AL	157	7	1
Scaffold142	711300	712670	DEL	AL,SR	1370	9	0
Scaffold143	62876	63474	DEL	AL	598	5	0
Scaffold143	64568	64926	DEL	AL,SR	358	9	1
Scaffold143	129665	129897	DEL	AL	232	11	1
Scaffold143	147485	147712	DEL	AL	227	11	0
Scaffold143	183005	183249	DEL	AL	244	7	0
Scaffold143	370299	370551	DEL	AL	252	7	1
Scaffold143	380229	380945	DEL	AL,SR	716	15	1
Scaffold143	399078	399356	DEL	AL	278	10	1
Scaffold143	403986	404388	DEL	AL,SR	402	18	1
Scaffold143	425996	426090	DEL	AL	94	6	1
Scaffold143	549916	550185	DEL	AL	269	5	1
Scaffold143	554838	555155	DEL	AL	317	7	1
Scaffold144	334346	334529	INS	AL	185	7	1
Scaffold144	450220	452191	DEL	AL,SR	1971	9	1
Scaffold144	503187	503284	INS	AL	97	14	1
Scaffold144	534442	534590	INS	AL	151	11	1
Scaffold144	554271	555159	DEL	SR	888	6	1
Scaffold144	555398	558889	DEL	SR	3491	6	1
Scaffold145	106164	106534	INS	AL,SR	374	13	1
Scaffold145	155846	156234	DEL	AL,SR	388	29	1
Scaffold145	159769	159829	DEL	AL	60	17	1
Scaffold145	208624	208717	DEL	AL	93	7	1
Scaffold145	253843	254013	DEL	AL	170	5	0
Scaffold145	254981	255366	DEL	AL,SR	385	9	0
Scaffold145	267479	267550	DEL	AL	71	13	0
Scaffold145	286353	286434	DEL	AL	81	12	1
Scaffold145	286742	287076	DEL	AL	334	12	1
Scaffold145	439004	439170	DEL	SR	166	6	1
Scaffold145	442191	444430	DEL	SR	2239	9	1
Scaffold145	469706	474785	DEL	SR	5079	8	1
Scaffold145	496134	496313	DEL	AL	179	9	1
Scaffold145	525396	525619	INS	AL	226	14	1
Scaffold145	732035	732133	INS	AL	99	6	1
Scaffold145	781232	781431	DEL	AL,SR	199	13	1
Scaffold145	827845	827915	DEL	AL	70	7	1
Scaffold145	833241	833315	DEL	AL	74	6	0
Scaffold145	953167	953325	DEL	AL	158	7	1
Scaffold145	1272441	1272504	DEL	AL,SR	63	12	1
Scaffold145	1336505	1336574	DEL	AL	69	11	0
Scaffold145	1595506	1595601	DEL	AL	95	14	1
Scaffold145	1645620	1645703	DEL	AL	83	13	0
Scaffold145	1647956	1648233	DEL	AL	277	10	0
Scaffold145	1686045	1686100	DEL	AL	55	5	1
Scaffold145	1688139	1688371	DEL	AL	232	5	1
Scaffold145	1736214	1736289	INS	AL	79	13	1
Scaffold145	1777766	1779341	DEL	AL	1575	5	1
Scaffold145	1784710	1784924	DEL	AL	214	5	0
Scaffold145	2133516	2133739	DEL	AL	223	27	1
Scaffold145	2150517	2150594	INS	AL	77	5	1
Scaffold145	2170839	2171002	INS	AL	160	8	0
Scaffold145	2196202	2196364	DEL	AL	162	5	0
Scaffold145	2408193	2408363	DEL	AL	170	17	0
Scaffold146	90038	90169	DEL	AL	131	8	1
Scaffold146	96415	96499	DEL	AL,SR	84	18	1
Scaffold146	180280	180437	DEL	AL	157	12	0
Scaffold146	582774	582827	DEL	AL	53	7	1
Scaffold146	622072	622345	DEL	AL,SR	273	15	1
Scaffold146	625720	625973	DEL	AL	253	10	1
Scaffold146	786627	786697	DEL	AL	70	7	1
Scaffold146	805288	805571	DEL	SR	283	7	1
Scaffold146	920771	920859	DEL	AL	88	13	1
Scaffold146	941532	941686	DEL	AL	154	5	1
Scaffold146	959281	959457	DEL	AL	176	6	1
Scaffold150	392308	392468	DEL	AL	160	7	1
Scaffold150	882060	882198	INS	AL	138	7	1
Scaffold150	884068	884164	INS	AL	96	12	1
Scaffold150	916895	916994	DEL	AL	99	11	1
Scaffold151	198681	198859	DEL	AL	178	7	1
Scaffold151	200942	202322	DEL	AL,SR	1380	5	1
Scaffold151	307483	307566	DEL	AL	83	6	1
Scaffold151	471484	471748	INS	AL	264	6	1
Scaffold151	595496	595748	DEL	AL	252	9	0
Scaffold151	601674	601856	DEL	AL	182	5	1
Scaffold151	637509	641374	DEL	AL,SR	3865	8	1
Scaffold372	4103346	4137619	DEL	SR	34273	6	0
Scaffold153	12044	12232	INS	AL	188	5	1
Scaffold153	123386	124020	DEL	AL,SR	634	5	1
Scaffold153	286007	286066	DEL	AL	59	13	1
Scaffold153	435295	435538	DEL	AL	243	24	1
Scaffold153	437864	438034	DEL	AL	170	15	1
Scaffold153	461443	461513	DEL	AL	70	13	1
Scaffold153	466214	467670	DEL	AL,SR	1456	15	1
Scaffold153	652652	667122	DEL	SR	14470	9	1
Scaffold153	735733	735952	DEL	AL	219	5	1
Scaffold153	786042	796521	DEL	SR	10479	6	1
Scaffold153	847637	847722	DEL	AL	85	5	1
Scaffold153	952790	953065	DEL	AL,SR	275	6	1
Scaffold153	954973	955152	DEL	AL	179	11	1
Scaffold153	993942	994502	DEL	AL,SR	560	13	1
Scaffold154	148206	148467	DEL	AL	261	5	1
Scaffold154	152905	156019	DEL	SR	3114	9	1
Scaffold154	375625	375679	INS	AL	51	12	1
Scaffold154	382495	387395	DEL	SR	4900	16	1
Scaffold154	439849	440034	INS	AL	186	7	1
Scaffold154	448804	448868	DEL	AL	64	5	1
Scaffold154	451464	451591	INS	AL	126	12	1
Scaffold154	490792	490860	DEL	AL	68	11	1
Scaffold154	494991	495432	DEL	AL	441	12	1
Scaffold154	510707	510789	DEL	AL	82	8	1
Scaffold154	518425	518479	DEL	AL	54	7	0
Scaffold154	567168	567368	INS	AL	202	12	0
Scaffold154	669519	670429	DEL	AL,SR	910	14	1
Scaffold154	695634	695760	DEL	AL	126	31	0
Scaffold154	746773	747046	INS	AL,SR	276	13	0
Scaffold154	768470	768948	DEL	AL,SR	478	6	1
Scaffold154	848918	849148	DEL	AL	230	10	0
Scaffold154	1131682	1131940	DEL	AL	258	7	1
Scaffold154	1213852	1214016	DEL	AL	164	17	1
Scaffold154	1215836	1215894	DEL	AL	58	9	1
Scaffold154	1225873	1226065	DEL	AL	192	13	1
Scaffold154	1233976	1234110	INS	AL	134	5	1
Scaffold154	1259460	1259560	INS	AL	108	14	0
Scaffold154	1277729	1278168	DEL	AL	439	6	1
Scaffold154	1824878	1824961	DEL	AL	83	7	0
Scaffold154	2187658	2187722	INS	AL	63	7	1
Scaffold154	2256697	2256882	INS	AL	185	13	0
Scaffold154	2260369	2260523	DEL	AL	154	5	1
Scaffold154	2295205	2295357	INS	AL	152	8	1
Scaffold154	2296270	2296450	DEL	AL	180	9	1
Scaffold154	2314936	2315108	DEL	AL	172	11	0
Scaffold154	2613516	2613786	DEL	AL,SR	270	6	0
Scaffold154	2892511	2892641	INS	AL	133	11	0
Scaffold154	3002619	3002694	DEL	AL	75	18	0
Scaffold154	3040597	3040779	DEL	AL	182	9	0
Scaffold154	3206474	3206558	DEL	AL	84	8	0
Scaffold154	3264737	3264990	DEL	AL	253	8	0
Scaffold154	3566826	3567156	DEL	AL	330	7	1
Scaffold154	3618797	3618858	DEL	AL	61	5	1
Scaffold154	3822512	3822719	DEL	AL,SR	207	13	0
Scaffold154	3825838	3826010	DEL	AL	172	18	0
Scaffold154	4347682	4347741	INS	AL	60	8	0
Scaffold154	4349701	4349777	DEL	AL	76	14	0
Scaffold155	35808	37265	DEL	AL,SR	1457	16	1
Scaffold155	438305	438367	DEL	AL	62	9	1
Scaffold157	174198	174413	INS	AL	216	5	1
Scaffold157	175074	175215	DEL	AL	141	5	1
Scaffold157	242361	243787	DEL	AL,SR	1426	5	1
Scaffold157	247178	247386	DEL	AL	208	5	1
Scaffold157	657768	657833	DEL	AL	65	6	1
Scaffold157	659717	660860	DEL	AL,SR	1143	7	1
Scaffold157	675316	685876	DEL	SR	10560	8	1
Scaffold157	713691	714066	DEL	AL	375	9	1
Scaffold157	757565	757650	DEL	AL	85	5	1
Scaffold157	827384	827473	DEL	AL	89	11	1
Scaffold157	827958	828208	DEL	AL	250	10	1
Scaffold157	868573	868729	DEL	AL	156	6	1
Scaffold157	933803	943160	DEL	SR	9357	16	1
Scaffold157	959726	959885	DEL	AL	159	5	1
Scaffold157	971473	971546	DEL	AL,NR	73	12	1
Scaffold157	1037544	1037780	DEL	AL	236	21	1
Scaffold157	1257416	1258208	DEL	AL,SR	792	5	1
Scaffold157	1279640	1279824	DEL	AL	184	16	1
Scaffold157	1306073	1306153	INS	AL	82	15	1
Scaffold157	1312657	1312719	INS	AL	63	6	1
Scaffold157	1342483	1342545	DEL	AL	62	11	1
Scaffold160	187761	187953	DEL	AL	192	18	1
Scaffold160	259923	260349	DEL	AL,SR	426	5	1
Scaffold160	359167	359427	DEL	AL,SR	260	6	1
Scaffold160	546581	547395	DEL	AL,SR	814	7	1
Scaffold160	556175	556459	DEL	AL,SR	284	13	1
Scaffold160	605492	608768	DEL	AL,SR	3276	14	1
Scaffold160	724794	724874	DEL	AL	80	6	1
Scaffold160	740947	741649	DEL	AL	702	6	1
Scaffold160	776120	776287	DEL	AL	167	8	1
Scaffold160	864750	866428	DEL	AL,SR	1678	12	0
Scaffold160	883221	883569	DEL	AL	348	7	1
Scaffold160	1017859	1018005	INS	AL	150	5	1
Scaffold160	1205408	1206247	DEL	AL,SR	839	6	1
Scaffold160	1247678	1247747	DEL	AL	69	13	1
Scaffold160	1302220	1302464	DEL	AL	244	7	1
Scaffold160	1309195	1311157	DEL	SR	1962	12	1
Scaffold160	1456676	1457111	DEL	AL	435	6	1
Scaffold160	1620525	1620758	DEL	AL	233	15	0
Scaffold160	1643218	1643474	INS	AL,SR	258	19	1
Scaffold161	101751	101871	INS	AL	120	10	1
Scaffold161	289736	289980	DEL	AL	244	6	1
Scaffold161	417553	417622	DEL	AL	69	12	1
Scaffold161	581214	581497	DEL	AL	283	6	0
Scaffold161	663572	663831	DEL	AL	259	8	1
Scaffold161	731769	731821	INS	AL	52	13	1
Scaffold161	755685	755750	DEL	AL	65	5	1
Scaffold161	780847	781206	DEL	AL,SR	359	12	1
Scaffold161	820072	820245	INS	AL	171	14	1
Scaffold161	820610	820697	DEL	AL	87	14	1
Scaffold161	875616	875814	DEL	AL	198	14	1
Scaffold161	934128	934187	DEL	AL	59	8	1
Scaffold161	1003608	1007911	DEL	SR	4303	5	1
Scaffold161	1071060	1071193	DEL	AL	133	7	1
Scaffold161	1259744	1259819	DEL	AL	75	8	1
Scaffold161	1358746	1358804	INS	AL	58	7	1
Scaffold161	1397557	1399136	DEL	SR	1579	7	0
Scaffold161	1473510	1473608	INS	AL	98	5	0
Scaffold161	1512262	1512359	DEL	AL	97	7	1
Scaffold161	1566407	1568649	DEL	AL,SR	2242	6	1
Scaffold161	1580893	1581056	DEL	AL	163	10	0
Scaffold161	1582615	1582673	INS	AL	59	13	1
Scaffold161	1583887	1584125	DEL	AL,SR	238	14	0
Scaffold161	1931838	1931922	DEL	AL,SR	84	11	1
Scaffold161	2173928	2174010	DEL	AL,SR	82	11	0
Scaffold161	2199158	2199325	INS	AL	170	5	0
Scaffold161	2288837	2289473	DEL	AL,SR	636	15	0
Scaffold161	2306782	2307331	DEL	AL,SR	549	12	0
Scaffold161	2317479	2317918	DEL	AL	439	6	1
Scaffold161	2372597	2372788	DEL	AL	191	17	1
Scaffold161	2380132	2382316	DEL	SR	2184	5	0
Scaffold161	2468831	2468977	INS	AL	143	18	0
Scaffold163	632202	632329	DEL	AL	127	10	1
Scaffold168	134862	134916	INS	AL	52	6	1
Scaffold168	140451	140626	INS	AL	177	8	1
Scaffold168	149487	149705	DEL	AL	218	6	1
Scaffold168	162054	162208	DEL	AL	154	20	1
Scaffold168	174635	174707	INS	AL	71	18	1
Scaffold168	214198	214551	INS	AL	356	5	1
Scaffold168	224589	224642	INS	AL	54	7	1
Scaffold168	225534	225795	DEL	AL	261	7	1
Scaffold168	228290	228580	INS	AL	290	11	1
Scaffold168	236564	236747	DEL	AL	183	7	1
Scaffold168	399178	399256	DEL	AL	78	23	1
Scaffold168	400784	400880	DEL	AL	96	5	1
Scaffold171	384007	384067	INS	AL	57	7	1
Scaffold171	515957	516146	INS	AL	188	6	1
Scaffold171	520561	520643	DEL	AL	82	6	0
Scaffold171	588109	588195	INS	AL	90	14	1
Scaffold171	591553	591936	DEL	AL	383	14	1
Scaffold171	593669	593936	DEL	AL,SR	267	12	1
Scaffold171	594675	595065	INS	AL,SR	392	15	1
Scaffold171	641342	641563	DEL	AL	221	20	1
Scaffold171	657369	659580	DEL	AL,SR	2211	12	1
Scaffold171	1118330	1118397	DEL	AL	67	21	1
Scaffold171	1147544	1147605	INS	AL,SR	66	12	1
Scaffold171	1234266	1238746	DEL	SR	4480	6	1
Scaffold171	1253577	1253847	DEL	AL,SR	270	11	1
Scaffold171	1499333	1499391	INS	AL	58	11	1
Scaffold172	284434	284525	DEL	AL	91	14	1
Scaffold172	420268	420385	INS	AL	114	8	1
Scaffold172	495800	496014	DEL	AL	214	12	1
Scaffold172	496320	496383	DEL	AL	63	14	1
Scaffold172	498407	498460	INS	AL	58	15	0
Scaffold172	512925	513412	DEL	AL	487	10	0
Scaffold172	515748	515994	DEL	AL,SR	246	6	1
Scaffold172	526837	527618	DEL	AL,SR	781	8	1
Scaffold172	567574	567779	DEL	AL	205	5	1
Scaffold172	608756	608908	INS	AL	152	10	0
Scaffold172	1095219	1095280	DEL	AL	61	7	1
Scaffold172	1255482	1274925	DEL	SR	19443	21	1
Scaffold172	1476291	1476845	INS	AL,SR	554	6	1
Scaffold172	1524533	1524667	DEL	AL	134	5	1
Scaffold172	1901679	1901766	DEL	AL	87	18	0
Scaffold172	2010796	2011702	DEL	AL,SR	906	8	0
Scaffold172	2090048	2090147	DEL	AL	99	6	1
Scaffold172	2114591	2114815	DEL	AL	224	15	0
Scaffold172	2116645	2117036	DEL	AL	391	10	0
Scaffold172	2119661	2119868	INS	AL	208	16	1
Scaffold172	2170996	2171582	DEL	AL,SR	586	6	0
Scaffold172	2285668	2287541	DEL	AL,SR	1873	18	0
Scaffold172	2293399	2293480	DEL	AL	81	7	0
Scaffold172	2337525	2337871	DEL	AL,SR	346	12	1
Scaffold173	195300	195393	DEL	AL	93	5	1
Scaffold173	200351	200420	INS	AL	71	10	1
Scaffold173	200731	200905	DEL	AL	174	10	1
Scaffold173	201285	201362	INS	AL	74	10	1
Scaffold173	238195	238359	INS	AL	166	9	1
Scaffold173	258152	258239	DEL	AL	87	10	1
Scaffold173	259931	263151	DEL	AL,SR	3220	13	1
Scaffold174	118489	118541	DEL	AL	52	5	1
Scaffold174	126164	133136	DEL	SR	6972	18	1
Scaffold174	147819	147876	DEL	AL	57	14	1
Scaffold174	158786	158974	DEL	AL	188	20	1
Scaffold174	319503	319587	DEL	AL	84	5	1
Scaffold174	370912	371126	DEL	AL	214	9	0
Scaffold174	373066	373248	INS	AL	183	13	1
Scaffold174	388942	389113	DEL	AL	171	11	1
Scaffold174	539691	539835	DEL	AL	144	16	1
Scaffold174	541620	541719	INS	AL	101	8	1
Scaffold174	585769	590518	DEL	SR	4749	6	1
Scaffold174	739407	739510	INS	AL	102	8	1
Scaffold174	775676	775767	DEL	AL	91	6	1
Scaffold174	788116	788292	DEL	AL	176	11	1
Scaffold174	1095039	1095162	DEL	AL	123	13	1
Scaffold174	1130055	1130288	DEL	AL	233	5	1
Scaffold174	1138999	1139138	INS	AL	144	15	1
Scaffold175	148155	148389	DEL	AL	234	11	1
Scaffold175	184019	184077	DEL	AL	58	6	1
Scaffold175	287194	287855	DEL	AL,SR	661	19	1
Scaffold175	317901	321624	DEL	AL,SR	3723	9	1
Scaffold175	341057	341348	DEL	AL	291	7	1
Scaffold175	370788	371014	DEL	AL,SR	226	18	1
Scaffold175	434212	434277	DEL	AL	65	26	1
Scaffold175	436513	436579	DEL	AL	66	29	1
Scaffold175	439787	439865	DEL	AL	78	16	1
Scaffold175	520140	520319	DEL	AL	179	11	1
Scaffold175	623258	623494	DEL	AL	236	6	1
Scaffold175	718683	718748	INS	AL	64	20	1
Scaffold175	723361	723422	DEL	AL	61	17	1
Scaffold175	731225	731403	DEL	AL	178	16	1
Scaffold175	744989	745274	INS	AL	283	11	1
Scaffold175	745878	745938	DEL	AL	60	15	1
Scaffold175	809154	810995	DEL	AL,SR	1841	8	1
Scaffold177	99898	103290	DEL	SR	3392	13	1
Scaffold177	223584	223649	DEL	AL	65	6	1
Scaffold177	278606	278663	DEL	AL	57	6	1
Scaffold177	526375	526444	DEL	AL	69	10	1
Scaffold177	700928	704316	DEL	SR	3388	6	0
Scaffold177	765751	765823	INS	AL	74	11	1
Scaffold177	770471	773013	DEL	AL,SR	2542	15	1
Scaffold177	787818	787891	DEL	AL	73	12	1
Scaffold177	847554	847607	DEL	AL	53	7	1
Scaffold177	1045494	1045683	DEL	AL	189	6	1
Scaffold177	1079620	1079801	DEL	AL	181	10	1
Scaffold177	1108311	1108378	INS	AL	66	7	1
Scaffold177	1129714	1129858	DEL	AL	144	13	1
Scaffold177	1586526	1586610	DEL	AL,SR	84	13	1
Scaffold177	2025378	2025431	INS	AL	54	10	0
Scaffold177	2121818	2135484	DEL	SR	13666	5	0
Scaffold177	2416178	2419929	DEL	SR	3751	7	0
Scaffold177	2446061	2446286	INS	AL	227	6	1
Scaffold177	2493133	2493244	DEL	AL,SR	111	7	0
Scaffold177	2515346	2515418	DEL	AL	72	7	0
Scaffold177	2521640	2521696	DEL	AL	56	5	0
Scaffold177	2971234	2971286	DEL	AL	52	12	0
Scaffold177	3187978	3188190	DEL	AL	212	13	0
Scaffold177	3246047	3246107	DEL	AL	60	6	0
Scaffold177	3347750	3347818	INS	AL	62	5	0
Scaffold177	3371553	3371832	DEL	AL,SR	279	5	0
Scaffold177	3372672	3372755	DEL	AL	83	20	0
Scaffold177	3383134	3383202	DEL	AL,SR	68	16	0
Scaffold177	3622793	3623164	DEL	AL	371	6	0
Scaffold177	3772161	3772639	INS	AL	480	14	0
Scaffold177	3772544	3772616	DEL	AL,SR	72	24	1
Scaffold177	3865784	3865929	INS	AL	146	6	1
Scaffold177	4084617	4084737	INS	AL,SR	124	11	0
Scaffold177	4107145	4107306	DEL	AL	161	8	1
Scaffold177	4215419	4215496	DEL	AL	77	11	1
Scaffold178	180292	180504	DEL	AL	212	5	1
Scaffold178	265417	269942	DEL	SR	4525	5	0
Scaffold178	273902	273966	DEL	AL	64	10	1
Scaffold178	427258	427319	DEL	AL	61	8	1
Scaffold178	623687	623764	DEL	AL	77	5	1
Scaffold178	705588	705678	DEL	AL	90	8	1
Scaffold178	727217	727374	DEL	AL	157	17	1
Scaffold178	862676	862896	DEL	AL	220	18	1
Scaffold178	919057	922237	DEL	SR	3180	9	1
Scaffold178	1123330	1123504	INS	AL	174	5	0
Scaffold178	1172278	1172335	INS	AL	55	7	1
Scaffold178	1309365	1309454	DEL	AL	89	12	1
Scaffold178	1327755	1328939	DEL	AL,SR	1184	8	1
Scaffold178	1378467	1379232	DEL	AL	765	6	1
Scaffold178	1403784	1403836	INS	AL	52	5	1
Scaffold179	50631	50711	INS	AL	81	6	1
Scaffold179	60850	61037	DEL	AL	187	6	1
Scaffold179	62272	62439	INS	AL	167	6	1
Scaffold179	137551	137629	DEL	AL	78	5	1
Scaffold179	170090	170183	DEL	AL,SR	93	13	1
Scaffold179	174252	174318	INS	AL	67	14	1
Scaffold179	175438	175626	DEL	AL	188	8	1
Scaffold179	179420	179601	DEL	AL	181	5	1
Scaffold179	211273	211459	INS	AL	187	11	0
Scaffold179	215379	215479	INS	AL	104	7	1
Scaffold179	240364	240619	INS	AL,SR	255	16	0
Scaffold179	244332	244829	DEL	AL,SR	497	6	1
Scaffold179	283164	283721	DEL	AL,SR	557	8	1
Scaffold179	331802	332117	DEL	SR	315	8	1
Scaffold179	365574	365653	DEL	AL	79	16	1
Scaffold179	498776	499578	DEL	AL,SR	802	11	1
Scaffold179	531298	531362	DEL	AL	64	5	1
Scaffold179	585402	585586	INS	AL	184	7	1
Scaffold179	836694	836751	INS	AL	58	6	1
Scaffold179	971849	972035	DEL	AL	186	7	1
Scaffold179	1071340	1071485	DEL	AL	145	5	1
Scaffold179	1113301	1113535	DEL	AL	234	5	1
Scaffold179	1262233	1279855	DEL	SR	17622	8	1
Scaffold179	1314981	1315132	DEL	AL	151	10	1
Scaffold179	1326084	1326234	INS	AL	156	16	1
Scaffold179	1334544	1335298	DEL	AL,SR	754	7	0
Scaffold179	1456257	1456377	DEL	AL	120	24	0
Scaffold179	1462860	1462927	DEL	AL	67	13	1
Scaffold179	1464325	1464550	DEL	AL	225	9	1
Scaffold179	1466154	1466208	DEL	AL	54	11	1
Scaffold179	1502833	1502937	DEL	AL	104	7	1
Scaffold179	1533061	1533114	DEL	AL	53	5	1
Scaffold179	2084615	2084761	DEL	AL	146	9	0
Scaffold179	2110336	2110424	DEL	AL	88	7	0
Scaffold179	2195405	2195795	DEL	AL	390	8	0
Scaffold179	2199614	2199840	INS	AL	227	6	1
Scaffold179	2290263	2290425	DEL	AL	162	6	0
Scaffold179	2442003	2444696	DEL	AL,SR	2693	7	0
Scaffold179	2516103	2516219	INS	AL,SR	119	12	0
Scaffold179	2517506	2517584	DEL	AL	78	12	1
Scaffold179	2545205	2545298	DEL	AL	93	13	1
Scaffold179	2548188	2548454	DEL	AL	266	12	1
Scaffold179	2740795	2740857	INS	AL	64	5	1
Scaffold179	2797004	2797128	DEL	AL	124	10	1
Scaffold179	2798760	2798817	DEL	AL	57	8	1
Scaffold179	2907143	2907343	DEL	AL	200	8	0
Scaffold179	2931587	2931819	DEL	AL	232	5	1
Scaffold179	3337173	3344699	DEL	SR	7526	5	1
Scaffold180	69894	73059	DEL	AL,SR	3165	6	1
Scaffold180	86430	86615	DEL	AL	185	9	1
Scaffold180	157406	157484	INS	AL	78	7	1
Scaffold180	186852	187038	INS	AL,SR	186	11	1
Scaffold180	309849	310052	DEL	AL	203	9	1
Scaffold180	587057	587492	DEL	AL,SR	435	9	1
Scaffold180	639411	639618	INS	AL	204	9	1
Scaffold180	793349	793418	DEL	AL	69	23	1
Scaffold180	796274	796436	DEL	AL	162	8	1
Scaffold180	801839	804840	DEL	SR	3001	9	1
Scaffold180	828885	828963	DEL	AL	78	8	1
Scaffold180	928143	928235	DEL	AL	92	6	0
Scaffold180	930497	930726	DEL	AL	229	7	1
Scaffold180	987376	987457	DEL	AL	81	7	1
Scaffold180	1171414	1171474	INS	AL	60	7	1
Scaffold190	6777	17984	DEL	SR	11207	6	0
Scaffold181	22637	23818	DEL	AL,SR	1181	6	1
Scaffold181	65793	66075	DEL	AL	282	8	1
Scaffold181	400185	400469	DEL	AL	284	6	1
Scaffold181	430878	431107	DEL	SR	229	7	1
Scaffold181	447030	447348	DEL	AL	318	16	1
Scaffold181	540910	542018	DEL	AL,SR	1108	7	0
Scaffold181	861191	861286	DEL	AL	95	8	1
Scaffold181	869815	870049	DEL	AL	234	7	1
Scaffold181	1005907	1006085	DEL	AL,SR	178	14	1
Scaffold181	1138927	1144666	DEL	SR	5739	5	1
Scaffold181	1251213	1251280	DEL	AL	67	6	1
Scaffold181	1419787	1419972	DEL	AL	185	5	1
Scaffold181	1427516	1429749	DEL	SR	2233	5	1
Scaffold181	1560788	1560881	INS	AL	93	8	1
Scaffold181	1864981	1865048	INS	AL	67	7	0
Scaffold181	1869617	1869695	DEL	AL	78	5	1
Scaffold181	1974816	1974879	INS	AL,SR	52	12	1
Scaffold181	2014904	2015680	DEL	SR	776	5	0
Scaffold181	2027687	2028603	DEL	AL,SR	916	7	1
Scaffold181	2115517	2115696	DEL	AL	179	7	1
Scaffold181	2403758	2406851	DEL	SR	3093	7	0
Scaffold181	2407534	2407651	DEL	AL	117	8	0
Scaffold181	2624374	2624446	DEL	AL	72	14	1
Scaffold181	2728587	2728658	INS	AL	66	6	1
Scaffold181	2744556	2744723	DEL	SR	167	5	0
Scaffold181	2764060	2764827	DEL	AL,SR	767	8	0
Scaffold182	207822	207873	DEL	AL	51	13	1
Scaffold182	425605	425827	DEL	AL	222	6	1
Scaffold182	435786	435966	DEL	AL	180	9	0
Scaffold182	494798	495116	DEL	AL	318	7	0
Scaffold182	682206	682429	DEL	AL	223	15	1
Scaffold182	688338	688589	INS	AL,SR	252	6	1
Scaffold182	802594	802771	INS	AL	179	11	1
Scaffold182	827101	827268	DEL	AL	167	8	1
Scaffold182	848042	848222	DEL	AL	180	12	0
Scaffold182	938375	938438	INS	AL	63	6	1
Scaffold182	941496	941549	INS	AL	55	6	1
Scaffold182	984114	984231	INS	AL	114	10	1
Scaffold182	1007143	1007497	DEL	AL,SR	354	10	1
Scaffold182	1086182	1086334	INS	AL,SR	151	18	1
Scaffold182	1248845	1248919	DEL	AL	74	8	1
Scaffold182	1271845	1273362	DEL	SR	1517	5	1
Scaffold183	25444	69415	DEL	SR	43971	16	1
Scaffold183	465572	465825	DEL	AL	253	12	1
Scaffold183	476050	476216	INS	AL	166	5	1
Scaffold183	477403	477563	DEL	AL	160	6	1
Scaffold183	689310	689401	DEL	AL	91	9	1
Scaffold183	718469	718657	DEL	AL	188	6	1
Scaffold183	880993	882880	DEL	AL,SR	1887	19	1
Scaffold183	898512	898682	DEL	AL,SR	170	22	1
Scaffold183	915892	915957	DEL	AL	65	13	1
Scaffold183	1012250	1012301	DEL	AL	51	9	1
Scaffold183	1036600	1036740	INS	AL	142	9	1
Scaffold185	127794	128777	DEL	AL,SR	983	6	1
Scaffold185	136858	136931	DEL	AL	73	23	1
Scaffold185	301344	301452	INS	AL	108	9	1
Scaffold186	104356	104454	INS	AL	100	5	1
Scaffold186	260279	266564	DEL	SR	6285	7	1
Scaffold186	358593	358960	INS	SR	366	11	1
Scaffold186	364420	364517	DEL	AL	97	13	1
Scaffold186	390186	390244	DEL	AL	58	10	1
Scaffold186	506398	506459	INS	AL	64	9	1
Scaffold186	650565	650780	DEL	AL	215	6	1
Scaffold186	659728	659781	DEL	AL	53	17	1
Scaffold188	167856	169951	DEL	AL,SR	2095	6	1
Scaffold188	209302	209574	DEL	AL,SR	272	9	1
Scaffold188	395697	395964	DEL	AL,SR	267	5	1
Scaffold188	399090	399288	DEL	AL	198	7	1
Scaffold188	474396	477635	DEL	SR	3239	6	1
Scaffold188	566142	566203	DEL	AL	61	12	0
Scaffold188	566656	566727	DEL	AL	71	18	1
Scaffold188	614678	614914	INS	AL,SR	237	12	0
Scaffold188	655006	657215	DEL	SR	2209	7	1
Scaffold188	907153	907668	INS	AL	514	6	1
Scaffold188	1022896	1023073	DEL	AL	177	12	1
Scaffold188	1047446	1048083	DEL	AL,SR	637	5	1
Scaffold188	1306861	1307034	DEL	AL	173	7	1
Scaffold190	23205	23670	DEL	AL	465	8	0
Scaffold190	174754	174818	DEL	AL	64	19	1
Scaffold190	190719	191168	DEL	AL,SR	449	16	1
Scaffold190	200258	200468	INS	AL	212	16	1
Scaffold190	201141	201193	INS	AL	53	5	1
Scaffold190	202602	202854	DEL	AL	252	10	1
Scaffold190	212124	212188	DEL	AL	64	16	1
Scaffold190	216086	216154	INS	AL	68	16	1
Scaffold190	227976	228191	INS	AL	219	6	1
Scaffold190	233228	234415	DEL	SR	1187	5	0
Scaffold190	304231	304284	INS	AL	53	18	1
Scaffold190	307664	308072	DEL	AL,SR	408	5	1
Scaffold190	311922	323033	DEL	SR	11111	20	1
Scaffold190	326607	326688	DEL	AL,SR	81	15	1
Scaffold190	327782	327962	DEL	AL	180	11	1
Scaffold190	377684	377744	INS	AL	66	17	1
Scaffold190	391338	391721	DEL	AL	383	6	1
Scaffold190	409169	409430	DEL	AL,SR	261	11	1
Scaffold190	412662	412725	DEL	AL	63	16	1
Scaffold190	413474	413532	DEL	AL	58	19	1
Scaffold190	431530	431638	DEL	AL	108	7	1
Scaffold190	650447	650924	DEL	AL	477	13	1
Scaffold190	654428	654605	DEL	AL	177	11	1
Scaffold190	735315	735737	INS	AL,SR	425	13	1
Scaffold190	767452	767684	DEL	SR	232	7	1
Scaffold190	781603	782244	DEL	AL,SR	641	5	1
Scaffold191	77528	77582	DEL	AL	54	7	1
Scaffold191	283134	283223	DEL	AL	89	7	1
Scaffold191	295185	295259	DEL	AL	74	10	1
Scaffold192	47948	48004	INS	AL	59	11	0
Scaffold192	335871	335960	DEL	AL	89	5	1
Scaffold192	395947	396116	DEL	AL	169	9	1
Scaffold192	517602	517785	INS	AL	187	15	1
Scaffold192	551874	551963	DEL	AL	89	12	1
Scaffold192	603579	603636	DEL	AL	57	9	1
Scaffold193	117035	117203	INS	AL	171	5	1
Scaffold193	126413	126650	INS	AL	238	6	1
Scaffold194	168474	168532	INS	AL	58	10	1
Scaffold194	202805	230609	DEL	SR	27804	10	1
Scaffold194	373674	373854	DEL	AL	180	7	1
Scaffold194	392423	392686	DEL	AL	263	13	1
Scaffold194	461950	462159	DEL	AL	209	8	1
Scaffold194	549232	549296	INS	AL	64	10	1
Scaffold194	560974	561068	INS	AL	93	17	1
Scaffold194	626380	626561	DEL	AL	181	6	1
Scaffold194	629579	629658	DEL	AL	79	18	1
Scaffold194	632973	633583	DEL	AL	610	20	1
Scaffold194	644664	644750	DEL	AL	86	5	1
Scaffold194	1152662	1152842	DEL	AL	180	6	1
Scaffold194	1182525	1182706	INS	AL	183	14	1
Scaffold194	1224501	1224799	INS	AL	298	13	1
Scaffold194	1258171	1258450	DEL	AL	279	10	1
Scaffold194	1318451	1318537	INS	AL	88	5	1
Scaffold194	1365803	1369508	DEL	SR	3705	14	1
Scaffold194	1374839	1375130	INS	AL,SR	291	15	1
Scaffold194	1405793	1407257	DEL	SR	1464	5	1
Scaffold194	1600814	1602881	DEL	AL,SR	2067	12	0
Scaffold194	1707255	1713042	DEL	SR	5787	14	1
Scaffold194	1739101	1739166	DEL	AL	65	18	0
Scaffold194	1743662	1743730	DEL	AL	68	13	1
Scaffold197	202019	202115	DEL	AL	96	26	1
Scaffold197	281486	281539	DEL	AL	53	13	1
Scaffold197	328716	328807	INS	AL	91	10	0
Scaffold197	378463	378993	DEL	AL,SR	530	8	1
Scaffold197	422515	444393	DEL	SR	21878	7	1
Scaffold197	530941	531087	DEL	AL	146	8	1
Scaffold197	553909	554021	INS	AL	115	6	1
Scaffold197	575387	575620	DEL	AL	233	7	1
Scaffold197	600319	600655	DEL	AL,SR	336	11	1
Scaffold197	676201	676378	DEL	AL	177	6	1
Scaffold197	726647	726720	DEL	AL	73	13	1
Scaffold197	954510	954563	DEL	AL	53	7	0
Scaffold197	955595	955782	DEL	AL	187	10	1
Scaffold197	1000804	1000868	DEL	AL	64	12	0
Scaffold197	1005078	1005233	DEL	AL	155	7	1
Scaffold197	1297346	1297526	DEL	AL	180	8	0
Scaffold197	1401509	1401767	INS	AL	258	17	0
Scaffold197	1402559	1402901	DEL	AL	342	17	0
Scaffold197	1408173	1408717	DEL	AL,SR	544	6	1
Scaffold197	1503796	1503896	DEL	AL	100	12	1
Scaffold197	1866985	1867043	DEL	AL	58	14	0
Scaffold197	1867914	1868056	DEL	AL	142	15	0
Scaffold197	2028783	2028838	DEL	AL	55	5	1
Scaffold197	2075946	2076189	DEL	AL	243	10	0
Scaffold197	2208062	2208265	INS	AL	203	8	0
Scaffold197	2473680	2500973	DEL	SR	27293	5	1
Scaffold198	126885	127284	DEL	AL	399	13	1
Scaffold198	129028	129186	DEL	AL	158	15	1
Scaffold198	189248	189433	DEL	AL	185	7	1
Scaffold198	325860	328674	DEL	AL,SR	2814	5	1
Scaffold198	343863	399041	DEL	SR	55178	5	1
Scaffold198	611697	611884	DEL	AL	187	5	1
Scaffold198	619707	620057	DEL	AL	350	12	1
Scaffold198	694628	694700	DEL	AL	72	12	1
Scaffold200	91000	91076	DEL	AL	76	23	1
Scaffold200	100849	100901	DEL	AL	52	7	1
Scaffold200	139256	139313	DEL	AL	57	12	1
Scaffold200	143272	143523	DEL	AL	251	12	0
Scaffold200	184903	184970	DEL	AL	67	12	1
Scaffold200	357579	357748	DEL	AL	169	18	1
Scaffold200	405219	409512	DEL	SR	4293	12	1
Scaffold200	411614	415870	DEL	SR	4256	10	1
Scaffold200	460952	461045	DEL	AL	93	6	1
Scaffold200	463286	463355	DEL	AL	69	11	0
Scaffold200	589027	589112	DEL	AL,SR	85	6	1
Scaffold200	595288	595458	DEL	AL	170	9	0
Scaffold200	890678	890749	INS	AL	71	9	1
Scaffold200	973629	973693	INS	AL	64	8	1
Scaffold201	360865	361040	DEL	AL	175	6	1
Scaffold201	390722	393842	DEL	SR	3120	7	1
Scaffold201	402489	402668	DEL	AL	179	13	1
Scaffold201	407613	407688	DEL	AL	75	5	1
Scaffold201	407726	407924	INS	AL	200	5	1
Scaffold201	574418	574707	INS	AL	292	14	0
Scaffold201	672208	672487	DEL	AL	279	9	0
Scaffold201	684055	684237	INS	AL	185	15	1
Scaffold201	740484	740603	DEL	AL	119	12	1
Scaffold201	756661	763045	DEL	SR	6384	9	1
Scaffold201	768209	768475	DEL	AL,SR	266	6	1
Scaffold201	791532	791643	INS	AL	118	19	1
Scaffold201	792801	793077	INS	AL,SR	280	8	1
Scaffold201	793332	793492	DEL	AL	160	5	1
Scaffold201	846114	847272	DEL	SR	1158	6	1
Scaffold201	880682	884339	DEL	SR	3657	5	1
Scaffold201	970488	970540	DEL	AL	52	5	1
Scaffold201	1040313	1040461	DEL	AL	148	6	1
Scaffold201	1041453	1041575	DEL	AL	122	6	1
[truncated: 20,778 more rows]

## Sheet: Supplementary Data 5
Supplementary Data 5. SVs identified in shuchazao by mapping the pacbio sequence of shuchazao to DASZ genome
chr	start	end	sv_typea	SV suporting typeb	sv_len	depthc	genotyped
chr4	61713884	61717211	DEL	AL,SR	3327	7	0
chr4	61758419	61758604	DEL	AL	185	5	0
chr4	61866735	61866913	DEL	AL	178	5	0
chr4	61871326	61884960	DEL	SR	13634	10	1
chr4	61933113	61933274	DEL	AL	161	11	1
chr4	61939769	61939871	DEL	AL	102	5	0
chr4	61941712	61946758	DEL	SR	5046	7	1
chr4	62040532	62040597	DEL	AL	65	14	0
chr4	62044688	62048504	DEL	SR	3816	21	1
chr4	62050817	62056750	DEL	SR	5933	13	1
chr4	62070846	62073814	DEL	SR	2968	7	1
chr4	62084001	62085082	DEL	AL,SR	1081	15	0
chr4	62116496	62128318	DEL	SR	11822	12	1
chr4	62144317	62151920	DEL	SR	7603	5	1
chr4	62203810	62204971	DEL	AL,SR	1161	7	0
chr4	62247999	62248161	INS	AL	163	6	1
chr4	62252747	62256035	DEL	SR	3288	10	1
chr4	62289290	62289525	DEL	AL,SR	235	12	0
chr4	62291176	62291508	INS	AL,SR	334	16	0
chr4	62347176	62347437	DEL	AL,SR	261	15	0
chr4	62350631	62351427	DEL	AL,SR	796	13	0
chr4	62364849	62365108	DEL	AL	259	15	0
chr4	62457184	62460788	DEL	SR	3604	7	0
chr4	62500126	62501574	DEL	AL,SR	1448	13	0
chr4	62504516	62504581	DEL	AL	65	18	0
chr4	62521173	62527204	DEL	SR	6031	8	0
chr4	62555116	62555169	DEL	AL	53	6	0
chr4	62557820	62558072	DEL	AL	252	6	0
chr4	63073810	63074042	DEL	AL	232	14	0
chr4	63103577	63107307	DEL	SR	3730	11	0
chr4	63109434	63113971	DEL	SR	4537	5	0
chr4	63186938	63204395	DEL	SR	17457	11	0
chr4	63374032	63380378	DEL	SR	6346	8	0
chr4	63384286	63384411	INS	AL	123	6	1
chr4	63424442	63425044	DEL	AL	602	5	0
chr4	63434665	63437125	DEL	AL,SR	2460	7	0
chr4	63441161	63441342	DEL	AL	181	6	0
chr4	63462315	63462379	DEL	AL	64	22	0
chr4	63550498	63550755	INS	AL,SR	257	9	0
chr4	63597088	63612193	DEL	SR	15105	5	1
chr4	63651911	63654608	DEL	AL,SR	2697	16	0
chr4	63656202	63656419	INS	AL	219	12	0
chr4	63657192	63657475	INS	AL	290	13	0
chr4	63743298	63743387	DEL	AL	89	17	0
chr4	63750642	63785229	DEL	SR	34587	24	1
chr4	63889771	63891020	DEL	SR	1249	9	1
chr4	63894469	63896062	DEL	AL,SR	1593	7	1
chr4	64017928	64019664	DEL	AL,SR	1736	22	1
chr4	64020088	64020312	DEL	SR	224	16	0
chr4	64036220	64038858	DEL	SR	2638	13	1
chr4	64039899	64040128	DEL	AL	229	8	1
chr4	64040506	64040633	INS	AL	127	9	1
chr4	64041429	64041480	INS	AL	53	7	0
chr4	64107410	64107627	DEL	AL	217	13	0
chr4	64187676	64187947	DEL	AL	271	10	1
chr4	64301318	64306927	DEL	SR	5609	20	1
chr4	64319251	64319495	INS	AL	244	6	0
chr4	64333944	64351504	DEL	SR	17560	5	1
chr4	64354332	64354564	DEL	AL	232	5	1
chr4	64548531	64548941	INS	AL,SR	412	19	0
chr4	64750030	64750210	INS	AL	180	6	0
chr4	64815290	64826183	DEL	SR	10893	13	1
chr4	65089243	65089604	INS	AL,SR	365	5	0
chr4	65112643	65112865	DEL	AL	222	12	0
chr4	65138157	65138220	DEL	AL	63	9	1
chr4	65203561	65207050	DEL	SR	3489	6	0
chr4	65212885	65216125	DEL	SR	3240	21	1
chr4	65271304	65271620	DEL	AL,SR	316	11	0
chr4	65272554	65272806	DEL	AL	252	5	0
chr4	65279457	65280127	DEL	AL,SR	670	7	0
chr4	65615620	65624975	DEL	SR	9355	11	1
chr4	65663137	65667705	DEL	SR	4568	16	1
chr4	65670341	65670590	INS	AL,SR	251	12	0
chr4	65671487	65671957	DEL	AL,SR	470	11	1
chr4	65673500	65673670	DEL	AL	170	10	0
chr4	65707606	65714842	DEL	SR	7236	10	0
chr4	65717329	65717395	DEL	AL	66	12	0
chr4	65777605	65777705	DEL	AL	100	9	0
chr4	65811889	65812093	INS	AL	205	5	0
chr4	65824603	65824778	DEL	AL	175	8	0
chr4	65830688	65831320	DEL	AL,SR	632	12	0
chr4	65888147	65891882	DEL	SR	3735	12	0
chr4	65920413	65921211	DEL	AL,SR	798	17	0
chr4	65934060	65934130	INS	AL	69	10	0
chr4	65951107	65951284	INS	AL	180	8	0
chr4	66026293	66038189	DEL	SR	11896	7	1
chr4	66038343	66044505	DEL	SR	6162	7	1
chr4	66057384	66058050	DEL	AL,SR	666	9	1
chr4	66113464	66113725	DEL	AL,SR	261	31	0
chr4	66130575	66130835	DEL	AL,SR	260	20	0
chr4	66133375	66133615	DEL	AL	240	7	0
chr4	66145545	66152108	DEL	SR	6563	14	1
chr4	66157364	66157600	INS	AL	236	5	0
chr4	66179274	66179520	DEL	AL	246	7	0
chr4	66181977	66184864	DEL	SR	2887	15	1
chr4	66240126	66240296	DEL	AL	170	6	0
chr4	66295075	66295245	DEL	AL	170	5	1
chr4	66459908	66461901	DEL	AL,SR	1993	12	1
chr4	66501777	66501962	DEL	AL	185	11	0
chr4	66524244	66536468	DEL	SR	12224	13	1
chr4	66548417	66548482	INS	AL	63	11	0
chr4	66550049	66550316	DEL	AL	267	11	0
chr4	66550780	66550841	INS	AL,SR	63	12	0
chr4	66595590	66595711	DEL	AL	121	12	1
chr4	66623490	66625978	DEL	SR	2488	6	1
chr4	66660869	66663892	DEL	AL,SR	3023	15	1
chr4	66676701	66676787	DEL	AL	86	5	0
chr4	66681677	66681848	DEL	AL	171	8	0
chr4	66686444	66686625	INS	AL	182	7	1
chr4	66694850	66695080	DEL	AL,SR	230	9	0
chr4	66725428	66725822	DEL	AL,SR	394	11	1
chr4	66758295	66758453	INS	AL	162	12	0
chr4	66763709	66763977	INS	AL,SR	268	13	0
chr4	66771147	66771410	INS	AL,SR	263	15	0
chr4	66774895	66774948	INS	AL	51	16	0
chr4	66828739	66828808	DEL	AL	69	11	0
chr4	66868145	66870082	DEL	AL,SR	1937	14	1
chr4	66947573	66947755	DEL	AL	182	5	0
chr4	66951567	66954232	DEL	SR	2665	12	1
chr4	66968550	66973942	DEL	SR	5392	6	1
chr4	66979554	66979707	DEL	AL	153	5	0
chr4	67004076	67005205	DEL	SR	1129	6	1
chr4	67013902	67014354	DEL	SR	452	5	1
chr4	67073268	67073761	DEL	AL,SR	493	23	0
chr4	67075808	67076069	INS	AL,SR	262	24	0
chr4	67077194	67077272	DEL	AL	78	22	0
chr4	67081685	67081739	INS	AL	54	8	0
chr4	67087169	67088265	DEL	SR	1096	7	1
chr4	67311345	67312411	DEL	AL,SR	1066	18	1
chr4	67337471	67343235	DEL	SR	5764	9	1
chr4	67414042	67414105	DEL	AL	63	12	0
chr4	67474541	67477262	DEL	AL,SR	2721	18	1
chr4	67483454	67483654	DEL	AL	200	24	1
chr4	67487173	67488192	DEL	AL,SR	1019	11	0
chr4	67587485	67587970	DEL	AL	485	11	0
chr4	67636663	67643700	DEL	SR	7037	6	1
chr4	67724998	67727683	DEL	SR	2685	12	1
chr4	67868407	67868497	DEL	AL	90	14	0
chr4	67923822	67934870	DEL	SR	11048	15	1
chr4	67939270	67939454	DEL	AL	184	7	0
chr4	67945523	67946260	DEL	SR	737	8	1
chr4	67948148	67948487	DEL	AL	339	5	0
chr4	67949766	67950011	DEL	AL	245	6	1
chr4	67981643	67981874	DEL	AL	231	5	0
chr4	68086784	68095021	DEL	SR	8237	7	1
chr4	68104504	68104672	INS	AL	168	5	0
chr4	68108475	68108728	DEL	AL	253	6	0
chr4	68115463	68130479	DEL	SR	15016	16	1
chr4	68138893	68142954	DEL	SR	4061	6	1
chr4	68163203	68163374	DEL	AL,SR	171	31	1
chr4	68212845	68212897	DEL	AL	52	18	1
chr4	68286541	68287212	INS	AL,SR	682	14	0
chr4	68355944	68357023	DEL	AL,SR	1079	14	0
chr4	68382345	68382478	DEL	AL	133	14	0
chr4	68390597	68392560	DEL	AL,SR	1963	17	1
chr4	68394223	68394785	DEL	AL,SR	562	7	1
chr4	68469941	68470317	DEL	AL,SR	376	15	0
chr4	68475159	68475586	DEL	AL,SR	427	22	0
chr4	68478188	68478373	DEL	AL	185	20	0
chr4	68504108	68513125	DEL	SR	9017	13	1
chr4	68539482	68539613	INS	AL	131	11	0
chr4	68542782	68542886	DEL	AL	104	6	0
chr4	68562056	68562191	DEL	AL	135	19	0
chr4	68564801	68564871	INS	AL	68	6	0
chr4	68565227	68565279	DEL	AL	52	6	1
chr4	68565645	68565807	DEL	AL	162	8	1
chr4	68641581	68642674	DEL	AL,SR	1093	16	1
chr4	68646539	68646834	DEL	AL,SR	295	11	1
chr4	68684489	68691451	DEL	SR	6962	13	1
chr4	68693840	68694102	INS	AL	262	5	0
chr4	68696134	68696590	INS	AL,SR	462	17	0
chr4	68750969	68757961	DEL	SR	6992	11	1
chr4	68759524	68760014	DEL	AL	490	9	1
chr4	68781238	68781459	DEL	AL	221	7	0
chr4	68832532	68832783	DEL	AL,SR	251	8	0
chr4	68844013	68844571	DEL	AL	558	8	1
chr4	68858794	68858853	DEL	AL	59	12	0
chr4	68971179	68982619	DEL	SR	11440	5	1
chr4	69085508	69086070	DEL	AL,SR	562	19	0
chr4	69100047	69102007	DEL	SR	1960	11	1
chr4	69126132	69131206	DEL	SR	5074	13	1
chr4	69135032	69135091	DEL	AL	59	14	0
chr4	69135298	69135566	INS	AL,SR	266	20	0
chr4	69164607	69164923	DEL	AL	316	6	0
chr4	69486276	69486645	DEL	AL	369	6	0
chr4	69494315	69494498	DEL	AL	183	10	1
chr4	69495700	69504428	DEL	SR	8728	12	1
chr4	69519643	69521361	DEL	SR	1718	13	1
chr4	69522751	69533352	DEL	SR	10601	15	1
chr4	69535719	69540673	DEL	SR	4954	10	1
chr4	69547154	69547210	INS	AL	54	11	0
chr4	69566315	69566546	DEL	AL	231	13	0
chr4	69575164	69587784	DEL	SR	12620	17	1
chr4	69673502	69674142	DEL	AL,SR	640	14	0
chr4	69721271	69730865	DEL	SR	9594	5	1
chr4	69910887	69910942	DEL	AL	55	6	0
chr4	69985966	69986149	DEL	AL	183	11	0
chr4	69993679	69993860	DEL	AL	181	11	0
chr4	70098194	70098481	INS	AL,SR	285	12	0
chr4	70132502	70132750	DEL	AL	248	11	0
chr4	70237298	70237354	INS	AL	54	17	0
chr4	70238384	70238632	INS	AL,SR	247	6	0
chr4	70239637	70239838	INS	AL,SR	202	17	0
chr4	70276630	70276749	INS	AL	119	9	0
chr4	70288467	70288725	INS	AL,SR	253	5	0
chr4	70355866	70362378	DEL	SR	6512	23	1
chr4	70572315	70572546	DEL	AL	231	7	0
chr4	70702629	70705920	DEL	SR	3291	21	1
chr4	70707872	70718357	DEL	SR	10485	19	1
chr4	70748272	70750335	DEL	SR	2063	20	1
chr4	70751856	70762352	DEL	SR	10496	15	1
chr4	71255506	71264405	DEL	SR	8899	8	1
chr4	71285039	71322045	DEL	SR	37006	16	1
chr4	71340951	71342067	DEL	AL,SR	1116	13	0
chr4	71400708	71400777	INS	AL	71	5	0
chr4	71466745	71470106	DEL	SR	3361	10	1
chr4	71477636	71485621	DEL	SR	7985	14	1
chr4	71534627	71534930	DEL	AL,SR	303	7	0
chr4	71596791	71601790	DEL	SR	4999	16	1
chr4	71658818	71659070	DEL	AL	252	7	1
chr4	71760670	71762300	DEL	AL,SR	1630	9	1
chr4	72098104	72101070	DEL	SR	2966	6	1
chr4	72110946	72116476	DEL	SR	5530	11	1
chr4	72156448	72161353	DEL	SR	4905	25	1
chr4	72170801	72171071	DEL	AL	270	11	0
chr4	72180783	72180950	DEL	AL	167	17	0
chr4	72182680	72182731	DEL	AL	51	13	1
chr4	72263894	72264813	DEL	AL,SR	919	5	0
chr4	72347075	72347330	DEL	AL,SR	255	7	0
chr4	72361905	72361973	DEL	AL	68	6	0
chr4	72387371	72387444	INS	AL	66	5	1
chr4	72420867	72430395	DEL	SR	9528	13	1
chr4	74168962	74192537	DEL	SR	23575	10	1
chr4	74213315	74214109	DEL	AL,SR	794	5	1
chr4	74303502	74311575	DEL	SR	8073	13	1
chr4	74331708	74331947	INS	AL,SR	232	12	0
chr4	74343761	74351349	DEL	SR	7588	5	0
chr4	74514503	74514578	INS	AL	78	8	0
chr4	74616892	74617146	DEL	AL	254	14	1
chr4	74709778	74709956	DEL	AL,SR	178	11	0
chr4	74712487	74712701	DEL	AL	214	9	0
chr4	74714972	74715145	DEL	AL,SR	173	11	0
chr4	74738715	74738881	INS	AL,SR	169	21	0
chr4	74793533	74793758	DEL	AL	225	5	0
chr4	74824113	74824406	DEL	AL,SR	293	30	0
chr4	74824969	74825027	DEL	AL	58	28	0
chr4	74829881	74830105	DEL	AL,SR	224	29	0
chr4	74836419	74836598	INS	AL	179	16	0
chr4	74839799	74839916	INS	AL,SR	112	21	1
chr4	74840655	74841014	DEL	AL,SR	359	15	1
chr4	74841377	74841555	INS	AL	179	7	0
chr4	74934900	74962110	DEL	SR	27210	7	1
chr4	75691846	75691991	DEL	AL	145	13	1
chr4	75705547	75705705	DEL	AL	158	13	0
chr4	75707360	75707604	DEL	AL	244	10	1
chr4	75710329	75714613	DEL	SR	4284	18	1
chr4	75810651	75810717	DEL	AL	66	15	0
chr4	75836819	75847672	DEL	SR	10853	18	1
chr4	75853786	75853841	DEL	AL	55	11	0
chr4	75907049	75910288	DEL	SR	3239	16	1
chr4	75945954	75946730	DEL	AL,SR	776	14	1
chr4	76009698	76010148	INS	AL	454	14	0
chr4	76069467	76081183	DEL	SR	11716	15	1
chr4	76161114	76166547	DEL	SR	5433	15	1
chr4	76213572	76214673	DEL	AL,SR	1101	8	1
chr4	76238035	76238115	DEL	AL	80	11	0
chr4	76241011	76241299	DEL	AL,SR	288	18	0
chr4	76311878	76320070	DEL	SR	8192	13	1
chr4	76323743	76324219	INS	AL,SR	480	16	0
chr4	76388748	76394461	DEL	SR	5713	6	1
chr4	76397021	76409213	DEL	SR	12192	12	1
chr4	76519184	76519239	DEL	AL	55	8	0
chr4	76587044	76590031	DEL	SR	2987	7	1
chr4	76592852	76596368	DEL	SR	3516	14	1
chr4	76608054	76614567	DEL	SR	6513	7	1
chr4	76643934	76644712	DEL	AL,SR	778	11	0
chr4	76656880	76668688	DEL	SR	11808	15	0
chr4	76711886	76712931	DEL	AL,SR	1045	8	0
chr4	76857072	76866881	DEL	SR	9809	12	1
chr4	76932286	76934062	DEL	AL,SR	1776	9	0
chr4	76940067	76940298	DEL	AL	231	13	1
chr4	76976760	76977309	INS	AL,SR	551	20	1
chr4	76981548	76981650	INS	AL	106	8	0
chr4	76986203	76986854	DEL	AL,SR	651	17	0
chr4	76987553	76987654	DEL	AL	101	7	0
chr4	77017768	77017996	DEL	AL	228	6	1
chr4	77020387	77020628	DEL	AL	241	13	0
chr4	77022129	77022291	DEL	AL	162	7	0
chr4	77045082	77045798	DEL	AL,SR	716	9	0
chr4	77046303	77046429	DEL	AL	126	6	1
chr4	77046793	77046897	DEL	AL	104	12	0
chr4	77104129	77104432	DEL	AL,SR	303	16	0
chr4	77106737	77106905	DEL	AL	168	15	0
chr4	77129250	77130215	DEL	AL,SR	965	5	0
chr4	77177072	77177180	INS	AL	111	13	0
chr4	77181329	77181480	DEL	AL	151	18	0
chr4	77268380	77272814	DEL	SR	4434	9	1
chr4	77294804	77294902	DEL	AL	98	19	0
chr4	77297913	77306614	DEL	SR	8701	15	1
chr4	77346615	77346804	DEL	AL	189	14	1
chr4	77362997	77365006	DEL	AL,SR	2009	15	0
chr4	77576823	77576956	DEL	AL	133	5	0
chr4	77713367	77714839	DEL	AL,SR	1472	23	0
chr4	77885727	77886088	DEL	AL,SR	361	13	1
chr4	77889196	77889322	DEL	AL	126	6	1
chr4	78028176	78028386	DEL	AL	210	5	1
chr4	78151582	78152379	DEL	AL,SR	797	12	0
chr4	78167289	78171689	DEL	SR	4400	16	1
chr4	78243765	78244336	INS	AL,SR	569	6	0
chr4	78295073	78320796	DEL	SR	25723	12	1
chr4	78667212	78667390	DEL	AL	178	9	0
chr4	78683950	78684123	DEL	AL	173	10	0
chr4	78687479	78687633	INS	AL,SR	156	8	0
chr4	78693339	78693510	DEL	AL	171	6	0
chr4	78709200	78709599	DEL	AL,SR	399	17	0
chr4	78751798	78761222	DEL	SR	9424	9	1
chr4	78810337	78811200	DEL	AL,SR	863	8	0
chr4	78816055	78828123	DEL	SR	12068	6	1
chr4	78849714	78850301	DEL	AL,SR	587	13	0
chr4	78916663	78916823	DEL	AL,SR	160	6	0
chr4	79469287	79469340	DEL	AL	53	11	0
chr4	79520806	79521278	DEL	AL,SR	472	12	1
chr4	79526254	79532067	DEL	SR	5813	12	1
chr4	79622755	79624744	DEL	SR	1989	5	1
chr4	79625956	79626217	DEL	AL	261	7	0
chr4	79886938	79892339	DEL	SR	5401	19	1
chr4	79946700	79948704	DEL	AL,SR	2004	6	0
chr4	79971818	79974228	DEL	SR	2410	10	0
chr4	80004169	80013704	DEL	SR	9535	8	1
chr4	80055255	80056667	DEL	AL,SR	1412	7	0
chr4	80110712	80115779	DEL	SR	5067	15	0
chr4	80134292	80134597	DEL	AL,SR	305	16	0
chr4	80180817	80182783	DEL	AL,SR	1966	27	0
chr4	80384724	80392899	DEL	SR	8175	6	1
chr4	80479583	80480501	DEL	AL,SR	918	12	0
chr4	80505237	80505488	DEL	AL	251	13	0
chr4	80520237	80521197	DEL	AL,SR	960	12	0
chr4	80529090	80529282	INS	AL	192	6	0
chr4	80559627	80560294	DEL	AL	667	9	0
chr4	80565372	80566685	DEL	AL	1313	5	0
chr4	80578835	80578901	INS	AL	69	5	0
chr4	80625780	80626265	DEL	AL,SR	485	13	0
chr4	80628224	80628383	INS	AL	161	5	0
chr4	80644249	80649702	DEL	SR	5453	12	1
chr4	80702362	80709827	DEL	SR	7465	15	1
chr4	80767325	80769982	DEL	AL,SR	2657	31	1
chr4	80769816	80769983	DEL	AL	167	7	1
chr4	80776629	80777120	DEL	AL,SR	491	15	0
chr4	81596735	81599023	DEL	AL,SR	2288	5	0
chr4	81747260	81747478	INS	AL	219	12	0
chr4	81768570	81768632	DEL	AL	62	9	0
chr4	81777069	81777466	DEL	AL,SR	397	12	0
chr4	81823283	81825898	DEL	AL,SR	2615	12	0
chr4	81832129	81832209	DEL	AL	80	13	0
chr4	81853699	81853963	INS	AL,SR	265	9	0
chr4	81878859	81879842	DEL	AL,SR	983	22	0
chr4	82013997	82015119	DEL	AL,SR	1122	13	0
chr4	82043182	82058588	DEL	SR	15406	6	1
chr4	82062435	82063103	DEL	AL,SR	668	6	0
chr4	82224580	82228457	DEL	SR	3877	6	1
chr4	82277067	82280802	DEL	AL,SR	3735	10	1
chr4	82286189	82286247	DEL	AL	58	10	1
chr4	82524385	82525932	DEL	AL,SR	1547	25	0
chr4	82608601	82608986	DEL	AL,SR	385	17	0
chr4	82610834	82611170	DEL	AL,SR	336	15	1
chr4	82867278	82868476	DEL	AL,SR	1198	19	0
chr4	83023098	83028086	DEL	SR	4988	6	1
chr4	83034673	83035094	INS	AL	423	5	0
chr4	83037944	83080042	DEL	SR	42098	7	1
chr4	83277355	83286974	DEL	SR	9619	11	1
chr4	83294225	83294286	DEL	AL	61	5	1
chr4	83365723	83366429	DEL	SR	706	5	1
chr4	83375162	83375404	DEL	AL	242	9	1
chr4	83478344	83478427	DEL	AL	83	14	1
chr4	83493158	83493314	DEL	AL	156	12	0
chr4	83524699	83524823	DEL	AL	124	5	0
chr4	83570530	83570772	DEL	AL	242	6	0
chr4	83573504	83573652	DEL	AL	148	15	0
chr4	83578695	83581841	DEL	AL,SR	3146	27	1
chr4	83601412	83610716	DEL	SR	9304	12	1
chr4	83752233	83752464	DEL	AL	231	6	0
chr4	83755851	83756120	DEL	AL,SR	269	9	1
chr4	83766182	83772602	DEL	SR	6420	8	1
chr4	83794735	83794871	INS	AL	134	7	0
chr4	83796665	83796891	DEL	AL	226	11	0
chr4	83809342	83809446	DEL	AL	104	8	0
chr4	83847445	83850669	DEL	AL,SR	3224	24	1
chr4	83868524	83873525	DEL	SR	5001	11	1
chr4	83876110	83880957	DEL	SR	4847	12	0
chr4	83882473	83883642	DEL	AL,SR	1169	15	1
chr4	83886003	83889320	DEL	SR	3317	29	1
chr4	83892364	83895423	DEL	AL,SR	3059	23	1
chr4	83896578	83897452	DEL	AL	874	7	0
chr4	83938299	83938433	INS	AL	135	11	0
chr4	83938565	83939233	DEL	AL,SR	668	17	1
chr4	83950186	83950327	DEL	AL	141	10	0
chr4	83985750	83986135	DEL	AL,SR	385	5	1
chr4	84049780	84053047	DEL	SR	3267	6	1
chr4	84070620	84090139	DEL	SR	19519	7	0
chr4	84092763	84092867	INS	AL	106	8	0
chr4	84117316	84117429	DEL	AL	113	7	1
chr4	84117810	84117874	DEL	AL	64	7	0
chr4	84121191	84122174	DEL	AL,SR	983	20	0
chr4	84123760	84124197	INS	AL	438	15	0
chr4	84175704	84175767	DEL	AL	63	16	0
chr4	84191516	84191606	DEL	AL	90	8	1
chr4	84196947	84197034	DEL	AL	87	9	1
chr4	84271772	84287058	DEL	SR	15286	5	0
chr4	84312069	84329917	DEL	SR	17848	12	1
chr4	84331474	84334625	DEL	SR	3151	12	0
chr4	84343119	84343400	DEL	AL	281	18	1
chr4	84348931	84349028	DEL	AL	97	27	0
chr4	84354536	84358066	DEL	AL,SR	3530	26	1
chr4	84361747	84364923	DEL	AL,SR	3176	30	1
chr4	84372408	84372585	INS	AL	177	10	1
chr4	84417439	84417510	DEL	AL	71	10	0
chr4	84425346	84427552	DEL	AL,SR	2206	12	0
chr4	84446246	84446412	DEL	AL	166	8	0
chr4	84454321	84454497	INS	AL	184	17	0
chr4	84476069	84476123	DEL	AL	54	10	0
chr4	84497621	84497797	DEL	AL	176	7	1
chr4	84510985	84511387	DEL	AL,SR	402	6	0
chr4	84556304	84571476	DEL	SR	15172	5	0
chr4	84588705	84589267	DEL	AL,SR	562	13	0
chr4	84614132	84614303	DEL	AL,SR	171	19	0
chr4	84615531	84615627	DEL	AL	96	15	1
chr4	84628985	84630463	DEL	AL,SR	1478	7	0
chr4	84729070	84729299	DEL	AL,SR	229	14	1
chr4	84730142	84730220	INS	AL	77	15	1
chr4	84730862	84731421	DEL	AL,SR	559	9	0
chr4	84872534	84873628	DEL	SR	1094	7	1
chr4	84977749	84977908	DEL	AL	159	9	0
chr4	84978753	84978842	DEL	AL	89	10	0
chr4	85037293	85037390	DEL	AL	97	20	0
chr4	85063509	85063645	INS	AL	138	8	1
chr4	85084762	85086311	DEL	AL,SR	1549	15	0
chr4	85089647	85089803	DEL	AL	156	12	0
chr4	85111529	85114133	DEL	AL,SR	2604	15	1
chr4	85134676	85143566	DEL	SR	8890	27	1
chr4	85178283	85183379	DEL	SR	5096	7	0
chr4	85249979	85250210	DEL	AL	231	8	0
chr4	85265066	85280413	DEL	SR	15347	23	1
chr4	85296091	85296256	DEL	AL	165	12	0
chr4	85414337	85414711	DEL	AL	374	11	0
chr4	85505613	85505799	INS	AL	188	18	0
chr4	85527459	85527946	DEL	AL,SR	487	21	1
chr4	85529715	85529914	DEL	AL	199	8	0
chr4	85747676	85747815	DEL	AL	139	5	0
chr4	85822616	85822805	INS	AL	190	12	0
chr4	85824892	85825083	INS	AL	187	19	0
chr4	85839083	85840000	DEL	AL,SR	917	17	0
chr4	85963593	85970166	DEL	SR	6573	14	0
chr4	85976279	85981807	DEL	SR	5528	16	1
chr4	85995439	85995618	DEL	AL	179	7	0
chr4	85998811	85999481	INS	AL,SR	670	6	0
chr4	86009743	86034437	DEL	SR	24694	5	1
chr4	86113610	86122747	DEL	SR	9137	12	1
chr4	86154894	86164219	DEL	SR	9325	7	1
chr4	86182145	86187758	DEL	SR	5613	11	0
chr4	86190650	86190714	INS	AL	60	19	1
chr4	86292520	86317743	DEL	SR	25223	6	1
chr4	86383540	86387785	DEL	SR	4245	8	1
chr4	86406617	86407781	DEL	AL,SR	1164	6	0
chr4	86444761	86454648	DEL	SR	9887	5	1
chr4	86646204	86651766	DEL	SR	5562	9	1
chr4	86659399	86666650	DEL	SR	7251	8	1
chr4	86667348	86667665	INS	AL,SR	317	6	0
chr4	86882328	86884723	DEL	AL,SR	2395	9	1
chr4	86891251	86891329	INS	AL	76	7	0
chr4	86946894	86950626	DEL	AL,SR	3732	13	1
chr4	87011503	87020539	DEL	SR	9036	20	1
chr4	87025503	87025725	DEL	AL	222	8	0
chr4	87026257	87026395	DEL	AL	138	9	0
chr4	87028690	87029517	DEL	AL,SR	827	20	0
chr4	87031772	87031924	DEL	AL	152	13	0
chr4	87038053	87038385	DEL	AL	332	25	1
chr4	87046988	87047048	DEL	AL	60	8	0
chr4	87056924	87057272	DEL	AL,SR	348	5	1
chr4	87059575	87059754	DEL	AL	179	8	0
chr4	87061081	87061261	DEL	AL	180	9	0
chr4	87071218	87071310	DEL	AL	92	5	0
chr4	87083104	87083299	DEL	AL	195	14	0
chr4	87097463	87097722	DEL	AL	259	17	1
chr4	87107720	87107792	INS	AL,SR	69	23	1
chr4	87127833	87128090	DEL	AL	257	7	1
chr4	87174557	87175726	DEL	AL,SR	1169	14	0
chr4	87200133	87200988	DEL	AL,SR	855	11	0
chr4	87234132	87253630	DEL	SR	19498	11	1
chr4	87255075	87255968	DEL	AL,SR	893	8	0
chr4	87258840	87260866	DEL	AL,SR	2026	15	0
chr4	87268368	87268548	DEL	AL	180	13	0
chr4	87557454	87569585	DEL	SR	12131	12	1
chr4	87572490	87572605	INS	AL	115	5	0
chr4	87580920	87581005	DEL	AL	85	11	0
chr4	87907670	87908100	DEL	AL,SR	430	8	0
chr4	87914093	87914421	DEL	AL,SR	328	6	0
chr4	87929934	87929994	DEL	AL	60	6	0
chr4	87941737	87941826	DEL	AL	89	7	0
chr4	87959659	87959885	DEL	AL	226	5	1
chr4	87985920	87988834	DEL	SR	2914	5	1
chr4	88022122	88022350	DEL	AL	228	7	0
chr4	88025884	88045515	DEL	SR	19631	17	1
chr4	88051317	88051498	DEL	AL	181	5	0
chr4	88060778	88061012	DEL	AL	234	7	0
chr4	88069585	88072681	DEL	AL,SR	3096	9	1
chr4	88092003	88092140	DEL	AL	137	10	0
chr4	88135540	88136805	DEL	AL,SR	1265	11	1
chr4	88169678	88170037	DEL	AL,SR	359	20	0
chr4	88170906	88171577	DEL	AL,SR	671	10	1
chr4	88314008	88323870	DEL	SR	9862	6	1
chr4	88365143	88367281	DEL	AL,SR	2138	18	1
chr4	88379248	88380685	DEL	AL,SR	1437	13	1
chr4	88549646	88557426	DEL	SR	7780	5	1
chr4	88615640	88619888	DEL	SR	4248	7	1
chr4	88625096	88625948	DEL	AL,SR	852	16	0
chr4	88630489	88630964	INS	AL,SR	475	19	0
chr4	88631569	88631736	INS	AL	170	11	0
chr4	88656387	88656439	DEL	AL	52	5	0
chr4	88656546	88656717	INS	AL	169	19	0
chr4	88669037	88669213	DEL	AL	176	10	0
chr4	88701093	88707239	DEL	SR	6146	12	1
chr4	88724460	88726340	DEL	AL,SR	1880	6	0
chr4	88810811	88813812	DEL	SR	3001	5	0
chr4	88868058	88875131	DEL	SR	7073	10	0
chr4	88911239	88918512	DEL	SR	7273	7	0
chr4	88919736	88941068	DEL	SR	21332	7	0
chr4	88958862	88959075	DEL	AL	213	11	0
chr4	88989379	88990249	DEL	AL,SR	870	24	1
chr4	89016526	89016812	INS	AL,SR	287	5	0
chr4	89085489	89085665	INS	AL	181	5	0
chr4	89085879	89086171	DEL	AL	292	15	1
chr4	89155116	89155368	INS	AL,SR	253	11	0
chr4	89211415	89211659	DEL	AL	244	25	0
chr4	89213822	89213895	DEL	AL	73	7	0
chr4	89217594	89217884	DEL	AL	290	5	0
chr4	89561236	89561861	DEL	AL,SR	625	22	0
chr4	89568042	89568309	INS	AL,SR	267	9	0
chr4	89609058	89611184	DEL	AL,SR	2126	12	1
chr4	89664248	89667700	DEL	SR	3452	12	1
chr4	89679817	89706392	DEL	SR	26575	16	1
chr4	89710174	89710455	DEL	AL,SR	281	14	0
chr4	89727072	89739010	DEL	SR	11938	13	1
chr4	89747784	89747974	INS	AL	188	6	0
chr4	89775507	89775745	INS	AL	236	14	0
chr4	89780798	89780986	DEL	AL	188	11	0
chr4	89823476	89840125	DEL	SR	16649	18	1
chr4	89846824	89846929	DEL	AL	105	7	1
chr4	89889609	89890397	DEL	AL,SR	788	14	0
chr4	89926083	89926245	DEL	AL	162	14	0
chr4	89939857	89940278	INS	AL	423	12	0
chr4	89945633	89945913	DEL	AL,SR	280	16	0
chr4	89948942	89949104	DEL	AL	162	9	0
chr4	89969284	89969400	DEL	AL	116	13	0
chr4	89975536	89975693	DEL	AL	157	10	0
chr4	90012897	90018420	DEL	SR	5523	14	1
chr4	90052140	90053262	DEL	AL,SR	1122	15	1
chr4	90326711	90328032	DEL	AL,SR	1321	7	1
chr4	90394408	90394538	DEL	AL	130	7	0
chr4	90428564	90429275	DEL	AL,SR	711	5	0
chr4	90432464	90434793	DEL	SR	2329	7	0
chr4	90487735	90487789	DEL	AL	54	13	0
chr4	90508669	90508722	INS	AL	53	6	0
chr4	90752176	90759445	DEL	SR	7269	10	1
chr4	90776173	90777342	DEL	AL,SR	1169	12	1
chr4	90786120	90828702	DEL	SR	42582	13	1
chr4	90841042	90842338	DEL	AL,SR	1296	12	0
chr4	90913021	90914200	DEL	AL,SR	1179	26	1
chr4	90920179	90920885	DEL	AL,SR	706	26	0
chr4	90940011	90945585	DEL	SR	5574	13	1
chr4	91013031	91014012	DEL	AL,SR	981	11	0
chr4	91025027	91026057	DEL	AL,SR	1030	6	1
chr4	91150702	91163419	DEL	SR	12717	16	0
chr4	91168111	91199522	DEL	SR	31411	11	0
chr4	91196328	91199524	DEL	AL,SR	3196	6	0
chr4	91202257	91203258	DEL	AL,SR	1001	22	0
chr4	91214491	91217576	DEL	AL,SR	3085	15	1
chr4	91398243	91401207	DEL	SR	2964	17	1
chr4	91425561	91453741	DEL	SR	28180	24	0
chr4	91758144	91758305	DEL	AL	161	7	0
chr4	91861668	91879228	DEL	SR	17560	12	1
chr4	91973883	91973934	DEL	AL	51	6	0
chr4	91986159	91986404	DEL	AL,SR	245	10	0
chr4	91989387	91993310	DEL	SR	3923	8	1
chr4	91996656	91998583	DEL	AL,SR	1927	11	0
chr4	92042224	92057774	DEL	SR	15550	16	1
chr4	92067593	92074597	DEL	SR	7004	5	1
chr4	92153477	92174483	DEL	SR	21006	17	1
chr4	92304925	92309640	DEL	SR	4715	5	1
chr4	92346314	92347069	DEL	AL,SR	755	7	0
chr4	92375334	92375691	DEL	AL	357	7	1
chr4	92451377	92451607	DEL	AL	230	8	0
chr4	92602117	92602267	INS	AL	150	12	0
chr4	92608189	92608267	INS	AL	77	6	0
chr4	92777836	92800609	DEL	SR	22773	9	1
chr4	92854922	92867290	DEL	SR	12368	11	1
chr4	92907219	92907354	DEL	AL	135	5	0
chr4	92910048	92913514	DEL	SR	3466	14	1
chr4	92924335	92924481	DEL	AL	146	6	0
chr4	92992098	92992173	DEL	AL	75	16	0
chr4	92996573	92996752	INS	AL,SR	180	14	0
chr4	93017574	93023221	DEL	SR	5647	11	1
chr4	93028132	93028238	DEL	AL	106	5	0
chr4	93034237	93034473	DEL	AL	236	15	0
chr4	93037072	93037513	DEL	AL	441	11	0
chr4	93042134	93070432	DEL	SR	28298	14	1
chr4	93146261	93150199	DEL	SR	3938	11	1
chr4	93165066	93168826	DEL	SR	3760	19	1
chr4	93170700	93170898	INS	AL	205	12	0
chr4	93182780	93185190	DEL	SR	2410	7	1
chr4	93330730	93333152	DEL	AL,SR	2422	13	0
chr4	93478425	93481329	DEL	SR	2904	6	1
chr4	93490903	93508912	DEL	SR	18009	10	1
chr4	94041925	94042195	DEL	AL	270	10	0
chr4	94055088	94056381	DEL	AL,SR	1293	16	1
chr4	94057169	94057327	DEL	AL	158	9	1
chr4	94095281	94096649	DEL	AL,SR	1368	13	0
chr4	94098755	94098851	INS	AL	97	12	0
chr4	94101537	94101591	INS	AL	54	11	0
chr4	94102479	94102566	INS	AL	88	14	0
chr4	94180375	94180527	DEL	AL	152	9	0
chr4	94184716	94185794	DEL	AL,SR	1078	7	0
chr4	94239307	94254716	DEL	SR	15409	10	1
chr4	94260447	94261733	DEL	AL,SR	1286	16	1
chr4	94272737	94272981	DEL	AL	244	12	0
chr4	94290709	94297936	DEL	SR	7227	9	1
chr4	94304726	94306033	DEL	AL,SR	1307	5	0
chr4	94370038	94375200	DEL	SR	5162	14	1
chr4	94383262	94390869	DEL	SR	7607	9	1
chr4	94399067	94399139	DEL	AL	72	6	0
chr4	94413837	94414001	DEL	AL	164	18	0
chr4	94644556	94654607	DEL	SR	10051	30	1
chr4	94658679	94659333	DEL	SR	654	13	1
chr4	94742042	94742539	INS	AL,SR	497	19	0
chr4	94813600	94813788	INS	AL	187	8	0
chr4	94817074	94817306	DEL	AL	232	13	0
chr4	94860204	94865273	DEL	SR	5069	15	1
chr4	94868705	94868885	INS	AL	180	5	0
chr4	94890171	94890628	DEL	AL	457	16	0
chr4	94905185	94907133	DEL	SR	1948	6	1
chr4	94991274	94997096	DEL	SR	5822	21	1
chr4	95000121	95000283	INS	AL,SR	157	18	0
chr4	95035106	95035633	DEL	AL,SR	527	5	0
chr4	95075075	95075251	DEL	AL	176	10	0
chr4	95076834	95077065	INS	AL,SR	231	12	0
chr4	95077024	95077217	DEL	AL	193	11	1
chr4	95096271	95096344	DEL	AL	73	8	1
chr4	95135802	95136186	DEL	AL	384	10	0
chr4	95264565	95265723	DEL	AL,SR	1158	14	0
chr4	95332841	95333383	DEL	AL,SR	542	13	0
chr4	95351292	95362999	DEL	SR	11707	7	0
chr4	95399158	95399591	DEL	AL,SR	433	10	0
chr4	95502877	95508295	DEL	SR	5418	7	0
chr4	95512072	95512923	DEL	AL,SR	851	5	0
chr4	95537780	95544420	DEL	SR	6640	7	1
chr4	95547146	95548024	DEL	AL	878	6	0
chr4	95628576	95632783	DEL	SR	4207	10	0
chr4	95637681	95642078	DEL	SR	4397	9	1
chr4	95657174	95657424	DEL	AL	250	6	0
chr4	95746395	95746705	DEL	AL	310	11	0
chr4	95796669	95797134	INS	AL	464	15	0
chr4	95869427	95878332	DEL	SR	8905	5	1
chr4	95878620	95879886	DEL	SR	1266	7	1
chr4	95896879	95900615	DEL	SR	3736	13	1
chr4	95910041	95919772	DEL	SR	9731	6	1
chr4	95925447	95928465	DEL	SR	3018	11	1
chr4	95929918	95930088	DEL	AL	170	8	0
chr4	95931347	95931531	DEL	AL	184	8	0
chr4	95937725	95937968	DEL	AL,SR	243	8	1
chr4	95947377	95950600	DEL	AL,SR	3223	8	0
chr4	95966199	95966667	DEL	AL,SR	468	13	0
chr4	96225471	96225548	DEL	AL	77	8	0
chr4	96429238	96434150	DEL	SR	4912	10	0
chr4	96436720	96436881	INS	AL	161	5	0
chr4	96440334	96443409	DEL	AL,SR	3075	24	1
chr4	96448903	96449052	INS	AL	147	7	0
chr4	96457548	96457829	DEL	AL	281	8	0
chr4	96468402	96468652	DEL	AL	250	8	0
chr4	96505742	96506231	DEL	AL,SR	489	19	0
chr4	96514122	96514173	DEL	AL	51	12	1
chr4	96546919	96547150	INS	AL,SR	240	12	0
chr4	96553081	96553334	DEL	AL	253	11	0
chr4	96600565	96625692	DEL	SR	25127	12	1
chr4	96853086	96856526	DEL	AL,SR	3440	24	1
chr4	96865808	96871564	DEL	SR	5756	14	1
chr4	96884383	96884511	DEL	AL	128	16	0
chr4	96886369	96886586	INS	AL	220	11	0
chr4	96931205	96938466	DEL	SR	7261	8	1
chr4	96942007	96950850	DEL	SR	8843	13	1
chr4	96957732	96957786	INS	AL,SR	53	15	0
chr4	97034291	97034383	DEL	AL	92	13	0
chr4	97066354	97066440	DEL	AL	86	5	0
chr4	97192725	97193005	INS	AL,SR	281	5	0
chr4	97197222	97197409	INS	AL	190	6	0
chr4	97201781	97201940	INS	AL	160	11	0
chr4	97202006	97202207	DEL	AL	201	7	1
chr4	97221026	97224644	DEL	SR	3618	7	1
chr4	97351508	97351758	DEL	AL,SR	250	11	0
chr4	97438650	97438821	DEL	AL	171	7	0
chr4	97462273	97462356	DEL	AL	83	8	0
chr4	97569794	97570056	DEL	AL	262	5	0
chr4	97575609	97576390	DEL	AL,SR	781	11	0
chr4	97579527	97579902	DEL	AL	375	9	0
chr4	97591425	97608665	DEL	SR	17240	12	1
chr4	97679135	97679675	DEL	AL,SR	540	7	0
chr4	97959445	97962522	DEL	SR	3077	8	1
chr4	98020147	98021365	DEL	AL,SR	1218	11	1
chr4	98026540	98048336	DEL	SR	21796	11	1
chr4	98048789	98048850	DEL	AL	61	6	0
chr4	98105785	98107884	DEL	AL,SR	2099	9	1
chr4	98119896	98120150	DEL	AL	254	8	0
chr4	98125409	98128427	DEL	AL,SR	3018	12	1
chr4	98139985	98140063	DEL	AL	78	5	1
chr4	98204864	98205054	INS	AL	192	8	0
chr4	98239519	98239772	DEL	AL	253	6	0
chr4	98249239	98249585	DEL	AL,SR	346	16	0
chr4	98250522	98251019	DEL	AL,SR	497	11	0
chr4	98254013	98254227	DEL	AL	214	8	0
chr4	98262737	98262827	DEL	AL	90	18	0
chr4	98263709	98264070	INS	AL	363	18	0
chr4	98281476	98285095	DEL	SR	3619	26	1
chr4	98289435	98290549	DEL	AL,SR	1114	5	0
chr4	98321344	98351296	DEL	SR	29952	13	1
chr4	98353828	98354937	DEL	AL,SR	1109	6	1
chr4	98458544	98460986	DEL	AL,SR	2442	19	0
chr4	98597685	98598188	DEL	AL,SR	503	15	0
chr4	98599904	98600071	DEL	AL	167	15	0
chr4	98600522	98600695	INS	AL	174	8	0
chr4	98607969	98608625	DEL	AL	656	7	1
chr4	98639639	98639711	DEL	AL	72	15	1
chr4	98688106	98688185	DEL	AL	79	6	0
chr4	98709044	98709099	DEL	AL	55	10	1
chr4	98711050	98711998	DEL	SR	948	5	0
chr4	98737898	98737955	DEL	AL	57	5	0
chr4	98817605	98817881	INS	AL,SR	277	13	0
chr4	98842593	98843139	DEL	SR	546	5	0
chr4	98878868	98881067	DEL	AL,SR	2199	6	0
chr4	99001774	99001975	DEL	AL	201	15	0
chr4	99014929	99015063	DEL	AL	134	8	1
chr4	99038224	99038632	DEL	AL	408	6	0
chr4	99050761	99052176	DEL	AL,SR	1415	11	1
chr4	99082633	99082802	DEL	AL	169	16	0
chr4	99090659	99090934	DEL	AL,SR	275	15	0
chr4	99094456	99098579	DEL	SR	4123	7	1
chr4	99173973	99183459	DEL	SR	9486	5	1
chr4	99184369	99186493	DEL	SR	2124	5	1
chr4	99398988	99419610	DEL	SR	20622	12	1
chr4	99443365	99455502	DEL	SR	12137	14	1
chr4	99458153	99458381	DEL	AL	228	9	0
chr4	99935648	99935900	DEL	AL,SR	252	15	0
chr4	99990433	99999806	DEL	SR	9373	6	0
chr4	100170231	100170445	DEL	AL	214	8	0
chr4	100175413	100175509	DEL	AL	96	10	0
chr4	100180476	100180635	DEL	AL	159	9	1
chr4	100182968	100194954	DEL	SR	11986	9	0
chr4	100249807	100250078	DEL	AL,SR	271	12	1
chr4	100334740	100346107	DEL	SR	11367	10	1
chr4	100354897	100355121	DEL	AL	224	12	0
chr4	100386441	100386937	DEL	AL,SR	496	20	0
chr4	100387961	100388184	DEL	AL	223	20	1
chr4	100402266	100402507	DEL	AL	241	5	0
chr4	100451166	100462039	DEL	SR	10873	14	1
chr4	100591961	100612843	DEL	SR	20882	5	1
chr4	100615025	100618815	DEL	SR	3790	5	1
chr4	100702251	100728671	DEL	SR	26420	8	1
chr4	100730008	100734264	DEL	SR	4256	7	1
chr4	100734954	100738711	DEL	SR	3757	7	1
chr4	100822628	100822690	INS	AL,SR	62	14	0
chr4	100863981	100893874	DEL	SR	29893	14	1
chr4	100906605	100921061	DEL	SR	14456	10	1
chr4	100922677	100926933	DEL	SR	4256	11	1
chr4	100940370	100940769	DEL	AL	399	8	1
chr4	100944529	100944904	DEL	AL,SR	375	14	0
chr4	100952244	100952307	DEL	AL	63	9	0
chr4	101032552	101032950	DEL	AL	398	10	0
chr4	101033531	101037155	DEL	SR	3624	21	1
chr4	101038813	101039038	DEL	AL	225	7	0
chr4	101057438	101057740	INS	AL,SR	302	14	0
chr4	101172399	101179467	DEL	SR	7068	8	1
chr4	101214404	101226484	DEL	SR	12080	10	1
chr4	101260856	101260917	INS	AL	61	5	0
chr4	101289410	101296404	DEL	SR	6994	29	1
chr4	101299523	101299599	DEL	AL	76	15	0
chr4	101332289	101332449	INS	AL	163	15	0
chr4	101333495	101333754	DEL	AL,SR	259	20	0
chr4	101337944	101338115	DEL	AL	171	8	1
chr4	101339727	101347177	DEL	SR	7450	14	1
chr4	101347811	101350253	DEL	SR	2442	14	1
chr4	101550331	101554157	DEL	SR	3826	5	0
chr4	101564224	101564459	INS	AL,SR	235	5	0
chr4	101575639	101575700	DEL	AL	61	11	0
chr4	101617356	101621663	DEL	SR	4307	11	1
chr4	101624196	101635799	DEL	SR	11603	13	0
chr4	101666136	101691426	DEL	SR	25290	5	1
chr4	101691944	101692992	DEL	SR	1048	5	0
chr4	101695448	101706577	DEL	SR	11129	14	1
chr4	101979214	101982433	DEL	SR	3219	10	1
chr4	101986269	101991172	DEL	SR	4903	14	1
chr4	101994921	101995255	DEL	AL	334	12	0
chr4	102003825	102008815	DEL	SR	4990	5	0
chr4	102201908	102204302	DEL	AL,SR	2394	15	0
chr4	102215542	102216823	DEL	AL,SR	1281	12	0
chr4	102389756	102433278	DEL	SR	43522	5	1
chr4	102463532	102475275	DEL	SR	11743	26	1
chr4	102477601	102477877	DEL	AL,SR	276	13	0
chr4	102482867	102483076	DEL	AL	209	14	1
chr4	102628637	102651687	DEL	SR	23050	5	1
chr4	102742817	102742891	INS	AL	76	16	1
chr4	102756943	102757184	INS	AL,SR	241	6	0
chr4	102760378	102760657	DEL	AL	279	17	0
chr4	102827797	102827858	INS	AL	61	7	0
chr4	102830119	102836380	DEL	SR	6261	7	1
chr4	102836968	102848330	DEL	SR	11362	6	1
chr4	102877681	102877839	INS	AL,SR	149	15	0
chr4	102877191	102877357	DEL	AL,SR	166	13	0
chr4	102878558	102879181	DEL	AL,SR	623	15	1
chr4	102944554	102945815	DEL	AL,SR	1261	25	0
chr4	102961597	102961854	DEL	AL,SR	257	11	0
chr4	102964937	102965055	DEL	AL	118	6	0
chr4	102992081	102992383	INS	AL,SR	297	16	0
chr4	103007172	103007228	INS	AL	62	20	0
chr4	103007972	103008227	DEL	AL	255	22	0
chr4	103009505	103010227	DEL	AL,SR	722	21	1
chr4	103220519	103280737	DEL	SR	60218	15	1
chr4	103285315	103304439	DEL	SR	19124	10	1
chr4	103312532	103312679	DEL	AL	147	10	0
chr4	103317134	103317204	DEL	AL	70	10	0
chr4	103390428	103390646	INS	AL	218	8	0
chr4	103396022	103396256	DEL	AL	234	18	0
chr4	103398387	103398563	INS	AL	178	19	0
chr4	103401166	103401263	DEL	AL	97	5	0
chr4	103536802	103538362	DEL	AL,SR	1560	14	1
chr4	103575021	103575177	INS	AL	156	5	1
chr4	103607071	103629603	DEL	SR	22532	7	0
chr4	104381063	104381422	DEL	AL	359	5	0
chr4	104391753	104392324	DEL	AL,SR	571	14	0
chr4	104394168	104394412	DEL	AL	244	19	0
chr4	104397408	104398156	DEL	AL,SR	748	15	1
chr4	104398519	104398618	DEL	AL	99	5	0
chr4	104461470	104487643	DEL	SR	26173	6	1
chr4	104853247	104871950	DEL	SR	18703	10	1
chr4	105024466	105025677	DEL	AL,SR	1211	16	1
chr4	105027332	105027464	DEL	AL	132	12	0
chr4	105055931	105059375	DEL	AL,SR	3444	14	0
chr4	105068501	105068736	DEL	AL	235	5	0
chr4	105071858	105082364	DEL	SR	10506	14	1
chr4	105088564	105088746	DEL	AL	182	25	0
chr4	105096603	105137700	DEL	SR	41097	7	1
chr4	105138621	105180925	DEL	SR	42304	7	1
chr4	105230050	105231542	DEL	AL,SR	1492	9	1
chr4	105239027	105248656	DEL	SR	9629	7	1
chr4	105283360	105283440	DEL	AL	80	8	0
chr4	105299777	105299963	INS	AL	189	13	0
chr4	105301345	105301512	DEL	AL	167	13	0
chr4	105307835	105308068	DEL	AL	233	8	1
chr4	105309275	105309767	INS	AL	492	12	1
chr4	105326385	105326639	DEL	AL	254	5	0
chr4	105334405	105347660	DEL	SR	13255	5	1
chr4	105374679	105395537	DEL	SR	20858	9	1
chr4	105399651	105399802	DEL	AL	151	5	0
chr4	105406779	105406963	DEL	AL,SR	184	14	0
chr4	105411235	105411335	DEL	AL	100	10	0
chr4	105430166	105430315	DEL	AL	149	7	0
chr4	105441232	105452445	DEL	SR	11213	6	0
chr4	105457948	105469177	DEL	SR	11229	17	1
chr4	105516803	105528596	DEL	SR	11793	7	1
chr4	105533548	105534057	INS	AL	511	7	0
chr4	105571655	105578027	DEL	SR	6372	7	1
chr4	105603229	105603996	DEL	AL,SR	767	8	1
chr4	105657203	105668471	DEL	SR	11268	11	1
chr4	105679960	105680721	DEL	AL,SR	761	8	0
chr4	105699957	105700029	DEL	AL	72	14	1
chr4	105708000	105710511	DEL	AL,SR	2511	8	0
chr4	105734567	105734748	DEL	AL	181	14	1
chr4	105741149	105750399	DEL	SR	9250	20	1
chr4	105787042	105787277	DEL	AL	235	11	0
chr4	105802073	105802287	INS	AL	212	9	0
chr4	105809978	105810183	INS	AL	204	8	1
chr4	105812517	105812749	DEL	AL	232	13	0
chr4	105864197	105872546	DEL	SR	8349	6	1
chr4	105873075	105890330	DEL	SR	17255	6	0
chr4	105891143	105891533	DEL	AL	390	10	0
chr4	105895542	105895763	INS	AL,SR	218	16	0
chr4	105962305	105967572	DEL	SR	5267	6	0
chr4	106008815	106010127	DEL	AL,SR	1312	20	0
chr4	106011491	106011547	DEL	AL	56	6	0
chr4	106011872	106011959	DEL	AL	87	8	1
chr4	106059655	106060724	DEL	AL,SR	1069	6	0
chr4	106089430	106110089	DEL	SR	20659	7	0
chr4	106134821	106135812	DEL	AL,SR	991	23	1
chr4	106160863	106184513	DEL	SR	23650	13	1
chr4	106266983	106274269	DEL	SR	7286	5	1
chr4	106298510	106298670	INS	AL	159	14	0
chr4	106460740	106462485	DEL	SR	1745	8	0
chr4	106486026	106489746	DEL	SR	3720	8	1
chr4	106570616	106577267	DEL	SR	6651	8	1
chr4	106579951	106580027	INS	AL	77	6	1
chr4	106678131	106678192	INS	AL	62	6	0
chr4	106702254	106703165	DEL	AL,SR	911	7	0
chr4	106727209	106727266	DEL	AL	57	5	1
chr4	106836358	106856956	DEL	SR	20598	12	1
chr4	106863799	106863890	INS	AL	91	6	1
chr4	107145967	107155447	DEL	SR	9480	19	1
chr4	107254958	107267016	DEL	SR	12058	11	1
chr4	107293492	107293573	DEL	AL	81	8	0
chr4	107298561	107298732	DEL	AL	171	21	0
chr4	107334803	107334876	DEL	AL	73	11	0
chr4	107355863	107358508	DEL	SR	2645	7	0
chr4	107403772	107404152	DEL	AL,SR	380	11	0
chr4	107632913	107633587	DEL	AL,SR	674	17	1
chr4	107633652	107633736	INS	AL	84	13	1
chr4	107646153	107646220	INS	AL	69	6	1
chr4	107839296	107846203	DEL	SR	6907	6	1
chr4	108255535	108255710	INS	AL	177	5	1
chr4	108315536	108316898	DEL	AL,SR	1362	11	0
chr4	108411702	108412219	DEL	AL	517	7	0
chr4	108471952	108472978	DEL	AL,SR	1026	22	0
chr4	108475824	108476003	DEL	AL	179	12	0
chr4	108476576	108477241	DEL	AL,SR	665	15	1
chr4	108482442	108482612	INS	AL	174	7	0
chr4	108521721	108525477	DEL	SR	3756	9	0
chr4	108561394	108561665	DEL	AL,SR	271	10	0
chr4	108566465	108566526	DEL	AL	61	11	0
chr4	108567130	108567297	DEL	AL	167	9	1
chr4	108579291	108579434	DEL	AL,SR	143	24	0
chr4	108631155	108638902	DEL	SR	7747	8	1
chr4	108643367	108653329	DEL	SR	9962	12	1
chr4	108685043	108694637	DEL	SR	9594	13	1
chr4	108722240	108729171	DEL	SR	6931	5	1
chr4	108786498	108796020	DEL	SR	9522	14	1
chr4	108825104	108825341	INS	AL,SR	237	14	0
chr4	108841268	108841673	DEL	AL,SR	405	11	0
chr4	108843822	108844112	DEL	AL,SR	290	12	1
chr4	108974421	108980450	DEL	SR	6029	22	1
chr4	108993630	108993682	DEL	AL	52	8	1
chr4	109024801	109024853	DEL	AL	52	5	0
chr4	109035057	109035134	DEL	AL	77	10	0
chr4	109044822	109048300	DEL	SR	3478	13	1
chr4	109069801	109073306	DEL	AL,SR	3505	14	0
chr4	109084796	109092577	DEL	SR	7781	10	1
chr4	109129846	109153250	DEL	SR	23404	5	0
chr4	109158093	109158173	DEL	AL	80	9	0
chr4	109158574	109158627	DEL	AL	53	8	0
chr4	109187673	109206128	DEL	SR	18455	6	1
chr4	109227228	109232354	DEL	SR	5126	7	0
chr4	109256454	109256514	DEL	AL	60	6	0
chr4	109304016	109304289	INS	AL	273	7	0
chr4	109844989	109845052	DEL	AL,SR	63	17	0
chr4	109854900	109855085	DEL	AL	185	6	0
chr4	109858386	109858765	DEL	AL	379	5	1
chr4	109901090	109901264	DEL	AL	174	10	0
chr4	109940919	109941096	INS	AL	179	5	0
chr4	109941756	109941940	DEL	AL	184	11	1
chr4	109943411	109945938	DEL	SR	2527	18	1
chr4	109951377	109951533	DEL	AL	156	8	0
chr4	109976148	109976309	DEL	AL,SR	161	19	0
chr4	110008134	110008239	DEL	AL	105	13	0
chr4	110009974	110010147	INS	AL	174	11	1
chr4	110010993	110013590	DEL	AL,SR	2597	19	1
chr4	110022217	110025740	DEL	SR	3523	13	1
chr4	110133902	110135313	DEL	AL,SR	1411	10	0
chr4	110136223	110136733	DEL	AL,SR	510	13	0
chr4	110146505	110147631	DEL	AL,SR	1126	10	1
chr4	110164023	110164108	INS	AL	86	8	0
chr4	110171579	110173695	DEL	AL,SR	2116	17	1
chr4	110176923	110186665	DEL	SR	9742	20	1
chr4	110191444	110193660	DEL	AL,SR	2216	15	0
chr4	110430628	110430685	INS	AL	57	6	0
chr4	110492534	110521028	DEL	SR	28494	18	1
chr4	110524627	110527111	DEL	AL,SR	2484	13	1
chr4	110530885	110534772	DEL	SR	3887	14	1
chr4	110549408	110549506	DEL	AL	98	6	1
chr4	110590650	110611339	DEL	SR	20689	8	1
chr4	110695141	110695207	DEL	AL	66	23	0
chr4	110723754	110729621	DEL	SR	5867	13	1
chr4	110773713	110777675	DEL	SR	3962	5	0
chr4	110795127	110799460	DEL	SR	4333	11	1
chr4	110922571	110923393	DEL	AL,SR	822	25	0
chr4	111187866	111188029	DEL	AL	163	10	0
chr4	111235154	111239930	DEL	SR	4776	5	0
chr4	111289149	111289203	DEL	AL	54	14	0
chr4	111480648	111480721	DEL	AL	73	6	0
chr4	111510944	111512981	DEL	AL,SR	2037	12	1
chr4	111537120	111537175	INS	AL	52	6	0
chr4	111565640	111565699	DEL	AL	59	5	0
chr4	111688571	111698081	DEL	SR	9510	8	1
chr4	111731290	111731360	DEL	AL	70	5	1
chr4	112020276	112031919	DEL	SR	11643	8	1
chr4	112063712	112066077	DEL	AL,SR	2365	10	1
chr4	112093997	112094174	DEL	AL	177	9	0
chr4	112143805	112146966	DEL	SR	3161	5	1
chr4	112164241	112164324	INS	AL	84	9	0
chr4	112206620	112215623	DEL	SR	9003	6	1
chr4	112239142	112248547	DEL	SR	9405	8	1
chr4	112294988	112306614	DEL	SR	11626	6	1
chr4	112553238	112582414	DEL	SR	29176	6	1
chr4	112590882	112591085	INS	AL	206	9	0
chr4	112623429	112628033	DEL	SR	4604	6	1
chr4	112694277	112694473	INS	AL	199	10	0
chr4	112764608	112764954	DEL	AL,SR	346	5	0
chr4	112863517	112864079	DEL	AL,SR	562	18	1
chr4	112886593	112887352	DEL	AL,SR	759	11	0
chr4	112890999	112891182	INS	AL	182	7	0
chr4	112917922	112919354	DEL	SR	1432	5	1
chr4	112925436	112950750	DEL	SR	25314	5	1
chr4	112951622	112976713	DEL	SR	25091	8	1
chr4	112980094	112980612	DEL	SR	518	13	0
chr4	113007430	113009090	DEL	AL,SR	1660	17	0
chr4	113013478	113013648	DEL	AL	170	18	0
chr4	113017211	113017666	DEL	AL,SR	455	16	0
chr4	113019106	113020164	DEL	AL,SR	1058	15	1
chr4	113076499	113081927	DEL	SR	5428	14	1
chr4	113165542	113184021	DEL	SR	18479	6	1
chr4	113315021	113316251	DEL	SR	1230	9	1
chr4	113317015	113318358	DEL	SR	1343	9	1
chr4	113665419	113665652	DEL	AL	233	6	0
chr4	113672219	113688445	DEL	SR	16226	16	1
chr4	113728327	113728483	DEL	AL	156	19	0
chr4	113733311	113733690	DEL	AL,SR	379	17	0
chr4	113735575	113735713	DEL	AL	138	19	0
chr4	113757706	113760814	DEL	SR	3108	12	1
chr4	113763831	113764021	DEL	AL	190	8	0
chr4	113769837	113824383	DEL	SR	54546	17	1
chr4	113952533	113954155	DEL	SR	1622	8	1
chr4	113955401	113966207	DEL	SR	10806	9	1
chr4	113975508	113977744	DEL	SR	2236	8	1
chr4	114339550	114348601	DEL	SR	9051	5	1
chr4	114438824	114486108	DEL	SR	47284	5	1
chr4	114504472	114507089	DEL	AL,SR	2617	13	0
chr4	114530245	114530296	DEL	AL	51	6	0
chr4	114554247	114554317	DEL	AL	70	11	0
chr4	114559253	114559523	DEL	AL,SR	270	7	0
chr4	114576484	114576983	DEL	AL,SR	499	19	0
chr4	114623180	114623294	INS	AL	108	21	0
chr4	114628059	114629615	DEL	AL,SR	1556	15	1
chr4	114646374	114646474	INS	AL	100	7	0
chr4	114646472	114646559	DEL	AL	87	7	1
chr4	114655140	114655372	DEL	AL	232	8	0
chr4	114659131	114659623	INS	AL,SR	496	15	0
chr4	114664384	114664651	INS	AL	270	6	0
chr4	114721020	114731463	DEL	SR	10443	7	1
chr4	114849209	114851225	DEL	AL,SR	2016	17	1
chr4	114860416	114860507	DEL	AL	91	16	0
chr4	114865669	114865845	DEL	AL	176	7	0
chr4	115060039	115060715	DEL	AL,SR	676	10	0
chr4	115180915	115185217	DEL	SR	4302	8	1
chr4	115186778	115186829	DEL	AL	51	6	0
chr4	115189388	115189523	DEL	AL	135	8	0
chr4	115207661	115207719	INS	AL	57	18	0
chr4	115242941	115251020	DEL	SR	8079	14	1
chr4	115258594	115258756	INS	AL	164	10	0
chr4	115277436	115281201	DEL	SR	3765	6	0
chr4	115301289	115303243	DEL	AL,SR	1954	6	0
chr4	115316333	115316563	INS	AL	231	7	0
chr4	115323699	115323799	INS	AL,SR	101	17	0
chr4	115348055	115350469	DEL	SR	2414	6	0
chr4	115373783	115377647	DEL	SR	3864	6	1
chr4	115403463	115429837	DEL	SR	26374	6	1
chr4	115708489	115714756	DEL	SR	6267	18	1
chr4	115734265	115735421	DEL	AL,SR	1156	13	1
chr4	115772883	115772951	INS	AL	65	5	0
chr4	116364322	116364595	DEL	AL	273	6	1
chr4	116954791	116956849	DEL	AL,SR	2058	13	1
chr4	117100742	117101163	DEL	AL	421	7	0
chr4	117439321	117444618	DEL	SR	5297	8	1
chr4	117683091	117684296	DEL	AL,SR	1205	9	0
chr4	117727117	117728013	DEL	AL	896	5	0
chr4	117884173	117895951	DEL	SR	11778	11	1
chr4	117949847	117951056	DEL	AL,SR	1209	7	1
chr4	118005431	118006089	DEL	AL,SR	658	6	0
chr4	118049130	118049215	INS	AL	81	12	0
chr4	118093498	118095656	DEL	AL,SR	2158	10	1
chr4	118485117	118486320	DEL	AL,SR	1203	7	0
chr4	118526686	118538728	DEL	SR	12042	19	1
chr4	118554342	118556252	DEL	AL,SR	1910	19	0
chr4	118561683	118562648	DEL	AL,SR	965	13	1
chr4	118576432	118580119	DEL	SR	3687	6	1
chr4	118651454	118657781	DEL	SR	6327	8	0
chr4	118659336	118659406	INS	AL	70	5	0
chr4	118673820	118674074	DEL	AL	254	21	0
chr4	118705645	118705823	INS	AL,SR	179	15	0
chr4	118708196	118708354	DEL	AL	158	5	0
chr4	118744638	118744793	DEL	AL	155	21	0
chr4	119159455	119159609	DEL	AL	154	13	0
chr4	119350660	119351012	INS	AL,SR	352	14	0
chr4	119422647	119423183	DEL	AL,SR	536	20	0
chr4	119427042	119427219	DEL	AL	177	25	0
chr4	119602213	119602283	DEL	AL	70	6	0
chr4	119626467	119626704	INS	AL,SR	239	14	0
chr4	119636694	119636978	DEL	AL	284	20	0
chr4	119702526	119707042	DEL	SR	4516	15	1
chr4	119718508	119720970	DEL	SR	2462	15	1
chr4	119738553	119738846	DEL	AL	293	13	0
chr4	119848208	119848464	INS	AL,SR	256	6	0
chr4	119852340	119857711	DEL	SR	5371	19	1
chr4	119901018	119901156	DEL	AL	138	6	0
chr4	119903111	119903179	DEL	AL,SR	68	6	0
chr4	119904833	119905052	DEL	AL	219	6	0
chr4	119940498	119942505	DEL	AL,SR	2007	10	1
chr4	120087494	120089564	DEL	AL,SR	2070	13	1
chr4	120178525	120187378	DEL	SR	8853	22	1
chr4	120189805	120203024	DEL	SR	13219	15	1
chr4	120206846	120207617	DEL	AL,SR	771	7	0
chr4	120212694	120213515	DEL	AL,SR	821	20	0
chr4	120227745	120302348	DEL	SR	74603	16	1
chr4	120362166	120362571	DEL	AL,SR	405	19	0
chr4	120800100	120800332	DEL	AL	232	10	0
chr4	120807190	120808247	DEL	AL,SR	1057	7	1
chr4	120809536	120810401	DEL	AL,SR	865	6	1
chr4	120913645	120930482	DEL	SR	16837	14	1
chr4	120949765	120951073	DEL	AL,SR	1308	5	0
chr4	120956002	120956058	DEL	AL	56	5	1
chr4	121062869	121063934	DEL	AL,SR	1065	13	1
chr4	121084291	121084348	DEL	AL	57	6	0
chr4	121090015	121126628	DEL	SR	36613	14	1
chr4	121158749	121161964	DEL	AL,SR	3215	18	1
chr4	121166922	121167908	DEL	SR	986	5	1
chr4	121274235	121280711	DEL	SR	6476	7	0
chr4	121308962	121309767	DEL	AL,SR	805	6	0
chr4	121325782	121360867	DEL	SR	35085	5	1
chr4	121381182	121385534	DEL	SR	4352	5	0
chr4	121397098	121399321	DEL	AL,SR	2223	6	1
chr4	121420570	121420687	INS	AL,SR	114	13	0
chr4	121422554	121424087	DEL	AL,SR	1533	15	1
chr4	121461530	121463927	DEL	AL,SR	2397	11	0
chr4	121547817	121547871	INS	AL	55	10	0
chr4	121563468	121563700	DEL	AL	232	6	0
chr4	121572526	121584081	DEL	SR	11555	12	1
chr4	121615473	121631565	DEL	SR	16092	8	1
chr4	121643013	121643196	DEL	AL	183	14	0
chr4	121654953	121660347	DEL	SR	5394	24	1
chr4	121683585	121683673	DEL	AL	88	6	0
chr4	121688492	121706171	DEL	SR	17679	13	1
chr4	121712912	121713078	DEL	AL	166	5	0
chr4	121790882	121794081	DEL	AL,SR	3199	17	1
chr4	121850380	121867270	DEL	SR	16890	11	1
chr4	121957590	121957670	DEL	AL	80	22	0
chr4	121961216	121961477	DEL	AL,SR	261	18	0
chr4	122032520	122032579	DEL	AL	59	7	0
chr4	122110241	122112811	DEL	AL,SR	2570	32	0
chr4	122145457	122156739	DEL	SR	11282	7	0
chr4	122160014	122160228	DEL	AL	214	5	0
chr4	122164154	122171478	DEL	SR	7324	19	1
chr4	122172395	122172448	INS	AL	52	6	0
chr4	122197077	122216606	DEL	SR	19529	13	1
chr4	122242751	122262899	DEL	SR	20148	12	1
chr4	122300825	122300911	DEL	AL	86	8	0
chr4	122397556	122403529	DEL	SR	5973	17	1
chr4	122412815	122413077	DEL	AL	262	9	0
chr4	122467333	122467569	DEL	AL	236	16	0
chr4	122468363	122468425	DEL	AL	62	13	0
chr4	122482880	122482944	INS	AL	64	15	0
chr4	122485865	122486046	DEL	AL	181	9	0
chr4	122502829	122503616	DEL	AL,SR	787	17	1
chr4	122506699	122507920	DEL	AL,SR	1221	28	1
chr4	122508836	122509015	INS	AL	180	10	1
chr4	122509999	122511206	DEL	AL,SR	1207	19	1
chr4	122511328	122511500	INS	AL	175	5	0
chr4	122513191	122514417	DEL	AL,SR	1226	8	0
chr4	122539135	122539427	DEL	AL	292	5	0
chr4	122579784	122583522	DEL	AL,SR	3738	5	1
chr4	122593138	122593209	DEL	AL	71	7	0
chr4	122632349	122632533	INS	AL	187	7	0
chr4	122640215	122640485	DEL	AL,SR	270	18	0
chr4	122651812	122651867	INS	AL	54	7	0
chr4	122655559	122655735	DEL	AL	176	6	0
chr4	122665281	122667715	DEL	AL,SR	2434	24	1
chr4	122692490	122692648	INS	AL	158	8	0
chr4	122697002	122697058	INS	AL	58	17	0
chr4	122705079	122708253	DEL	SR	3174	21	1
chr4	122716553	122716788	INS	AL,SR	236	11	0
chr4	122723289	122723518	INS	AL,SR	231	13	0
chr4	122728656	122738362	DEL	SR	9706	16	1
chr4	122761885	122762067	DEL	AL	182	8	0
chr4	122784969	122785076	INS	AL	107	11	0
chr4	122807248	122809303	DEL	AL,SR	2055	18	0
chr4	122855533	122855711	DEL	AL	178	10	0
chr4	122891418	122906963	DEL	SR	15545	6	0
chr4	122978555	122979726	DEL	AL,SR	1171	21	1
chr4	123011859	123015166	DEL	SR	3307	14	1
chr4	123018112	123021474	DEL	SR	3362	8	1
chr4	123081294	123081446	INS	AL	151	5	0
chr4	123128523	123128784	INS	AL	263	5	0
chr4	123144329	123144468	DEL	AL	139	16	1
chr4	123191349	123192888	DEL	SR	1539	10	1
chr4	123195706	123205854	DEL	SR	10148	12	1
chr4	123216511	123216755	INS	AL	250	9	0
chr4	123289547	123289734	INS	AL	187	7	0
chr4	123298625	123298857	DEL	AL	232	7	0
chr4	123325686	123328371	DEL	SR	2685	14	1
chr4	123329436	123330253	DEL	AL,SR	817	14	1
chr4	123350050	123350395	DEL	AL,SR	345	16	0
chr4	123358472	123358526	DEL	AL	54	8	0
chr4	123393180	123393979	DEL	AL,SR	799	11	1
chr4	123403036	123403417	DEL	AL,SR	381	22	1
chr4	123403898	123404066	DEL	AL	168	19	1
chr4	123409936	123410127	DEL	AL	191	15	0
chr4	123416767	123416830	DEL	AL	63	11	0
chr4	123444734	123445533	DEL	AL,SR	799	13	0
chr4	123450503	123451091	DEL	AL,SR	588	17	0
chr4	123454501	123454663	DEL	AL	162	12	0
chr4	123460411	123471214	DEL	SR	10803	20	1
chr4	123472518	123497717	DEL	SR	25199	7	1
chr4	123551295	123551706	DEL	AL,SR	411	7	0
chr4	123556828	123561052	DEL	SR	4224	6	1
chr4	123723586	123750321	DEL	SR	26735	7	1
chr4	123771273	123771404	DEL	AL	131	6	0
chr4	124138124	124138289	INS	AL	163	8	0
chr4	125137442	125137514	DEL	AL	72	5	0
chr4	125160727	125170249	DEL	SR	9522	18	1
chr4	125187183	125187288	DEL	AL	105	14	0
chr4	125230106	125230158	DEL	AL	52	11	0
chr4	125295486	125296734	DEL	AL,SR	1248	14	1
chr4	125348519	125350669	DEL	SR	2150	9	1
chr4	125412019	125433066	DEL	SR	21047	15	1
chr4	125441546	125441604	DEL	AL	58	12	0
chr4	125906112	125906240	INS	AL	130	7	0
chr4	125961828	125965869	DEL	SR	4041	15	1
chr4	126002232	126002312	INS	AL	80	9	0
chr4	126008168	126015769	DEL	SR	7601	13	1
chr4	126021716	126026843	DEL	SR	5127	14	1
chr4	126033657	126033712	INS	AL	54	5	0
chr4	126034989	126035162	DEL	AL	173	9	0
chr4	126043182	126048352	DEL	SR	5170	13	1
chr4	126049618	126055018	DEL	SR	5400	16	1
chr4	126130584	126134328	DEL	AL,SR	3744	24	1
chr4	126194114	126208029	DEL	SR	13915	13	1
chr4	126209317	126210619	DEL	SR	1302	8	1
chr4	126222632	126224613	DEL	AL,SR	1981	14	0
chr4	126277757	126277811	DEL	AL	54	6	0
chr4	126438524	126442334	DEL	AL,SR	3810	7	0
chr4	126474785	126478520	DEL	AL,SR	3735	6	1
chr4	127010713	127014503	DEL	AL,SR	3790	7	0
chr4	127063581	127063763	INS	AL	187	10	0
chr4	127065100	127065266	INS	AL	165	14	0
chr4	127077223	127077357	DEL	AL	134	18	0
chr4	127090942	127092221	DEL	AL,SR	1279	25	0
chr4	127169520	127188389	DEL	SR	18869	11	1
chr4	127209512	127212706	DEL	AL,SR	3194	22	1
chr4	127249701	127250009	INS	AL,SR	308	13	0
chr4	127260460	127260650	INS	AL	191	15	0
chr4	127290990	127291254	DEL	AL	264	5	1
chr4	127340292	127342222	DEL	AL,SR	1930	11	1
chr4	127385432	127385573	DEL	AL	141	6	0
chr4	127385917	127385989	INS	AL	70	6	1
chr4	127454083	127463562	DEL	SR	9479	6	1
chr4	127469683	127469778	DEL	AL	95	6	1
chr4	127494053	127494420	DEL	AL	367	6	0
chr4	127557527	127601429	DEL	SR	43902	7	0
chr4	127673796	127674101	DEL	AL,SR	305	6	1
chr4	127711539	127713390	DEL	SR	1851	6	1
chr4	127776666	127799283	DEL	SR	22617	20	1
chr4	127801724	127801779	DEL	AL	55	9	0
chr4	128088568	128088740	INS	AL	174	7	0
chr4	128106784	128115627	DEL	SR	8843	15	0
chr4	128117381	128117437	DEL	AL	56	6	0
chr4	128119696	128126547	DEL	SR	6851	16	0
chr4	128130124	128130336	DEL	AL	212	7	1
chr4	128130695	128131876	DEL	AL,SR	1181	24	1
chr4	128200703	128202848	DEL	SR	2145	7	1
chr4	128439474	128447461	DEL	SR	7987	5	0
chr4	128452506	128453395	DEL	AL,SR	889	20	0
chr4	128602478	128602534	INS	AL	53	5	0
chr4	128605761	128611325	DEL	SR	5564	14	1
chr4	128733432	128738870	DEL	SR	5438	18	1
chr4	128757864	128769601	DEL	SR	11737	23	1
chr4	128785204	128788305	DEL	SR	3101	5	0
chr4	128798423	128801307	DEL	SR	2884	16	1
chr4	128845385	128845477	DEL	AL	92	13	0
chr4	128859654	128859921	DEL	AL,SR	267	11	1
chr4	128900490	128900584	DEL	AL	94	7	0
chr4	128924597	128924949	DEL	AL	352	5	0
chr4	128929158	128929213	DEL	AL	55	7	0
chr4	128952966	128953915	DEL	SR	949	7	1
chr4	128954630	128956261	DEL	SR	1631	5	1
chr4	128994796	129006563	DEL	SR	11767	15	1
chr4	129070635	129070869	INS	AL,SR	234	5	0
chr4	129799596	129802568	DEL	SR	2972	5	0
chr4	129818902	129822416	DEL	SR	3514	27	1
chr4	129826713	129832103	DEL	SR	5390	29	1
chr4	129847694	129848240	DEL	AL,SR	546	33	1
chr4	129887864	129888154	DEL	AL,SR	290	6	0
chr4	129965185	129974438	DEL	SR	9253	6	0
chr4	129983054	129985121	DEL	AL,SR	2067	5	0
chr4	130020848	130020930	INS	AL	91	20	0
chr4	130029005	130029074	DEL	AL	69	5	0
chr4	130099574	130106071	DEL	SR	6497	5	1
chr4	130159087	130178102	DEL	SR	19015	12	1
chr4	130211883	130212124	DEL	AL	241	6	0
chr4	130234497	130236468	DEL	AL,SR	1971	14	0
chr4	130434796	130436818	DEL	SR	2022	5	1
chr4	130452861	130462196	DEL	SR	9335	5	1
chr4	130682078	130684098	DEL	AL,SR	2020	12	0
chr4	130707368	130708653	DEL	AL,SR	1285	14	0
chr4	130709218	130709287	INS	AL	69	17	0
chr4	130715792	130716612	DEL	AL,SR	820	9	1
chr4	130727478	130727584	INS	AL	106	11	0
chr4	130736908	130738323	DEL	AL,SR	1415	7	0
chr4	130823781	130831768	DEL	SR	7987	5	1
chr4	130928799	130928953	INS	AL	154	6	0
chr4	131012258	131012393	DEL	AL	135	15	0
chr4	131119154	131123246	DEL	SR	4092	5	1
chr4	131188663	131189655	DEL	AL,SR	992	16	0
chr4	131201409	131210875	DEL	SR	9466	5	1
chr4	131263194	131264272	DEL	AL,SR	1078	9	0
chr4	131284073	131287812	DEL	SR	3739	7	1
chr4	131371261	131383251	DEL	SR	11990	8	1
chr4	131612167	131626889	DEL	SR	14722	8	1
chr4	131633265	131640104	DEL	SR	6839	14	1
chr4	131644940	131726154	DEL	SR	81214	5	0
chr4	131772864	131777367	DEL	SR	4503	14	0
chr4	131902870	131907275	DEL	SR	4405	12	1
chr4	131916512	131920146	DEL	SR	3634	9	1
chr4	131948375	131948600	DEL	AL,SR	225	19	0
chr4	131971853	131972033	INS	AL	181	18	0
chr4	132013326	132013852	INS	AL	526	6	0
chr4	132541019	132541074	DEL	AL	55	5	1
chr4	132598061	132598226	INS	AL	166	10	0
chr4	132812682	132812845	DEL	AL	163	11	1
chr4	132813307	132813795	DEL	AL,SR	488	10	1
chr4	132844547	132846583	DEL	AL,SR	2036	11	0
chr4	132855433	132855614	INS	AL	181	6	1
chr4	132903724	132908952	DEL	SR	5228	14	1
chr4	132923194	132923304	DEL	AL,SR	110	12	0
chr4	132940148	132941698	DEL	AL,SR	1550	17	0
chr4	132956374	132957414	DEL	AL,SR	1040	13	0
chr4	132971507	132971581	DEL	AL	74	10	0
chr4	132989890	132990107	DEL	AL	217	7	0
chr4	132993545	132993598	INS	AL	53	5	0
chr4	132998419	132998688	DEL	AL,SR	269	25	1
chr4	133031517	133043395	DEL	SR	11878	8	1
chr4	133104810	133104874	INS	AL	66	14	0
chr4	133270641	133270896	INS	AL,SR	262	16	0
chr4	133274361	133274543	INS	AL	182	16	1
chr4	133395725	133407054	DEL	SR	11329	6	1
chr4	133571482	133572065	INS	AL,SR	583	5	0
chr4	133591581	133592545	DEL	AL,SR	964	7	1
chr4	133593967	133594405	DEL	AL,SR	438	11	0
chr4	133614409	133615045	DEL	AL,SR	636	14	0
chr4	133752013	133779676	DEL	SR	27663	14	1
chr4	133783069	133783300	DEL	AL,SR	231	17	1
chr4	133784452	133784628	DEL	AL	176	13	0
chr4	133785682	133785916	DEL	AL	234	13	0
chr4	133802460	133805825	DEL	AL,SR	3365	12	1
chr4	133856732	133856884	DEL	AL	152	9	1
chr4	133857440	133857687	INS	AL,SR	252	14	0
chr4	133859803	133868695	DEL	SR	8892	19	1
chr4	133870104	133870342	DEL	AL	238	7	0
chr4	133873591	133877317	DEL	SR	3726	10	1
chr4	133880921	133881137	DEL	AL	216	7	0
chr4	133925542	133929702	DEL	SR	4160	6	1
chr4	133943916	133944143	DEL	AL,SR	227	10	0
chr4	133962626	133962877	DEL	AL	251	9	0
chr4	134022299	134037018	DEL	SR	14719	11	1
chr4	134347085	134347260	INS	AL	180	16	0
chr4	134346543	134346972	DEL	AL	429	12	0
chr4	134347660	134347859	DEL	AL	199	15	1
chr4	134361507	134364043	DEL	AL,SR	2536	14	1
chr4	134370246	134379872	DEL	SR	9626	18	1
chr4	134386966	134388430	DEL	AL,SR	1464	5	0
chr4	134457871	134457930	INS	AL	60	8	0
chr4	134497284	134497364	DEL	AL	80	9	0
chr4	134521476	134526525	DEL	SR	5049	6	1
chr4	134629546	134630746	DEL	AL,SR	1200	7	0
chr4	134636879	134701348	DEL	SR	64469	5	1
chr4	134743932	134744031	INS	AL	98	6	1
chr4	134792056	134792391	DEL	SR	335	5	0
chr4	134816506	134816930	DEL	AL,SR	424	7	0
chr4	134818291	134818360	DEL	AL	69	6	1
chr4	134849068	134849334	DEL	AL	266	7	1
chr4	134910734	134913193	DEL	SR	2459	6	1
chr4	134941869	134942019	INS	AL	150	8	0
chr4	134972064	134972849	DEL	AL,SR	785	9	0
chr4	134976385	134977010	INS	AL,SR	631	19	0
chr4	134979386	134979572	INS	AL	186	6	0
chr4	135017860	135019545	DEL	AL,SR	1685	9	1
chr4	135024437	135024537	DEL	AL	100	5	0
chr4	135052784	135053956	DEL	AL,SR	1172	11	0
chr4	135058501	135061589	DEL	AL,SR	3088	12	1
chr4	135069048	135080219	DEL	SR	11171	6	1
chr4	135154582	135157181	DEL	AL,SR	2599	12	0
chr4	135322462	135322641	DEL	AL	179	11	0
chr4	135346785	135346924	INS	AL	143	6	0
chr4	135372091	135374752	DEL	SR	2661	6	1
chr4	135375224	135375646	DEL	AL,SR	422	5	0
chr4	135560480	135562815	DEL	SR	2335	5	1
chr4	135580009	135582131	DEL	AL,SR	2122	11	1
chr4	135616949	135617134	DEL	AL	185	10	0
chr4	135642054	135676375	DEL	SR	34321	20	1
chr4	135682443	135685072	DEL	AL,SR	2629	20	1
chr4	135690920	135692859	DEL	AL,SR	1939	18	0
chr4	136013855	136014051	DEL	AL	196	9	0
chr4	136027037	136028917	DEL	AL,SR	1880	5	0
chr4	136151119	136154894	DEL	SR	3775	15	1
chr4	136913783	136913839	DEL	AL	56	8	0
chr4	136965227	136972652	DEL	SR	7425	20	1
chr4	137155276	137155365	INS	AL	89	10	0
chr4	137223475	137225864	DEL	AL,SR	2389	6	0
chr4	137363172	137371219	DEL	SR	8047	5	1
chr4	137476503	137485251	DEL	SR	8748	5	0
chr4	137585511	137585623	DEL	AL	112	12	0
chr4	138019775	138019894	INS	AL	117	5	0
chr4	138083171	138092571	DEL	SR	9400	15	1
chr4	138140697	138150143	DEL	SR	9446	17	1
chr4	138253726	138253784	DEL	AL	58	10	0
chr4	138761368	138764724	DEL	AL,SR	3356	17	1
chr4	138830758	138830940	INS	AL,SR	184	15	0
chr4	138841727	138841786	DEL	AL	59	12	0
chr4	138849609	138851882	DEL	AL,SR	2273	7	1
chr4	138879991	138882691	DEL	SR	2700	8	1
chr4	138891268	138891518	DEL	AL	250	12	1
chr4	138895096	138895156	DEL	AL	60	6	0
chr4	138914097	138920201	DEL	SR	6104	15	1
chr4	138923592	138926741	DEL	SR	3149	5	0
chr4	138983395	138983449	DEL	AL	54	6	1
chr4	138997812	139002956	DEL	SR	5144	19	1
chr4	139005682	139009229	DEL	SR	3547	20	1
chr4	139023189	139023632	DEL	AL	443	6	0
chr4	139093569	139096413	DEL	AL,SR	2844	5	1
chr4	139120682	139132009	DEL	SR	11327	6	1
chr4	139142393	139142612	DEL	AL	219	9	1
chr4	139152491	139152829	DEL	AL	338	7	0
chr4	139154501	139154620	INS	AL	121	15	0
chr4	139162113	139179929	DEL	SR	17816	7	0
chr4	139192575	139193250	DEL	AL	675	6	1
chr4	139230644	139230975	DEL	AL,SR	331	12	0
chr4	139231148	139231253	INS	AL	105	5	1
chr4	139232624	139243169	DEL	SR	10545	19	1
chr4	139298258	139298436	DEL	AL	178	6	0
chr4	139316550	139318797	DEL	AL,SR	2247	11	1
chr4	139367592	139367709	INS	AL	118	8	0
chr4	139368478	139368658	DEL	AL	180	10	0
chr4	139371058	139371624	DEL	AL,SR	566	9	1
chr4	139386926	139388354	DEL	AL,SR	1428	18	0
chr4	139646350	139646936	DEL	AL,SR	586	9	0
chr4	139706164	139706368	INS	AL	209	11	0
chr4	139714409	139714580	DEL	AL	171	13	0
chr4	139715839	139716275	DEL	AL,SR	436	18	1
chr4	139718042	139718446	INS	AL,SR	408	15	1
chr4	139718287	139718438	DEL	AL,SR	151	15	1
chr4	139720047	139720203	DEL	AL	156	12	1
chr4	139803808	139809193	DEL	SR	5385	14	1
chr4	139810419	139810598	DEL	AL	179	10	0
chr4	139810700	139810858	INS	AL	150	6	0
chr4	139811220	139811449	DEL	AL	229	9	1
chr4	139825461	139826377	DEL	AL,SR	916	14	0
chr4	139831629	139832493	DEL	AL,SR	864	13	0
chr4	139855964	139870303	DEL	SR	14339	7	1
chr4	139898579	139898778	DEL	AL	199	18	0
chr4	139900884	139900939	INS	AL	56	15	1
chr4	139942939	139954842	DEL	SR	11903	8	1
chr4	139978848	139979027	DEL	AL	179	5	0
chr4	141207610	141224224	DEL	SR	16614	14	1
chr4	141324002	141324072	INS	AL	70	11	1
chr4	141369112	141371557	DEL	AL,SR	2445	26	1
chr4	141489781	141516159	DEL	SR	26378	6	1
chr4	141634598	141634654	DEL	AL	56	6	0
chr4	141888098	141897273	DEL	SR	9175	7	1
chr4	141912172	141912366	DEL	AL	194	5	0
chr4	141989207	141991890	DEL	AL,SR	2683	24	1
chr4	142075018	142075570	DEL	AL,SR	552	14	1
chr4	142076899	142077251	DEL	AL,SR	352	21	1
chr4	142086906	142089375	DEL	AL,SR	2469	13	0
chr4	142146999	142147264	DEL	AL,SR	265	5	0
chr4	142158115	142158175	DEL	AL	60	7	1
chr4	142162112	142164654	DEL	SR	2542	5	0
chr4	142201896	142206407	DEL	SR	4511	10	0
chr4	142353224	142353620	INS	AL	401	14	0
chr4	142776445	142776947	DEL	AL,SR	502	17	0
chr4	142856885	142857235	DEL	AL	350	15	0
chr4	142866706	142867001	INS	AL	296	11	0
chr4	142875198	142878272	DEL	SR	3074	6	1
chr4	142887526	142887689	INS	AL	166	7	0
chr4	142953146	142957380	DEL	SR	4234	6	1
chr4	143026257	143026390	DEL	AL	133	7	0
chr4	143399255	143399326	DEL	AL	71	9	0
chr4	143418535	143419280	DEL	SR	745	7	0
chr4	143427501	143427774	INS	AL	274	8	1
chr4	143434319	143434906	DEL	AL,SR	587	12	0
chr4	143441758	143446403	DEL	SR	4645	20	1
chr4	143453785	143455844	DEL	AL,SR	2059	27	0
chr4	143467708	143467952	INS	AL,SR	243	8	0
chr4	143485802	143485905	INS	AL	102	10	0
chr4	143549642	143553817	DEL	SR	4175	14	1
chr4	143615695	143626486	DEL	SR	10791	8	1
chr4	143690214	143690288	DEL	AL	74	8	0
chr4	144136639	144137249	DEL	AL	610	12	0
chr4	144419461	144420232	INS	AL	769	7	0
chr4	144423264	144429898	DEL	SR	6634	10	1
chr4	144441025	144441317	INS	AL	292	5	0
chr4	144442227	144442481	DEL	AL,SR	254	10	1
chr4	144446213	144447435	DEL	AL,SR	1222	5	0
chr4	144476348	144478867	DEL	SR	2519	7	0
chr4	144653827	144653971	DEL	AL	144	11	0
chr4	144660710	144660776	DEL	AL	66	10	0
chr4	144932747	144934944	DEL	SR	2197	10	1
chr4	144936975	144941237	DEL	SR	4262	15	1
chr4	144946882	144947057	DEL	AL	175	8	1
chr4	145473851	145491015	DEL	SR	17164	14	1
chr4	145491911	145491992	DEL	AL	81	6	0
chr4	145621946	145622890	DEL	AL,SR	944	5	0
chr4	145626844	145630377	DEL	SR	3533	14	1
chr4	145655992	145680668	DEL	SR	24676	6	0
chr4	145686927	145688234	DEL	AL,SR	1307	13	1
chr4	145690754	145707043	DEL	SR	16289	17	1
chr4	145720208	145721421	DEL	AL,SR	1213	5	0
chr4	145741157	145742099	DEL	AL,SR	942	8	0
chr4	145773926	145778091	DEL	SR	4165	20	1
chr4	145794237	145794519	DEL	AL	282	6	1
chr4	145799355	145799420	DEL	AL	65	11	1
chr4	145799471	145800269	DEL	AL,SR	798	14	1
chr4	145802141	145802372	DEL	AL	231	9	1
chr4	145812196	145812382	DEL	AL	186	9	0
chr4	145820609	145820771	DEL	AL	162	18	1
chr4	145825827	145825962	INS	AL,SR	136	17	0
chr4	145927591	145953818	DEL	SR	26227	8	1
chr4	145967252	145967502	DEL	AL,SR	250	14	0
chr4	146111212	146151437	DEL	SR	40225	10	1
chr4	146153650	146158608	DEL	SR	4958	13	1
chr4	146221374	146222062	DEL	AL,SR	688	7	0
chr4	146245577	146245656	INS	AL	81	12	0
chr4	146551576	146561229	DEL	SR	9653	6	1
chr4	146647742	146649096	DEL	AL,SR	1354	6	0
chr4	146697838	146698511	INS	AL	673	5	0
chr4	146705357	146706427	DEL	AL,SR	1070	19	1
chr4	146750724	146750955	DEL	AL	231	7	1
chr4	146757581	146757647	INS	AL	67	16	0
chr4	146935451	146935503	DEL	AL	52	8	1
chr4	147031607	147032698	DEL	AL,SR	1091	18	1
chr4	147035658	147037025	DEL	SR	1367	11	1
chr4	147042513	147042921	DEL	AL,SR	408	8	1
chr4	147045379	147047235	DEL	AL,SR	1856	7	1
chr4	147111421	147122183	DEL	SR	10762	7	1
chr4	147295578	147304869	DEL	SR	9291	10	0
chr4	148843025	148843284	DEL	AL	259	17	0
chr4	148853642	148869592	DEL	SR	15950	21	1
chr4	149179930	149180150	DEL	AL	220	6	0
chr4	149188295	149191669	DEL	SR	3374	6	1
chr4	150708070	150708325	DEL	AL,SR	255	8	0
chr4	150871660	150872792	DEL	AL,SR	1132	9	0
chr4	151014603	151014834	DEL	AL	231	5	1
chr4	151080988	151081049	DEL	AL	61	11	0
chr4	151090618	151109194	DEL	SR	18576	8	1
chr4	151698502	151701043	DEL	SR	2541	12	0
chr4	151705775	151705928	DEL	AL	153	8	0
chr4	151734450	151737764	DEL	AL,SR	3314	6	0
chr4	151820770	151821997	DEL	AL,SR	1227	18	1
chr4	151861381	151888406	DEL	SR	27025	12	1
chr4	151923356	151923435	DEL	AL	79	7	1
chr4	151932355	151932492	DEL	AL	137	5	0
chr4	151935834	151936018	DEL	AL	184	8	0
chr4	151946773	151947258	DEL	AL,SR	485	20	1
chr4	151956487	151958966	DEL	AL,SR	2479	9	1
chr4	151963929	151987492	DEL	SR	23563	11	1
chr4	152047068	152054912	DEL	SR	7844	7	1
chr4	152059570	152063865	DEL	SR	4295	17	1
chr4	152110803	152111099	INS	AL,SR	297	14	0
chr4	152114919	152115002	INS	AL	86	19	0
chr4	152117176	152117407	DEL	AL	231	8	1
chr4	152130176	152130324	DEL	AL	148	10	0
chr4	152132566	152132947	DEL	AL,SR	381	8	1
chr4	152172805	152175402	DEL	SR	2597	5	1
chr4	152649065	152649350	DEL	AL,SR	285	5	1
chr4	152651119	152651262	DEL	AL	143	15	1
chr4	152686191	152686249	DEL	AL	58	18	0
chr4	152731061	152731157	INS	AL	99	11	1
chr4	152761620	152761692	DEL	AL	72	6	0
chr4	152791533	152794463	DEL	AL,SR	2930	19	1
chr4	152798416	152798542	DEL	AL	126	16	0
chr4	152802013	152802177	DEL	AL,SR	164	26	0
chr4	153136309	153137990	DEL	SR	1681	5	1
chr4	153190780	153190960	DEL	AL	180	6	1
chr4	153260345	153270026	DEL	SR	9681	5	1
chr4	153272627	153273014	DEL	AL,SR	387	5	0
chr4	153558529	153558618	DEL	AL	89	7	0
chr4	153581637	153601381	DEL	SR	19744	9	1
chr4	153653446	153661224	DEL	SR	7778	12	1
chr4	153663234	153664117	DEL	AL,SR	883	14	0
chr4	153675494	153675552	INS	AL	52	14	0
chr4	153681151	153686802	DEL	SR	5651	13	1
chr4	153714679	153719723	DEL	SR	5044	5	1
chr4	153738841	153742796	DEL	SR	3955	18	1
chr4	153763036	153763131	INS	AL	96	17	0
chr4	153768901	153769011	INS	AL	119	18	0
chr4	153770652	153771009	INS	AL	357	14	0
chr4	153777610	153779620	DEL	AL,SR	2010	5	1
chr4	153795120	153798891	DEL	AL,SR	3771	5	1
chr4	153806611	153806842	DEL	AL	231	14	0
chr4	153838270	153838336	INS	AL	69	15	0
chr4	153933544	153935546	DEL	AL,SR	2002	10	1
chr4	153955322	153955383	INS	AL	60	11	0
chr4	154053343	154057131	DEL	AL,SR	3788	13	1
chr4	154092688	154093223	DEL	AL	535	7	0
chr4	154093712	154093785	DEL	AL	73	10	1
chr4	154120587	154120735	INS	AL	143	13	0
chr4	154124239	154124419	INS	AL	178	7	1
chr4	154197541	154207975	DEL	SR	10434	5	1
chr4	154281972	154282064	INS	AL	91	13	0
chr4	154297566	154299242	DEL	AL,SR	1676	10	0
chr4	154327901	154328052	DEL	AL	151	6	0
chr4	154330068	154330603	DEL	AL,SR	535	5	0
chr4	154343203	154343403	DEL	AL	200	5	0
chr4	154490401	154490464	DEL	AL	63	5	1
chr4	154516340	154518663	DEL	SR	2323	11	1
chr4	154518992	154528411	DEL	SR	9419	8	1
chr4	154587310	154593056	DEL	SR	5746	18	1
chr4	154600406	154603983	DEL	AL,SR	3577	7	1
chr4	154644079	154644155	INS	AL	77	6	0
chr4	154827023	154836401	DEL	SR	9378	14	1
chr4	154991913	154992412	DEL	AL,SR	499	13	0
chr4	155022195	155046568	DEL	SR	24373	7	1
chr4	155054728	155057388	DEL	SR	2660	19	1
chr4	155085963	155089296	DEL	SR	3333	16	1
chr4	155466508	155466740	DEL	AL	232	6	0
chr4	155689833	155694041	DEL	SR	4208	12	1
chr4	155779184	155779433	DEL	AL	249	8	1
chr4	155781180	155781516	DEL	AL,SR	336	5	0
chr4	155815652	155816063	DEL	AL,SR	411	12	0
chr4	155836648	155857536	DEL	SR	20888	21	1
chr4	155862018	155862179	INS	AL,SR	170	11	0
chr4	155864208	155864263	DEL	AL	55	8	0
chr4	155872332	155872467	INS	AL,SR	131	16	0
chr4	155875803	155875870	INS	AL	70	8	1
chr4	155876794	155880940	DEL	SR	4146	15	1
chr4	155882677	155885458	DEL	SR	2781	21	1
chr4	156005532	156005605	DEL	AL	73	5	0
chr4	156006701	156007824	DEL	AL,SR	1123	10	1
chr4	156008777	156011394	DEL	SR	2617	9	1
chr4	156033771	156038365	DEL	SR	4594	20	1
chr4	156039073	156039130	DEL	AL	57	13	1
chr4	156089061	156098742	DEL	SR	9681	9	1
chr4	156131336	156140912	DEL	SR	9576	17	1
chr4	156144626	156159412	DEL	SR	14786	16	1
chr4	156164446	156164510	DEL	AL	64	6	0
chr4	156194335	156194618	DEL	AL	283	7	0
chr4	156394293	156429235	DEL	SR	34942	7	1
chr4	156446180	156448489	DEL	SR	2309	10	0
chr4	156472587	156482132	DEL	SR	9545	11	1
chr4	156495595	156499343	DEL	SR	3748	7	1
chr4	156510407	156516465	DEL	SR	6058	15	1
chr4	156568312	156571153	DEL	SR	2841	12	1
chr4	156594791	156595750	DEL	AL,SR	959	6	1
chr4	156755599	156758225	DEL	AL,SR	2626	20	0
chr4	157095527	157099266	DEL	SR	3739	11	1
chr4	157106079	157109834	DEL	AL,SR	3755	6	0
chr4	157127721	157132841	DEL	SR	5120	16	1
chr4	157352069	157352221	DEL	AL	152	5	1
chr4	157432185	157442051	DEL	SR	9866	23	1
chr4	158126770	158127921	DEL	AL,SR	1151	15	1
chr4	158150289	158151584	DEL	SR	1295	11	1
chr4	158162487	158162718	DEL	AL	231	8	0
chr4	158163804	158183553	DEL	SR	19749	18	1
chr4	158186375	158194231	DEL	SR	7856	13	1
chr4	158289581	158289871	INS	AL,SR	295	5	0
chr4	158297074	158312033	DEL	SR	14959	7	1
chr4	158315641	158315803	DEL	AL	162	5	0
chr4	158385900	158385952	INS	AL	53	9	0
chr4	158414131	158414343	DEL	AL	212	6	0
chr4	158417551	158417724	DEL	AL	173	9	1
chr4	158418253	158418306	DEL	AL	53	8	0
chr4	158424016	158494887	DEL	SR	70871	6	1
chr4	158539997	158541027	DEL	AL,SR	1030	18	0
chr4	159184601	159184664	DEL	AL,SR	63	14	0
chr4	159189696	159190607	DEL	AL,SR	911	14	0
chr4	159195811	159196679	DEL	AL,SR	868	18	0
chr4	159212376	159212771	DEL	AL,SR	395	6	0
chr4	159321224	159324247	DEL	AL,SR	3023	19	1
chr4	159329243	159332521	DEL	AL,SR	3278	19	1
chr4	159347176	159350487	DEL	SR	3311	14	1
chr4	159352418	159357579	DEL	SR	5161	9	1
chr4	159359162	159362346	DEL	SR	3184	9	0
chr4	159369286	159374249	DEL	SR	4963	17	1
chr4	159380452	159390597	DEL	SR	10145	9	0
chr4	159406605	159406741	INS	AL,SR	136	7	0
chr4	159419847	159419902	DEL	AL	55	18	0
chr4	159423198	159424326	INS	AL,SR	1131	18	0
chr4	159427649	159446582	DEL	SR	18933	16	1
chr4	159449396	159453410	DEL	SR	4014	16	1
chr4	159465826	159466265	DEL	AL	439	15	0
chr4	159479124	159481485	DEL	SR	2361	10	1
chr4	159600168	159600252	DEL	AL	84	7	0
chr4	159618572	159625802	DEL	SR	7230	18	1
chr4	159685256	159697551	DEL	SR	12295	9	0
chr4	159734953	159735024	INS	AL	71	8	0
chr4	159795068	159820117	DEL	SR	25049	10	1
chr4	159868442	159887148	DEL	SR	18706	8	1
chr4	159958743	159958973	DEL	AL	230	6	1
chr4	159959674	159959968	DEL	AL	294	6	1
chr4	159961860	159967517	DEL	SR	5657	9	1
chr4	159985764	159985921	INS	AL	161	11	0
chr4	159989703	159990363	DEL	AL,SR	660	14	0
chr4	160020740	160021805	DEL	AL,SR	1065	9	0
chr4	160075015	160075074	DEL	AL	59	5	1
chr4	160089307	160089505	INS	AL	197	14	1
chr4	160095305	160099269	DEL	AL,SR	3964	21	1
chr4	160269723	160269969	DEL	AL	246	10	0
chr4	160394972	160395024	DEL	AL	52	6	0
chr4	160478964	160479060	INS	AL	96	6	1
chr4	160480484	160480608	INS	AL	125	6	1
chr4	160486454	160486506	DEL	AL	52	7	1
chr4	160498242	160498348	DEL	AL	106	12	0
chr4	160598354	160598451	DEL	AL	97	19	0
chr4	161897059	161897134	INS	AL	76	7	1
chr4	161933090	161952219	DEL	SR	19129	6	1
chr4	161979810	161982216	DEL	AL,SR	2406	11	1
chr4	161985540	161985599	INS	AL	60	7	1
chr4	162168217	162177686	DEL	SR	9469	17	1
chr4	162181040	162183055	DEL	AL,SR	2015	12	1
chr4	162190676	162190902	INS	AL	230	7	0
chr4	162239870	162242041	DEL	SR	2171	5	1
chr4	162286037	162312620	DEL	SR	26583	6	1
chr4	162340766	162345584	DEL	SR	4818	7	1
chr4	162399697	162401663	DEL	AL,SR	1966	5	1
chr4	162414607	162416780	DEL	SR	2173	12	1
chr4	162431213	162431420	DEL	AL	207	7	0
chr4	162443809	162447682	DEL	SR	3873	6	1
chr4	162503167	162504445	DEL	AL,SR	1278	11	0
chr4	162515185	162515257	INS	AL	71	5	0
chr4	162722828	162728988	DEL	SR	6160	6	1
chr4	163063057	163065069	DEL	AL,SR	2012	9	1
chr4	163119500	163120797	DEL	SR	1297	6	0
chr4	163123548	163141722	DEL	SR	18174	7	0
chr4	163176119	163185934	DEL	SR	9815	8	0
chr4	163202867	163205277	DEL	AL,SR	2410	9	0
chr4	163209593	163211303	DEL	AL,SR	1710	10	1
chr4	163233424	163233741	DEL	AL,SR	317	13	0
chr4	163236480	163237080	DEL	AL,SR	600	5	0
chr4	163257977	163262343	DEL	SR	4366	7	1
chr4	163316821	163316961	INS	AL	138	6	0
chr4	163337146	163340241	DEL	AL,SR	3095	25	1
chr4	163362808	163375449	DEL	SR	12641	20	1
chr4	163390216	163390316	DEL	AL	100	13	0
chr4	163391531	163391591	DEL	AL	60	14	0
chr4	163420401	163420457	DEL	AL	56	5	0
chr4	163420666	163423192	DEL	AL,SR	2526	16	1
chr4	163427089	163431110	DEL	SR	4021	10	0
chr4	163433123	163440406	DEL	SR	7283	18	1
chr4	163443547	163446172	DEL	AL,SR	2625	18	1
chr4	163487607	163490289	DEL	SR	2682	6	1
chr4	163529288	163539218	DEL	SR	9930	5	1
chr4	163578548	163590510	DEL	SR	11962	8	1
chr4	163612275	163617287	DEL	SR	5012	7	1
chr4	163742882	163743053	DEL	AL	171	6	1
chr4	163774179	163775239	DEL	AL,SR	1060	15	1
chr4	163836296	163836679	DEL	AL,SR	383	11	0
chr4	163866171	163866252	INS	AL	80	5	1
chr4	163954490	163955346	DEL	AL,SR	856	8	0
chr4	163971105	163973322	DEL	SR	2217	17	1
chr4	163974775	163976027	DEL	SR	1252	12	1
chr4	163976936	164002045	DEL	SR	25109	5	1
chr4	164009697	164019051	DEL	SR	9354	7	1
chr4	164032350	164032512	DEL	AL	162	6	0
chr4	164043265	164045486	DEL	AL,SR	2221	5	0
chr4	164058811	164058993	DEL	AL	182	11	0
chr4	164069010	164072521	DEL	SR	3511	19	1
chr4	164074514	164075949	DEL	SR	1435	9	1
chr4	164086296	164090705	DEL	SR	4409	11	1
chr4	164115051	164118407	DEL	AL,SR	3356	22	0
chr4	164124359	164124546	DEL	AL	187	21	0
chr4	164126095	164126289	DEL	AL	194	19	0
chr4	164130247	164131285	DEL	AL,SR	1038	24	0
chr4	164259479	164259755	INS	AL,SR	276	18	0
chr4	164322867	164323399	DEL	AL,SR	532	5	1
chr4	164408687	164426132	DEL	SR	17445	5	1
chr4	164429194	164435328	DEL	SR	6134	14	1
chr4	164474404	164474534	DEL	AL	130	8	0
chr4	164493680	164493865	INS	AL	185	11	0
chr4	164500384	164502990	DEL	SR	2606	8	0
chr4	164532735	164532856	INS	AL	120	11	0
chr4	164555989	164557115	DEL	AL,SR	1126	17	1
chr4	164648320	164648416	DEL	AL	96	10	0
chr4	164682053	164682301	DEL	AL,SR	248	7	1
chr4	164689908	164690178	DEL	AL	270	10	1
chr4	164720613	164720860	DEL	AL	247	5	0
chr4	164745017	164746424	DEL	AL,SR	1407	9	0
chr4	164751342	164752725	DEL	AL,SR	1383	13	0
chr4	164764234	164775480	DEL	SR	11246	5	0
chr4	164781178	164784614	DEL	AL,SR	3436	14	1
chr4	166347771	166349910	DEL	AL,SR	2139	10	0
chr4	166462211	166462333	DEL	AL	122	5	0
chr4	166672716	166676387	DEL	SR	3671	8	1
chr4	166779268	166779539	DEL	AL	271	7	1
chr4	166780526	166780696	DEL	AL	170	6	1
chr4	166781670	166795912	DEL	SR	14242	17	1
chr4	166817890	166834707	DEL	SR	16817	12	1
chr4	166847254	166848261	DEL	AL,SR	1007	8	0
chr4	166876313	166876492	DEL	AL	179	13	0
chr4	166895721	166896599	DEL	AL,SR	878	12	0
chr4	166974352	166975469	DEL	AL,SR	1117	15	0
chr4	166977689	166977866	DEL	AL	177	9	0
chr4	166992977	167005590	DEL	SR	12613	14	1
chr4	167016168	167016335	DEL	AL	167	13	0
chr4	167017553	167017729	INS	AL	174	12	0
chr4	167020438	167023387	DEL	SR	2949	17	1
chr4	167144909	167146258	DEL	SR	1349	5	1
chr4	167173163	167178246	DEL	SR	5083	23	1
chr4	167184336	167184450	INS	AL	111	15	0
chr4	167220051	167221020	DEL	AL,SR	969	14	0
chr4	167222627	167232070	DEL	SR	9443	17	1
chr4	167237540	167237684	DEL	AL	144	9	0
chr4	167242270	167242331	DEL	AL	61	9	0
chr4	167250985	167262535	DEL	SR	11550	6	1
chr4	167270510	167281908	DEL	SR	11398	19	1
chr4	167520859	167521311	INS	AL	456	12	0
chr4	167524296	167524484	INS	AL	187	14	0
chr4	167538863	167539755	DEL	AL,SR	892	14	0
chr4	167541006	167548508	DEL	SR	7502	17	1
chr4	167576089	167579530	DEL	SR	3441	21	1
chr4	167628176	167628244	INS	AL	68	20	1
chr4	167645689	167647090	DEL	AL,SR	1401	19	1
chr4	167655000	167655232	DEL	AL	232	8	0
chr4	167658809	167658985	DEL	AL	176	9	1
chr4	167663842	167675677	DEL	SR	11835	13	1
chr4	167677999	167678077	DEL	AL	78	6	1
chr4	167687802	167689007	DEL	AL,SR	1205	21	1
chr4	167690149	167690203	DEL	AL	54	13	0
chr4	167696194	167738207	DEL	SR	42013	17	1
chr4	167748725	167753512	DEL	SR	4787	5	1
chr4	167824132	167824403	DEL	AL,SR	271	5	1
chr4	168183822	168200963	DEL	SR	17141	8	0
chr4	168224643	168230139	DEL	SR	5496	14	1
chr4	168232957	168236238	DEL	SR	3281	17	1
chr4	168286462	168293871	DEL	SR	7409	5	0
chr4	168320879	168325135	DEL	SR	4256	6	0
chr4	168326130	168326208	DEL	AL	78	8	0
chr4	168344049	168344303	DEL	AL	254	5	0
chr4	168347004	168347078	DEL	AL	74	9	1
chr4	168455399	168457786	DEL	SR	2387	22	1
chr4	168459641	168464161	DEL	SR	4520	15	1
chr4	168486081	168486615	DEL	AL,SR	534	5	1
chr4	168521515	168521800	DEL	AL,SR	285	5	0
chr4	168596349	168596428	DEL	AL	79	6	0
chr4	168610105	168623438	DEL	SR	13333	16	1
chr4	168636097	168636177	INS	AL	79	13	0
chr4	168640289	168641489	DEL	AL,SR	1200	18	0
chr4	168688726	168704951	DEL	SR	16225	13	1
chr4	168762017	168762911	DEL	AL,SR	894	5	0
chr4	168791385	168791872	DEL	AL	487	5	0
chr4	168813492	168813562	DEL	AL	70	15	0
chr4	168930583	168934407	DEL	SR	3824	5	1
chr4	168995393	168997683	DEL	SR	2290	7	0
chr4	169026693	169041442	DEL	SR	14749	14	1
chr4	169138981	169139163	DEL	AL	182	20	0
chr4	169146262	169146314	INS	AL	52	5	1
chr4	169148517	169154968	DEL	SR	6451	15	1
chr4	169155727	169158353	DEL	SR	2626	16	1
chr4	169162691	169167573	DEL	SR	4882	13	1
chr4	169314486	169318387	DEL	SR	3901	9	1
chr4	169381397	169389322	DEL	SR	7925	12	1
chr4	169401207	169403804	DEL	AL,SR	2597	21	1
chr4	169451875	169458350	DEL	SR	6475	6	1
chr4	169851871	169861394	DEL	SR	9523	6	1
chr4	169864579	169865693	DEL	AL,SR	1114	6	0
chr4	169892628	169896856	DEL	SR	4228	6	1
chr4	169904160	169912012	DEL	SR	7852	5	1
chr4	169951617	169959677	DEL	SR	8060	10	1
chr4	170025877	170025942	DEL	AL	65	10	0
chr4	170026880	170028197	DEL	AL,SR	1317	14	1
chr4	170064181	170066116	DEL	AL,SR	1935	10	1
chr4	170172565	170176357	DEL	SR	3792	16	1
chr4	170192001	170192292	DEL	AL,SR	291	18	0
chr4	170193698	170195686	DEL	AL,SR	1988	17	1
chr4	170228317	170230495	DEL	AL,SR	2178	8	1
chr4	170927851	170927903	DEL	AL	52	8	0
chr4	170939922	170941896	DEL	SR	1974	17	1
chr4	170942681	170942832	DEL	AL	151	9	0
chr4	170969728	170971126	DEL	AL,SR	1398	8	1
chr4	170974826	170986915	DEL	SR	12089	16	1
chr4	170989445	170989855	DEL	AL,SR	410	21	1
chr4	170997795	170997970	DEL	AL	175	13	0
chr4	171007622	171007773	DEL	AL	151	10	0
chr4	171038573	171041202	DEL	AL,SR	2629	8	0
chr4	171061219	171062509	DEL	AL,SR	1290	21	1
chr4	171077873	171082519	DEL	SR	4646	14	1
chr4	171138915	171139409	DEL	AL	494	6	0
chr4	171254032	171255996	DEL	SR	1964	7	0
chr4	171395187	171395410	DEL	AL	223	12	0
chr4	171485052	171485960	DEL	AL,SR	908	8	1
chr4	171495525	171495951	INS	AL	426	5	0
chr4	171572068	171582504	DEL	SR	10436	5	0
chr4	171586044	171586289	DEL	AL,SR	245	23	0
chr4	171613454	171613506	DEL	AL	52	5	0
chr4	171643473	171644575	DEL	SR	1102	6	1
chr4	171665368	171669086	DEL	AL,SR	3718	18	1
chr4	171699169	171699494	DEL	AL,SR	325	12	0
chr4	171700307	171700743	DEL	AL,SR	436	12	0
chr4	171730674	171742800	DEL	SR	12126	5	1
chr4	171743331	171743395	DEL	AL	64	5	0
chr4	171745245	171745515	DEL	AL,SR	270	6	0
chr4	171891251	171891364	DEL	AL	113	8	0
chr4	171893086	171893151	INS	AL	62	9	0
chr4	171931928	171932000	DEL	AL	72	10	0
chr4	171979912	171980098	INS	AL	186	8	0
chr4	172028368	172028420	DEL	AL	52	7	0
chr4	172032048	172034736	DEL	AL,SR	2688	14	1
chr4	172041516	172053297	DEL	SR	11781	12	1
chr4	172062348	172069538	DEL	SR	7190	12	1
chr4	172074849	172079281	DEL	SR	4432	16	1
chr4	172084002	172084172	INS	AL	168	8	0
chr4	172113670	172116638	DEL	AL,SR	2968	8	1
chr4	172137829	172142362	DEL	SR	4533	5	0
chr4	172157598	172157885	DEL	AL	287	7	0
chr4	172158803	172159180	DEL	AL,SR	377	8	0
chr4	172159133	172159736	INS	AL,SR	606	16	1
chr4	172275386	172301756	DEL	SR	26370	5	1
chr4	172323950	172338896	DEL	SR	14946	7	0
chr4	172355720	172356000	INS	AL,SR	280	15	0
chr4	172358109	172358243	DEL	AL	134	6	0
chr4	172542824	172543384	DEL	AL,SR	560	5	1
chr4	172658292	172658464	DEL	AL	172	9	0
chr4	172674921	172675102	INS	AL	181	5	0
chr4	172675308	172675476	DEL	AL	168	7	1
chr4	172711755	172713074	DEL	SR	1319	5	0
chr4	172716649	172731606	DEL	SR	14957	21	1
chr4	172732082	172732540	DEL	AL,SR	458	9	0
chr4	172735363	172735438	INS	AL	75	10	1
chr4	172738909	172739144	DEL	AL	235	6	0
chr4	172827603	172831744	DEL	SR	4141	5	1
chr4	172875333	172886897	DEL	SR	11564	15	1
chr4	172888513	172891739	DEL	SR	3226	16	1
chr4	172915244	172915430	DEL	AL	186	12	0
chr4	172927593	172927778	DEL	AL,SR	185	23	1
chr4	172929679	172929968	INS	AL,SR	285	22	0
chr4	172929844	172930027	DEL	AL	183	21	1
chr4	172961546	172961734	DEL	AL,SR	188	11	1
chr4	172965418	172965655	INS	AL	237	11	0
chr4	173077954	173078180	DEL	AL	226	22	0
chr4	173208494	173216162	DEL	SR	7668	10	1
chr4	173222455	173239945	DEL	SR	17490	14	1
chr4	173433113	173442946	DEL	SR	9833	6	1
chr4	173754888	173755049	DEL	AL	161	6	1
chr4	173810152	173819574	DEL	SR	9422	28	1
chr4	173992252	173992417	INS	AL	167	15	0
chr4	174101039	174101157	DEL	AL	118	6	1
chr4	175946800	175949106	DEL	SR	2306	5	1
chr4	175989686	176008616	DEL	SR	18930	12	1
chr4	176035136	176084189	DEL	SR	49053	7	1
chr4	176086351	176093030	DEL	SR	6679	11	1
chr4	176168013	176172996	DEL	SR	4983	11	0
chr4	176191344	176195596	DEL	SR	4252	9	1
chr4	176269421	176270985	DEL	AL,SR	1564	14	0
chr4	176303098	176315581	DEL	SR	12483	5	1
chr4	176464293	176464419	DEL	AL	126	6	0
chr4	176471940	176472007	DEL	AL	67	7	0
chr4	176473390	176473456	DEL	AL	66	5	1
chr4	176525231	176527535	DEL	SR	2304	6	1
chr4	176531775	176543258	DEL	SR	11483	15	1
chr4	176545971	176546210	INS	AL	240	11	1
chr4	176579530	176584160	DEL	SR	4630	7	1
chr4	176607978	176608620	DEL	AL,SR	642	13	1
chr4	176680685	176681307	DEL	AL,SR	622	6	1
chr4	176746932	176748061	DEL	SR	1129	7	1
chr4	176765007	176766098	DEL	AL,SR	1091	10	1
chr4	176792272	176793325	DEL	AL,SR	1053	8	0
chr4	176799037	176799287	DEL	AL,SR	250	20	0
chr4	177015849	177016830	DEL	AL,SR	981	9	0
chr4	177018069	177020474	DEL	AL,SR	2405	12	1
chr4	177033702	177034179	DEL	AL,SR	477	5	0
chr4	177294688	177304109	DEL	SR	9421	6	0
chr4	177382618	177392288	DEL	SR	9670	5	0
chr4	177553662	177553780	DEL	AL,SR	118	16	0
chr4	177559256	177559477	INS	AL	222	13	0
chr4	177567905	177568130	DEL	AL	225	17	0
chr4	177570952	177571323	INS	AL	372	22	0
chr4	177729215	177729275	INS	AL	60	13	0
chr4	177852240	177852337	DEL	AL	97	14	1
chr4	177852742	177852929	INS	AL,SR	189	16	0
chr4	177853363	177853759	DEL	AL	396	12	1
chr4	177935088	177935256	INS	AL	171	22	0
chr4	177939588	177939816	INS	AL,SR	233	23	0
chr4	177940248	177940540	DEL	AL,SR	292	17	1
chr4	177985570	177985739	DEL	AL	169	11	0
chr4	178003477	178003602	DEL	AL	125	14	0
chr4	178004346	178004616	DEL	AL	270	13	0
chr4	178011215	178011396	DEL	AL	181	11	0
chr4	178019815	178019999	DEL	AL	184	6	0
chr4	178031821	178062702	DEL	SR	30881	12	1
chr4	178074031	178074090	DEL	AL	59	9	0
chr4	178088663	178088832	DEL	AL	169	12	0
chr4	178199945	178200114	DEL	AL	169	5	1
chr4	178200507	178200689	INS	AL	179	5	1
chr4	178200637	178200800	DEL	AL	163	5	1
chr4	178201870	178202044	INS	AL	174	6	0
chr4	178211234	178211623	INS	AL,SR	389	17	0
chr4	178212563	178212731	INS	AL	172	17	0
chr4	178221081	178225608	DEL	SR	4527	6	1
chr4	178234699	178234759	DEL	AL	60	5	0
chr4	178235871	178236124	DEL	AL	253	8	1
chr4	178237651	178237746	DEL	AL	95	5	1
chr4	178333402	178333673	DEL	AL	271	6	0
chr4	178359823	178360164	INS	AL,SR	343	14	0
chr4	178362270	178362450	DEL	AL	180	9	0
chr4	178363668	178363852	DEL	AL	184	7	0
chr4	178457417	178458140	INS	AL,SR	722	7	0
chr4	178654219	178663496	DEL	SR	9277	16	1
chr4	178688003	178688135	DEL	AL	132	15	0
chr4	178692487	178692549	DEL	AL	62	16	0
chr4	178695598	178695834	DEL	AL,SR	236	21	0
chr4	178698340	178698736	INS	AL	402	19	0
[truncated: 49,326 more rows]

## Sheet: Supplementary Data 6
Supplementary Data 6. Annotation of genes affected by SV between shuchazao and DASZ
gene_id	chr	start	end	strand	NR	swissprot	high impact	SV type	SV length	SV position
W01g000171	chr1	23648512	23654666	-	PREDICTED: inositol-pentakisphosphate 2-kinase [Vitis vinifera]	IPPK_ARATH Inositol-pentakisphosphate 2-kinase OS=Arabidopsis thaliana GN=IPK1 PE=1 SV=1	cds_overlap	DEL	5991	chr1-23649316-23655307
W01g000210	chr1	29823605	29841448	+	PREDICTED: protein RETICULATA-RELATED 5, chloroplastic [Vitis vinifera]	RER5_ARATH Protein RETICULATA-RELATED 5, chloroplastic OS=Arabidopsis thaliana GN=RER5 PE=2 SV=1	cds_overlap	DEL	6315	chr1-29824761-29831076
W01g000271	chr1	37708522	37708755	+	#N/A	#N/A	full_pav	DEL	2457	chr1-37707782-37710239
W01g000282	chr1	38190746	38198814	+	PREDICTED: cationic amino acid transporter 6, chloroplastic [Vitis vinifera]	CAAT6_ARATH Cationic amino acid transporter 6, chloroplastic OS=Arabidopsis thaliana GN=CAT6 PE=2 SV=1	cds_overlap	DEL	3835	chr1-38195758-38199593
W01g000283	chr1	38199494	38200517	+	PREDICTED: cationic amino acid transporter 7, chloroplastic-like [Nicotiana tabacum]	CAAT7_ARATH Cationic amino acid transporter 7, chloroplastic OS=Arabidopsis thaliana GN=CAT7 PE=3 SV=1	cds_overlap	DEL	3835	chr1-38195758-38199593
W01g000288	chr1	38506040	38516387	-	PREDICTED: exocyst complex component EXO70A1 [Vitis vinifera]	E70A1_ARATH Exocyst complex component EXO70A1 OS=Arabidopsis thaliana GN=EXO70A1 PE=1 SV=1	cds_overlap	DEL	3399	chr1-38504447-38507846
W01g000295	chr1	39038686	39046612	+	PREDICTED: CCR4-NOT transcription complex subunit 1-like [Gossypium hirsutum]	CNOT1_HUMAN CCR4-NOT transcription complex subunit 1 OS=Homo sapiens GN=CNOT1 PE=1 SV=2	cds_overlap	DEL	3101	chr1-39040928-39044029
W01g000328	chr1	43903802	43915396	-	PREDICTED: cysteine protease ATG4-like [Juglans regia] &gt;XP_018830507.1 PREDICTED: cysteine protease ATG4-like [Juglans regia]	ATG4A_ARATH Cysteine protease ATG4a OS=Arabidopsis thaliana GN=ATG4A PE=2 SV=1	cds_overlap	DEL	27410	chr1-43881816-43909226
W01g000330	chr1	43929446	43934124	-	hypothetical protein VITISV_015538 [Vitis vinifera]	ATG4_MEDTR Cysteine protease ATG4 OS=Medicago truncatula GN=ATG4 PE=3 SV=1	cds_overlap	DEL	6828	chr1-43931567-43938395
W01g000389	chr1	48946133	48954016	+	hypothetical protein TSUD_185020 [Trifolium subterraneum]	PSMD6_ARATH 26S proteasome non-ATPase regulatory subunit 6 homolog OS=Arabidopsis thaliana GN=RPN7 PE=1 SV=1	full_pav	DEL	9957	chr1-48945455-48955412
W01g000457	chr1	52345575	52353011	+	PREDICTED: monocopper oxidase-like protein SKU5 [Nicotiana tabacum]	SKU5_ARATH Monocopper oxidase-like protein SKU5 OS=Arabidopsis thaliana GN=SKU5 PE=1 SV=1	cds_overlap	DEL	5921	chr1-52347051-52352972
W01g000484	chr1	53679278	53690451	-	PREDICTED: serine/threonine-protein phosphatase PP1 [Ricinus communis]	PP1_ORYSJ Serine/threonine-protein phosphatase PP1 OS=Oryza sativa subsp. japonica GN=Os03g0268000 PE=2 SV=2	cds_overlap	DEL	4672	chr1-53675532-53680204
W01g000517	chr1	56452507	56465773	-	serine/threonine-protein phosphatase PP1 isozyme 4 isoform X1 [Hevea brasiliensis] &gt;XP_021651053.1 serine/threonine-protein phosphatase PP1 isozyme 4 isoform X2 [Hevea brasiliensis] &gt;XP_021651054.1 serine/threonine-protein phosphatase PP1 isozyme 4 isoform X3 [Hevea brasiliensis] &gt;XP_021651055.1 serine/threonine-protein phosphatase PP1 isozyme 4 isoform X4 [Hevea brasiliensis]	PP14_ARATH Serine/threonine-protein phosphatase PP1 isozyme 4 OS=Arabidopsis thaliana GN=TOPP4 PE=1 SV=1	cds_overlap	DEL	10749	chr1-56465565-56476314
W01g000519	chr1	56722394	56726589	+	PREDICTED: uncharacterized protein LOC107773543, partial [Nicotiana tabacum]	SMBP2_HUMAN DNA-binding protein SMUBP-2 OS=Homo sapiens GN=IGHMBP2 PE=1 SV=3	full_pav	DEL	4908	chr1-56722201-56727109
W01g000545	chr1	58756301	58772557	-	PREDICTED: uncharacterized protein LOC101301142 [Fragaria vesca subsp. vesca]	ADF1_PETHY Actin-depolymerizing factor 1 OS=Petunia hybrida GN=ADF1 PE=2 SV=1	cds_overlap	DEL	5351	chr1-58771757-58777108
W01g000645	chr1	63960280	63964361	-	PREDICTED: probable acetyltransferase NATA1-like [Solanum pennellii]	NATAL_ARATH Probable acetyltransferase NATA1-like OS=Arabidopsis thaliana GN=At2g39020 PE=2 SV=1	cds_overlap	INS	153	chr1-63960281-63960433
W01g000683	chr1	67197220	67214287	-	aspartic proteinase PCS1 [Sesamum indicum]	PCS1L_ARATH Aspartic proteinase PCS1 OS=Arabidopsis thaliana GN=PCS1 PE=2 SV=1	cds_overlap	DEL	17134	chr1-67180508-67197642
W01g000691	chr1	69020794	69022993	+	PREDICTED: UDP-glycosyltransferase 76F1 [Ricinus communis] &gt;EEF31968.1 UDP-glucuronosyltransferase, putative [Ricinus communis]	U76F1_ARATH UDP-glycosyltransferase 76F1 OS=Arabidopsis thaliana GN=UGT76F1 PE=2 SV=1	cds_overlap	DEL	4051	chr1-69017671-69021722
W01g000701	chr1	69853109	69853884	-	PREDICTED: uncharacterized protein LOC100246692 [Vitis vinifera]	#N/A	full_pav	DEL	8168	chr1-69852274-69860442
W01g000785	chr1	78728641	78731114	+	PREDICTED: uncharacterized protein LOC100261419 isoform X1 [Vitis vinifera]	#N/A	full_pav	DEL	14960	chr1-78717529-78732489
W01g000827	chr1	84245048	84245382	-	#N/A	#N/A	full_pav	DEL	31511	chr1-84223953-84255464
W01g000832	chr1	84823708	84866502	-	hypothetical protein CICLE_v10031278mg [Citrus clementina] &gt;ESR49132.1 hypothetical protein CICLE_v10031278mg [Citrus clementina]	CFI_CAMSI Chalcone--flavonone isomerase OS=Camellia sinensis GN=CHI PE=2 SV=2	cds_overlap	DEL	2990	chr1-84864448-84867438
W01g000833	chr1	84867081	84877511	+	PREDICTED: tRNA (guanine(26)-N(2))-dimethyltransferase [Vitis vinifera] &gt;CAN75521.1 hypothetical protein VITISV_043594 [Vitis vinifera]	TRM1_SCHPO tRNA (guanine(26)-N(2))-dimethyltransferase OS=Schizosaccharomyces pombe (strain 972 / ATCC 24843) GN=trm1 PE=1 SV=1	cds_overlap	DEL	2990	chr1-84864448-84867438
W01g000916	chr1	94345385	94345917	-	hypothetical protein VITISV_038909 [Vitis vinifera]	ANT_ARATH AP2-like ethylene-responsive transcription factor ANT OS=Arabidopsis thaliana GN=ANT PE=1 SV=2	full_pav	DEL	7292	chr1-94342354-94349646
W01g000917	chr1	94398805	94401746	-	unnamed protein product [Coffea canephora]	GAUT4_ARATH Probable galacturonosyltransferase 4 OS=Arabidopsis thaliana GN=GAUT4 PE=2 SV=1	full_pav	DEL	5210	chr1-94397328-94402538
W01g000947	chr1	96537189	96542872	-	Peroxisomal biogenesis factor 11 [Macleaya cordata]	PX11B_ARATH Peroxisomal membrane protein 11B OS=Arabidopsis thaliana GN=PEX11B PE=1 SV=1	cds_overlap	DEL	20184	chr1-96517771-96537955
W01g000955	chr1	98137520	98149387	+	vacuolar invertase INV9 [Camellia sinensis]	INVB_DAUCA Beta-fructofuranosidase, soluble isoenzyme I OS=Daucus carota GN=INV*DC4 PE=1 SV=2	cds_overlap	DEL	1701	chr1-98140585-98142286
W01g001009	chr1	108274990	108277992	-	#N/A	#N/A	full_pav	DEL	7195	chr1-108273831-108281026
W01g001019	chr1	111934749	111951098	-	Phosphoglucomutase, chloroplastic [Glycine soja]	PGMP_PEA Phosphoglucomutase, chloroplastic OS=Pisum sativum GN=PGMP PE=2 SV=1	cds_overlap	DEL	2630	chr1-111934645-111937275
W01g001031	chr1	114627604	114673885	-	PREDICTED: protein HOTHEAD-like [Solanum tuberosum]	HTH_ARATH Protein HOTHEAD OS=Arabidopsis thaliana GN=HTH PE=1 SV=1	cds_overlap	DEL	31182	chr1-114628487-114659669
W01g001072	chr1	125345426	125349744	-	PREDICTED: E3 ubiquitin protein ligase RIN2-like isoform X2 [Beta vulgaris subsp. vulgaris]	RIN2_ARATH E3 ubiquitin protein ligase RIN2 OS=Arabidopsis thaliana GN=RIN2 PE=1 SV=1	full_pav	DEL	6509	chr1-125344801-125351310
[truncated: 1,090 more rows]

## Sheet: Supplementary Data 7
Supplementary Data 7. Information of accessions collected in this study.
[truncated: 241 more rows]

## Sheet: Supplementary Data 8
Supplementary Data 8. Summary of RNA-seq data.
[truncated: 218 more rows]

## Sheet: Supplementary Data 9
Supplementary Data 9. Results of parentage analysis
[truncated: 102 more rows]

[truncated: 9 more sheets: Supplementary Data 10, Supplementary Data 11, Supplementary Data 12, Supplementary Data 13, Supplementary Data 14, Supplementary Data 15, Supplementary Data 16, Supplementary Data 17, Supplementary Data 18]
