# Supplementary material for: Genome assembly of wild tea tree DASZ reveals pedigree and selection history of tea varieties
Source: Nat Commun. 2020 Jul 24;11:3719. doi: 10.1038/s41467-020-17498-6 (PMC7381669; doi:10.1038/s41467-020-17498-6)
Supplement: Supplementary file 6 — Source Data [file 41467_2020_17498_MOESM6_ESM.zip]

Archive with 3 entries (2 files):
- Source Data/
- Source Data/Source Data.xlsx
- Source Data/SupplementaryFigure6_hic_code.zip
