# Supplementary material for: Genome assembly of wild tea tree DASZ reveals pedigree and selection history of tea varieties
Source: Nat Commun. 2020 Jul 24;11:3719. doi: 10.1038/s41467-020-17498-6 (PMC7381669; doi:10.1038/s41467-020-17498-6)
Supplement: Supplementary file 6 — Source Data [file 41467_2020_17498_MOESM6_ESM.zip › Source Data/Source Data.xlsx]

## Sheet: Fig1a
chr	start	end	value
chr1	1	1000001	0.868
chr1	1000001	2000001	0.858
chr1	2000001	3000001	0.815
chr1	3000001	4000001	0.879
chr1	4000001	5000001	0.876
chr1	5000001	6000001	0.893
chr1	6000001	7000001	0.939
chr1	7000001	8000001	0.949
chr1	8000001	9000001	0.915
chr1	9000001	10000001	0.932
chr1	10000001	11000001	0.934
chr1	11000001	12000001	0.867
chr1	12000001	13000001	0.933
chr1	13000001	14000001	0.872
chr1	14000001	15000001	0.956
chr1	15000001	16000001	0.976
chr1	16000001	17000001	0.903
chr1	17000001	18000001	0.851
chr1	18000001	19000001	0.864
chr1	19000001	20000001	0.894
chr1	20000001	21000001	0.857
chr1	21000001	22000001	0.86
chr1	22000001	23000001	0.857
chr1	23000001	24000001	0.91
chr1	24000001	25000001	0.938
chr1	25000001	26000001	0.905
chr1	26000001	27000001	0.929
chr1	27000001	28000001	0.901
chr1	28000001	29000001	0.905
chr1	29000001	30000001	0.892
chr1	30000001	31000001	0.957
chr1	31000001	32000001	0.983
chr1	32000001	33000001	0.956
chr1	33000001	34000001	0.937
chr1	34000001	35000001	0.957
chr1	35000001	36000001	0.876
chr1	36000001	37000001	0.812
chr1	37000001	38000001	0.83
chr1	38000001	39000001	0.841
chr1	39000001	40000001	0.896
chr1	40000001	41000001	0.829
chr1	41000001	42000001	0.898
chr1	42000001	43000001	0.905
chr1	43000001	44000001	0.883
chr1	44000001	45000001	0.834
chr1	45000001	46000001	0.873
chr1	46000001	47000001	0.878
chr1	47000001	48000001	0.874
chr1	48000001	49000001	0.812
chr1	49000001	50000001	0.782
chr1	50000001	51000001	0.747
chr1	51000001	52000001	0.766
chr1	52000001	53000001	0.738
chr1	53000001	54000001	0.858
chr1	54000001	55000001	0.864
chr1	55000001	56000001	0.874
chr1	56000001	57000001	0.817
chr1	57000001	58000001	0.82
chr1	58000001	59000001	0.798
chr1	59000001	60000001	0.78
chr1	60000001	61000001	0.768
chr1	61000001	62000001	0.836
chr1	62000001	63000001	0.811
chr1	63000001	64000001	0.756
chr1	64000001	65000001	0.856
chr1	65000001	66000001	0.877
chr1	66000001	67000001	0.791
chr1	67000001	68000001	0.885
chr1	68000001	69000001	0.984
chr1	69000001	70000001	0.88
chr1	70000001	71000001	0.924
chr1	71000001	72000001	0.931
chr1	72000001	73000001	0.831
chr1	73000001	74000001	0.814
chr1	74000001	75000001	0.914
chr1	75000001	76000001	0.851
chr1	76000001	77000001	0.883
chr1	77000001	78000001	0.943
chr1	78000001	79000001	0.791
chr1	79000001	80000001	0.908
chr1	80000001	81000001	0.939
chr1	81000001	82000001	0.868
chr1	82000001	83000001	0.91
chr1	83000001	84000001	0.865
chr1	84000001	85000001	0.867
chr1	85000001	86000001	0.868
chr1	86000001	87000001	0.819
chr1	87000001	88000001	0.854
chr1	88000001	89000001	0.886
chr1	89000001	90000001	0.871
chr1	90000001	91000001	0.881
chr1	91000001	92000001	0.94
chr1	92000001	93000001	0.893
chr1	93000001	94000001	0.905
chr1	94000001	95000001	0.868
chr1	95000001	96000001	0.825
chr1	96000001	97000001	0.829
chr1	97000001	98000001	0.928
chr1	98000001	99000001	0.924
chr1	99000001	100000001	0.933
chr1	100000001	101000001	0.918
chr1	101000001	102000001	0.956
chr1	102000001	103000001	0.876
chr1	103000001	104000001	0.952
chr1	104000001	105000001	0.891
chr1	105000001	106000001	0.927
chr1	106000001	107000001	0.857
chr1	107000001	108000001	0.931
chr1	108000001	109000001	0.948
chr1	109000001	110000001	0.964
chr1	110000001	111000001	0.969
chr1	111000001	112000001	0.932
chr1	112000001	113000001	0.953
chr1	113000001	114000001	0.944
chr1	114000001	115000001	0.913
chr1	115000001	116000001	0.955
chr1	116000001	117000001	0.952
chr1	117000001	118000001	0.929
chr1	118000001	119000001	0.955
chr1	119000001	120000001	0.931
chr1	120000001	121000001	0.857
chr1	121000001	122000001	0.874
chr1	122000001	123000001	0.874
chr1	123000001	124000001	0.962
chr1	124000001	125000001	0.937
chr1	125000001	126000001	0.966
chr1	126000001	127000001	0.881
chr1	127000001	128000001	0.941
chr1	128000001	129000001	0.931
chr1	129000001	130000001	0.885
chr1	130000001	131000001	0.945
chr1	131000001	132000001	0.922
chr1	132000001	133000001	0.865
chr1	133000001	134000001	0.962
chr1	134000001	135000001	0.906
chr1	135000001	136000001	0.909
chr1	136000001	137000001	0.964
chr1	137000001	138000001	0.953
chr1	138000001	139000001	0.918
chr1	139000001	140000001	0.904
chr1	140000001	141000001	0.904
chr1	141000001	142000001	0.94
chr1	142000001	143000001	0.881
chr1	143000001	144000001	0.849
chr1	144000001	145000001	0.749
chr1	145000001	146000001	0.809
chr1	146000001	147000001	0.826
chr1	147000001	148000001	0.87
chr1	148000001	149000001	0.875
chr1	149000001	150000001	0.919
chr1	150000001	151000001	0.882
chr1	151000001	152000001	0.88
chr1	152000001	153000001	0.859
chr1	153000001	154000001	0.839
chr1	154000001	155000001	0.809
chr1	155000001	156000001	0.771
chr1	156000001	157000001	0.952
chr1	157000001	158000001	0.898
chr1	158000001	159000001	0.915
chr1	159000001	160000001	0.879
chr1	160000001	161000001	0.792
chr1	161000001	162000001	0.845
chr1	162000001	163000001	0.843
chr1	163000001	164000001	0.909
chr1	164000001	165000001	0.933
chr1	165000001	166000001	0.854
chr1	166000001	167000001	0.888
chr1	167000001	168000001	0.77
chr1	168000001	169000001	0.816
chr1	169000001	170000001	0.852
chr1	170000001	171000001	0.906
chr1	171000001	172000001	0.914
chr1	172000001	173000001	0.83
chr1	173000001	174000001	0.849
chr1	174000001	175000001	0.86
chr1	175000001	176000001	0.898
chr1	176000001	177000001	0.915
chr1	177000001	178000001	0.903
chr1	178000001	179000001	0.827
chr1	179000001	180000001	0.95
chr1	180000001	181000001	0.905
chr1	181000001	182000001	0.865
chr1	182000001	183000001	0.92
chr1	183000001	184000001	0.915
chr1	184000001	185000001	0.856
chr1	185000001	186000001	0.907
chr1	186000001	187000001	0.876
chr1	187000001	188000001	0.815
chr1	188000001	189000001	0.824
chr1	189000001	190000001	0.853
chr1	190000001	191000001	0.892
chr1	191000001	192000001	0.915
chr1	192000001	193000001	0.851
chr1	193000001	194000001	0.828
chr1	194000001	195000001	0.903
chr1	195000001	196000001	0.87
chr1	196000001	197000001	0.83
chr1	197000001	198000001	0.787
chr1	198000001	199000001	0.803
chr1	199000001	200000001	0.838
chr1	200000001	201000001	0.901
chr1	201000001	202000001	0.842
chr1	202000001	203000001	0.848
chr1	203000001	204000001	0.776
chr1	204000001	205000001	0.799
chr1	205000001	206000001	0.789
chr1	206000001	207000001	0.899
chr1	207000001	208000001	0.867
chr1	208000001	209000001	0.857
chr1	209000001	210000001	0.807
chr1	210000001	211000001	0.846
chr1	211000001	212000001	0.785
chr1	212000001	213000001	0.868
chr1	213000001	214000001	0.882
chr1	214000001	215000001	0.805
chr1	215000001	216000001	0.799
chr1	216000001	217000001	0.816
chr1	217000001	218000001	0.795
chr1	218000001	219000001	0.821
chr1	219000001	220000001	0.802
chr1	220000001	221000001	0.828
chr1	221000001	222000001	0.809
chr1	222000001	223000001	0.762
chr1	223000001	224000001	0.822
chr1	224000001	225000001	0.866
chr1	225000001	226000001	0.81
chr1	226000001	227000001	0.9
chr1	227000001	228000001	0.752
chr1	228000001	229000001	0.804
chr1	229000001	230000001	0.937
chr1	230000001	231000001	0.936
chr1	231000001	232000001	0.89
chr1	232000001	233000001	0.886
chr1	233000001	234000001	0.845
chr1	234000001	235000001	0.846
chr1	235000001	236000001	0.876
chr1	236000001	237000001	0.806
chr1	237000001	238000001	0.836
chr1	238000001	239000001	0.789
chr1	239000001	240000001	0.788
chr1	240000001	241000001	0.825
chr1	241000001	242000001	0.916
chr1	242000001	243000001	0.801
chr1	243000001	244000001	0.793
chr1	244000001	245000001	0.825
chr1	245000001	246000001	0.86
chr1	246000001	247000001	0.877
chr1	247000001	248000001	0.835
chr1	248000001	249000001	0.83
chr1	249000001	250000001	0.839
chr1	250000001	251000001	0.722
chr1	251000001	252000001	0.826
chr1	252000001	253000001	0.753
chr1	253000001	254000001	0.955
chr1	254000001	255000001	0.897
chr1	255000001	256000001	0.833
chr1	256000001	257000001	0.822
chr1	257000001	258000001	0.842
chr1	258000001	259000001	0.74
chr1	259000001	260000001	0.783
chr1	260000001	261000001	0.798
chr1	261000001	262000001	0.761
chr1	262000001	263000001	0.788
chr1	263000001	264000001	0.792
chr1	264000001	265000001	0.79
chr1	265000001	266000001	0.772
chr1	266000001	267000001	0.753
chr1	267000001	268000001	0.875
chr1	268000001	269000001	0.787
chr1	269000001	270000001	0.732
chr1	270000001	271000001	0.87
chr1	271000001	272000001	0.811
chr1	272000001	273000001	0.866
chr1	273000001	274000001	0.889
chr1	274000001	275000001	0.84
chr1	275000001	276000001	0.906
chr1	276000001	277000001	0.868
chr1	277000001	278000001	0.915
chr1	278000001	279000001	0.837
chr1	279000001	280000001	0.853
chr1	280000001	281000001	0.865
chr1	281000001	282000001	0.918
chr1	282000001	283000001	0.887
chr1	283000001	284000001	0.915
chr1	284000001	285000001	0.929
chr1	285000001	286000001	0.905
chr1	286000001	287000001	0.927
chr1	287000001	288000001	0.976
chr1	288000001	289000001	0.895
chr1	289000001	290000001	0.867
chr1	290000001	291000001	0.855
chr1	291000001	292000001	0.853
chr1	292000001	293000001	0.895
chr1	293000001	294000001	0.834
chr1	294000001	295000001	0.964
chr1	295000001	296000001	0.889
chr1	296000001	297000001	0.936
chr1	297000001	298000001	0.938
chr1	298000001	299000001	0.99
chr1	299000001	300000001	0.97
chr1	300000001	301000001	0.951
chr1	301000001	302000001	0.94
chr1	302000001	303000001	0.938
chr1	303000001	304000001	0.842
chr1	304000001	305000001	0.878
chr1	305000001	306000001	0.962
chr1	306000001	307000001	0.9
chr1	307000001	308000001	0.946
chr1	308000001	309000001	0.913
chr1	309000001	310000001	0.878
chr1	310000001	311000001	0.838
chr1	311000001	312000001	0.876
chr1	312000001	313000001	0.903
chr1	313000001	314000001	0.87
chr1	314000001	315000001	0.903
chr1	315000001	316000001	0.893
chr1	316000001	317000001	0.832
chr1	317000001	318000001	0.884
chr1	318000001	319000001	0.915
chr1	319000001	320000001	0.872
chr1	320000001	321000001	0.889
chr1	321000001	322000001	0.871
chr1	322000001	323000001	0.917
chr1	323000001	324000001	0.883
chr1	324000001	325000001	0.859
chr1	325000001	326000001	0.925
chr1	326000001	327000001	0.851
chr1	327000001	328000001	0.734
chr1	328000001	329000001	0.801
chr1	329000001	330000001	0.876
chr1	330000001	331000001	0.945
chr1	331000001	332000001	0.917
chr1	332000001	333000001	0.917
chr1	333000001	334000001	0.913
chr1	334000001	335000001	0.923
chr1	335000001	336000001	0.938
chr1	336000001	336926639	0.931
chr2	1	1000001	0.992
chr2	1000001	2000001	0.982
chr2	2000001	3000001	0.988
chr2	3000001	4000001	0.923
chr2	4000001	5000001	0.951
chr2	5000001	6000001	0.936
chr2	6000001	7000001	0.928
chr2	7000001	8000001	0.947
chr2	8000001	9000001	0.949
chr2	9000001	10000001	0.853
chr2	10000001	11000001	0.98
chr2	11000001	12000001	0.918
chr2	12000001	13000001	0.986
chr2	13000001	14000001	0.939
chr2	14000001	15000001	0.969
chr2	15000001	16000001	0.969
chr2	16000001	17000001	0.984
chr2	17000001	18000001	0.976
chr2	18000001	19000001	0.907
chr2	19000001	20000001	0.982
chr2	20000001	21000001	0.978
chr2	21000001	22000001	0.933
chr2	22000001	23000001	0.959
chr2	23000001	24000001	0.992
chr2	24000001	25000001	0.905
chr2	25000001	26000001	0.903
chr2	26000001	27000001	0.936
chr2	27000001	28000001	0.91
chr2	28000001	29000001	0.91
chr2	29000001	30000001	0.948
chr2	30000001	31000001	0.845
chr2	31000001	32000001	0.877
chr2	32000001	33000001	0.836
chr2	33000001	34000001	0.954
chr2	34000001	35000001	0.951
chr2	35000001	36000001	0.973
chr2	36000001	37000001	0.962
chr2	37000001	38000001	0.93
chr2	38000001	39000001	0.922
chr2	39000001	40000001	0.895
chr2	40000001	41000001	0.916
chr2	41000001	42000001	0.906
chr2	42000001	43000001	0.867
chr2	43000001	44000001	0.907
chr2	44000001	45000001	0.909
chr2	45000001	46000001	0.926
chr2	46000001	47000001	0.893
chr2	47000001	48000001	0.933
chr2	48000001	49000001	0.919
chr2	49000001	50000001	0.905
chr2	50000001	51000001	0.9
chr2	51000001	52000001	0.927
chr2	52000001	53000001	0.872
chr2	53000001	54000001	0.886
chr2	54000001	55000001	0.875
chr2	55000001	56000001	0.895
chr2	56000001	57000001	0.903
chr2	57000001	58000001	0.927
chr2	58000001	59000001	0.906
chr2	59000001	60000001	0.872
chr2	60000001	61000001	0.898
chr2	61000001	62000001	0.87
chr2	62000001	63000001	0.937
chr2	63000001	64000001	0.892
chr2	64000001	65000001	0.873
chr2	65000001	66000001	0.811
chr2	66000001	67000001	0.827
chr2	67000001	68000001	0.765
chr2	68000001	69000001	0.862
chr2	69000001	70000001	0.807
chr2	70000001	71000001	0.892
chr2	71000001	72000001	0.786
chr2	72000001	73000001	0.88
chr2	73000001	74000001	0.82
chr2	74000001	75000001	0.828
chr2	75000001	76000001	0.871
chr2	76000001	77000001	0.811
chr2	77000001	78000001	0.847
chr2	78000001	79000001	0.878
chr2	79000001	80000001	0.832
chr2	80000001	81000001	0.87
chr2	81000001	82000001	0.847
chr2	82000001	83000001	0.878
chr2	83000001	84000001	0.871
chr2	84000001	85000001	0.927
chr2	85000001	86000001	0.87
chr2	86000001	87000001	0.869
chr2	87000001	88000001	0.899
chr2	88000001	89000001	0.882
chr2	89000001	90000001	0.923
chr2	90000001	91000001	0.937
chr2	91000001	92000001	0.913
chr2	92000001	93000001	0.839
chr2	93000001	94000001	0.877
chr2	94000001	95000001	0.919
chr2	95000001	96000001	0.905
chr2	96000001	97000001	0.926
chr2	97000001	98000001	0.911
chr2	98000001	99000001	0.832
chr2	99000001	100000001	0.866
chr2	100000001	101000001	0.889
chr2	101000001	102000001	0.916
chr2	102000001	103000001	0.894
chr2	103000001	104000001	0.893
chr2	104000001	105000001	0.869
chr2	105000001	106000001	0.977
chr2	106000001	107000001	0.864
chr2	107000001	108000001	0.87
chr2	108000001	109000001	0.884
chr2	109000001	110000001	0.913
chr2	110000001	111000001	0.945
chr2	111000001	112000001	0.961
chr2	112000001	113000001	0.862
chr2	113000001	114000001	0.909
chr2	114000001	115000001	0.924
chr2	115000001	116000001	0.911
chr2	116000001	117000001	0.909
chr2	117000001	118000001	0.89
chr2	118000001	119000001	0.937
chr2	119000001	120000001	0.971
chr2	120000001	121000001	0.913
chr2	121000001	122000001	0.93
chr2	122000001	123000001	0.933
chr2	123000001	124000001	0.943
chr2	124000001	125000001	0.956
chr2	125000001	126000001	0.961
chr2	126000001	127000001	0.908
chr2	127000001	128000001	0.876
chr2	128000001	129000001	0.896
chr2	129000001	130000001	0.906
chr2	130000001	131000001	0.92
chr2	131000001	132000001	0.95
chr2	132000001	133000001	0.976
chr2	133000001	134000001	0.832
chr2	134000001	135000001	0.821
chr2	135000001	136000001	0.894
chr2	136000001	137000001	0.896
chr2	137000001	138000001	0.962
chr2	138000001	139000001	0.9
chr2	139000001	140000001	0.911
chr2	140000001	141000001	0.854
chr2	141000001	142000001	0.924
chr2	142000001	143000001	0.878
chr2	143000001	144000001	0.875
chr2	144000001	145000001	0.903
chr2	145000001	146000001	0.838
chr2	146000001	147000001	0.856
chr2	147000001	148000001	0.88
chr2	148000001	149000001	0.896
chr2	149000001	150000001	0.884
chr2	150000001	151000001	0.798
chr2	151000001	152000001	0.904
chr2	152000001	153000001	0.826
chr2	153000001	154000001	0.868
chr2	154000001	155000001	0.867
chr2	155000001	156000001	0.864
chr2	156000001	157000001	0.908
chr2	157000001	158000001	0.912
chr2	158000001	159000001	0.923
chr2	159000001	160000001	0.884
chr2	160000001	161000001	0.862
chr2	161000001	162000001	0.852
chr2	162000001	163000001	0.822
chr2	163000001	164000001	0.819
chr2	164000001	165000001	0.828
chr2	165000001	166000001	0.883
chr2	166000001	167000001	0.978
chr2	167000001	168000001	0.916
chr2	168000001	169000001	0.888
chr2	169000001	170000001	0.825
chr2	170000001	171000001	0.876
chr2	171000001	172000001	0.904
chr2	172000001	173000001	0.827
chr2	173000001	174000001	0.9
chr2	174000001	175000001	0.832
chr2	175000001	176000001	0.819
chr2	176000001	177000001	0.816
chr2	177000001	178000001	0.818
chr2	178000001	179000001	0.894
chr2	179000001	180000001	0.776
chr2	180000001	181000001	0.892
chr2	181000001	182000001	0.818
chr2	182000001	183000001	0.827
chr2	183000001	184000001	0.9
chr2	184000001	185000001	0.858
chr2	185000001	186000001	0.837
chr2	186000001	187000001	0.833
chr2	187000001	188000001	0.883
chr2	188000001	189000001	0.775
chr2	189000001	190000001	0.766
chr2	190000001	191000001	0.751
chr2	191000001	192000001	0.832
chr2	192000001	193000001	0.811
chr2	193000001	194000001	0.811
chr2	194000001	195000001	0.809
chr2	195000001	196000001	0.84
chr2	196000001	197000001	0.808
chr2	197000001	198000001	0.799
chr2	198000001	199000001	0.791
chr2	199000001	200000001	0.844
chr2	200000001	201000001	0.807
chr2	201000001	202000001	0.83
chr2	202000001	203000001	0.819
chr2	203000001	204000001	0.817
chr2	204000001	205000001	0.903
chr2	205000001	206000001	0.824
chr2	206000001	207000001	0.819
chr2	207000001	208000001	0.888
chr2	208000001	209000001	0.79
chr2	209000001	210000001	0.826
chr2	210000001	211000001	0.864
chr2	211000001	212000001	0.821
chr2	212000001	213000001	0.8
chr2	213000001	214000001	0.851
chr2	214000001	215000001	0.88
chr2	215000001	216000001	0.772
chr2	216000001	217000001	0.803
chr2	217000001	218000001	0.876
chr2	218000001	219000001	0.814
chr2	219000001	220000001	0.799
chr2	220000001	221000001	0.807
chr2	221000001	222000001	0.822
chr2	222000001	223000001	0.802
chr2	223000001	224000001	0.805
chr2	224000001	225000001	0.854
chr2	225000001	226000001	0.786
chr2	226000001	227000001	0.84
chr2	227000001	228000001	0.803
chr2	228000001	229000001	0.787
chr2	229000001	230000001	0.849
chr2	230000001	231000001	0.841
chr2	231000001	232000001	0.801
chr2	232000001	233000001	0.848
chr2	233000001	234000001	0.797
chr2	234000001	235000001	0.806
chr2	235000001	236000001	0.871
chr2	236000001	237000001	0.823
chr2	237000001	238000001	0.828
chr2	238000001	239000001	0.934
chr2	239000001	240000001	0.94
chr2	240000001	241000001	0.854
chr2	241000001	242000001	0.924
chr2	242000001	243000001	0.898
chr2	243000001	244000001	0.855
chr2	244000001	245000001	0.882
chr2	245000001	246000001	0.813
chr2	246000001	247000001	0.845
chr2	247000001	248000001	0.818
chr2	248000001	249000001	0.852
chr2	249000001	250000001	0.852
chr2	250000001	251000001	0.789
chr2	251000001	252000001	0.797
chr2	252000001	253000001	0.83
chr2	253000001	254000001	0.829
chr2	254000001	255000001	0.836
chr2	255000001	256000001	0.812
chr2	256000001	257000001	0.92
chr2	257000001	258000001	0.813
chr2	258000001	259000001	0.775
chr2	259000001	260000001	0.853
chr2	260000001	261000001	0.857
chr2	261000001	262000001	0.712
chr2	262000001	263000001	0.855
chr2	263000001	264000001	0.837
chr2	264000001	265000001	0.796
chr2	265000001	266000001	0.786
chr2	266000001	267000001	0.848
chr2	267000001	268000001	0.884
chr2	268000001	269000001	0.862
chr2	269000001	270000001	0.861
chr2	270000001	271000001	0.79
chr2	271000001	272000001	0.842
chr2	272000001	273000001	0.823
chr2	273000001	274000001	0.923
chr2	274000001	275000001	0.937
chr2	275000001	276000001	0.935
chr2	276000001	277000001	0.935
chr2	277000001	278000001	0.933
chr2	278000001	279000001	0.936
chr2	279000001	280000001	0.954
chr2	280000001	281000001	0.859
chr2	281000001	282000001	0.928
chr2	282000001	282168575	0.903
chr3	1	1000001	0.84
chr3	1000001	2000001	0.913
chr3	2000001	3000001	0.886
chr3	3000001	4000001	0.921
chr3	4000001	5000001	0.801
chr3	5000001	6000001	0.876
chr3	6000001	7000001	0.937
chr3	7000001	8000001	0.935
chr3	8000001	9000001	0.916
chr3	9000001	10000001	0.949
chr3	10000001	11000001	0.949
chr3	11000001	12000001	0.915
chr3	12000001	13000001	0.839
chr3	13000001	14000001	0.799
chr3	14000001	15000001	0.901
chr3	15000001	16000001	0.959
chr3	16000001	17000001	0.962
chr3	17000001	18000001	0.893
chr3	18000001	19000001	0.925
chr3	19000001	20000001	0.804
chr3	20000001	21000001	0.893
chr3	21000001	22000001	0.909
chr3	22000001	23000001	0.887
chr3	23000001	24000001	0.92
chr3	24000001	25000001	0.867
chr3	25000001	26000001	0.824
chr3	26000001	27000001	0.905
chr3	27000001	28000001	0.853
chr3	28000001	29000001	0.875
chr3	29000001	30000001	0.878
chr3	30000001	31000001	0.865
chr3	31000001	32000001	0.844
chr3	32000001	33000001	0.886
chr3	33000001	34000001	0.848
chr3	34000001	35000001	0.839
chr3	35000001	36000001	0.792
chr3	36000001	37000001	0.888
chr3	37000001	38000001	0.858
chr3	38000001	39000001	0.809
chr3	39000001	40000001	0.803
chr3	40000001	41000001	0.873
chr3	41000001	42000001	0.787
chr3	42000001	43000001	0.887
chr3	43000001	44000001	0.86
chr3	44000001	45000001	0.786
chr3	45000001	46000001	0.834
chr3	46000001	47000001	0.874
chr3	47000001	48000001	0.865
chr3	48000001	49000001	0.854
chr3	49000001	50000001	0.761
chr3	50000001	51000001	0.798
chr3	51000001	52000001	0.798
chr3	52000001	53000001	0.817
chr3	53000001	54000001	0.797
chr3	54000001	55000001	0.883
chr3	55000001	56000001	0.829
chr3	56000001	57000001	0.82
chr3	57000001	58000001	0.845
chr3	58000001	59000001	0.828
chr3	59000001	60000001	0.86
chr3	60000001	61000001	0.809
chr3	61000001	62000001	0.823
chr3	62000001	63000001	0.795
chr3	63000001	64000001	0.817
chr3	64000001	65000001	0.791
chr3	65000001	66000001	0.849
chr3	66000001	67000001	0.805
chr3	67000001	68000001	0.835
chr3	68000001	69000001	0.825
chr3	69000001	70000001	0.858
chr3	70000001	71000001	0.88
chr3	71000001	72000001	0.881
chr3	72000001	73000001	0.849
chr3	73000001	74000001	0.82
chr3	74000001	75000001	0.83
chr3	75000001	76000001	0.888
chr3	76000001	77000001	0.852
chr3	77000001	78000001	0.85
chr3	78000001	79000001	0.914
chr3	79000001	80000001	0.889
chr3	80000001	81000001	0.863
chr3	81000001	82000001	0.877
chr3	82000001	83000001	0.909
chr3	83000001	84000001	0.855
chr3	84000001	85000001	0.874
chr3	85000001	86000001	0.844
chr3	86000001	87000001	0.854
chr3	87000001	88000001	0.835
chr3	88000001	89000001	0.914
chr3	89000001	90000001	0.892
chr3	90000001	91000001	0.941
chr3	91000001	92000001	0.869
chr3	92000001	93000001	0.911
chr3	93000001	94000001	0.874
chr3	94000001	95000001	0.922
chr3	95000001	96000001	0.834
chr3	96000001	97000001	0.804
chr3	97000001	98000001	0.822
chr3	98000001	99000001	0.796
chr3	99000001	100000001	0.836
chr3	100000001	101000001	0.842
chr3	101000001	102000001	0.768
chr3	102000001	103000001	0.881
chr3	103000001	104000001	0.884
chr3	104000001	105000001	0.823
chr3	105000001	106000001	0.832
chr3	106000001	107000001	0.825
chr3	107000001	108000001	0.845
chr3	108000001	109000001	0.852
chr3	109000001	110000001	0.972
chr3	110000001	111000001	0.872
chr3	111000001	112000001	0.795
chr3	112000001	113000001	0.889
chr3	113000001	114000001	0.922
chr3	114000001	115000001	0.948
chr3	115000001	116000001	0.854
chr3	116000001	117000001	0.821
chr3	117000001	118000001	0.886
chr3	118000001	119000001	0.856
chr3	119000001	120000001	0.815
chr3	120000001	121000001	0.934
chr3	121000001	122000001	0.758
chr3	122000001	123000001	0.886
chr3	123000001	124000001	0.787
chr3	124000001	125000001	0.887
chr3	125000001	126000001	0.934
chr3	126000001	127000001	0.906
chr3	127000001	128000001	0.876
chr3	128000001	129000001	0.917
chr3	129000001	130000001	0.928
chr3	130000001	131000001	0.91
chr3	131000001	132000001	0.934
chr3	132000001	133000001	0.838
chr3	133000001	134000001	0.855
chr3	134000001	135000001	0.879
chr3	135000001	136000001	0.952
chr3	136000001	137000001	0.936
chr3	137000001	138000001	0.917
chr3	138000001	139000001	0.916
chr3	139000001	140000001	0.914
chr3	140000001	141000001	0.905
chr3	141000001	142000001	0.965
chr3	142000001	143000001	0.921
chr3	143000001	144000001	0.912
chr3	144000001	145000001	0.871
chr3	145000001	146000001	0.917
chr3	146000001	147000001	0.949
chr3	147000001	148000001	0.93
chr3	148000001	149000001	0.925
chr3	149000001	150000001	0.848
chr3	150000001	151000001	0.924
chr3	151000001	152000001	0.837
chr3	152000001	153000001	0.891
chr3	153000001	154000001	0.893
chr3	154000001	155000001	0.891
chr3	155000001	156000001	0.898
chr3	156000001	157000001	0.846
chr3	157000001	158000001	0.854
chr3	158000001	159000001	0.835
chr3	159000001	160000001	0.947
chr3	160000001	161000001	0.957
chr3	161000001	162000001	0.958
chr3	162000001	163000001	0.942
chr3	163000001	164000001	0.93
chr3	164000001	165000001	0.824
chr3	165000001	166000001	0.908
chr3	166000001	167000001	0.947
chr3	167000001	168000001	0.981
chr3	168000001	169000001	0.868
chr3	169000001	170000001	0.856
chr3	170000001	171000001	0.83
chr3	171000001	172000001	0.928
chr3	172000001	173000001	0.882
chr3	173000001	174000001	0.878
chr3	174000001	175000001	0.9
chr3	175000001	176000001	0.921
chr3	176000001	177000001	0.835
chr3	177000001	178000001	0.908
chr3	178000001	179000001	0.878
chr3	179000001	180000001	0.859
chr3	180000001	181000001	0.829
chr3	181000001	182000001	0.832
chr3	182000001	183000001	0.9
chr3	183000001	184000001	0.962
chr3	184000001	185000001	0.854
chr3	185000001	186000001	0.853
chr3	186000001	187000001	0.854
chr3	187000001	188000001	0.935
chr3	188000001	189000001	0.791
chr3	189000001	190000001	0.805
chr3	190000001	191000001	0.891
chr3	191000001	192000001	0.84
chr3	192000001	193000001	0.828
chr3	193000001	194000001	0.861
chr3	194000001	195000001	0.831
chr3	195000001	196000001	0.858
chr3	196000001	197000001	0.87
chr3	197000001	198000001	0.87
chr3	198000001	199000001	0.785
chr3	199000001	200000001	0.82
chr3	200000001	201000001	0.791
chr3	201000001	202000001	0.81
chr3	202000001	203000001	0.817
chr3	203000001	204000001	0.831
chr3	204000001	205000001	0.805
chr3	205000001	206000001	0.875
chr3	206000001	207000001	0.777
chr3	207000001	208000001	0.895
chr3	208000001	209000001	0.891
chr3	209000001	210000001	0.818
chr3	210000001	211000001	0.812
chr3	211000001	212000001	0.788
chr3	212000001	213000001	0.849
chr3	213000001	214000001	0.871
chr3	214000001	215000001	0.841
chr3	215000001	216000001	0.891
chr3	216000001	217000001	0.824
chr3	217000001	218000001	0.792
chr3	218000001	219000001	0.805
chr3	219000001	220000001	0.785
chr3	220000001	221000001	0.882
chr3	221000001	222000001	0.798
chr3	222000001	223000001	0.832
chr3	223000001	224000001	0.951
chr3	224000001	225000001	0.818
chr3	225000001	226000001	0.835
chr3	226000001	227000001	0.813
chr3	227000001	228000001	0.801
chr3	228000001	229000001	0.814
chr3	229000001	230000001	0.776
chr3	230000001	231000001	0.8
chr3	231000001	232000001	0.91
chr3	232000001	233000001	0.861
chr3	233000001	234000001	0.795
chr3	234000001	235000001	0.829
chr3	235000001	236000001	0.822
chr3	236000001	237000001	0.869
chr3	237000001	238000001	0.843
chr3	238000001	239000001	0.92
chr3	239000001	240000001	0.815
chr3	240000001	241000001	0.911
chr3	241000001	242000001	0.773
chr3	242000001	243000001	0.904
chr3	243000001	244000001	0.934
chr3	244000001	245000001	0.917
chr3	245000001	246000001	0.948
chr3	246000001	247000001	0.917
chr3	247000001	248000001	0.935
chr3	248000001	249000001	0.95
chr3	249000001	250000001	0.888
chr3	250000001	251000001	0.902
chr3	251000001	252000001	0.954
chr3	252000001	253000001	0.933
chr3	253000001	254000001	0.933
chr3	254000001	255000001	0.887
chr3	255000001	256000001	0.872
chr3	256000001	257000001	0.867
chr3	257000001	258000001	0.966
chr3	258000001	259000001	0.885
chr3	259000001	260000001	0.885
chr3	260000001	261000001	0.866
chr3	261000001	262000001	0.9
chr3	262000001	263000001	0.855
chr3	263000001	264000001	0.835
chr3	264000001	265000001	0.841
chr3	265000001	266000001	0.905
chr3	266000001	267000001	0.877
chr3	267000001	268000001	0.848
chr3	268000001	269000001	0.901
chr3	269000001	270000001	0.836
chr3	270000001	271000001	0.886
chr3	271000001	272000001	0.931
chr3	272000001	273000001	0.948
chr3	273000001	273085858	0.913
chr4	1	1000001	0.872
chr4	1000001	2000001	0.876
chr4	2000001	3000001	0.937
chr4	3000001	4000001	0.846
chr4	4000001	5000001	0.901
chr4	5000001	6000001	0.872
chr4	6000001	7000001	0.847
chr4	7000001	8000001	0.852
chr4	8000001	9000001	0.78
chr4	9000001	10000001	0.903
chr4	10000001	11000001	0.93
chr4	11000001	12000001	0.878
chr4	12000001	13000001	0.895
chr4	13000001	14000001	0.84
chr4	14000001	15000001	0.876
chr4	15000001	16000001	0.839
chr4	16000001	17000001	0.906
chr4	17000001	18000001	0.852
chr4	18000001	19000001	0.851
chr4	19000001	20000001	0.844
chr4	20000001	21000001	0.819
chr4	21000001	22000001	0.849
chr4	22000001	23000001	0.863
chr4	23000001	24000001	0.866
chr4	24000001	25000001	0.793
chr4	25000001	26000001	0.763
chr4	26000001	27000001	0.763
chr4	27000001	28000001	0.892
chr4	28000001	29000001	0.842
chr4	29000001	30000001	0.867
chr4	30000001	31000001	0.891
chr4	31000001	32000001	0.943
chr4	32000001	33000001	0.904
chr4	33000001	34000001	0.894
chr4	34000001	35000001	0.864
chr4	35000001	36000001	0.951
chr4	36000001	37000001	0.936
chr4	37000001	38000001	0.885
chr4	38000001	39000001	0.96
chr4	39000001	40000001	0.88
chr4	40000001	41000001	0.839
chr4	41000001	42000001	0.893
chr4	42000001	43000001	0.912
chr4	43000001	44000001	0.927
chr4	44000001	45000001	0.918
chr4	45000001	46000001	0.896
chr4	46000001	47000001	0.862
chr4	47000001	48000001	0.913
chr4	48000001	49000001	0.811
chr4	49000001	50000001	0.829
chr4	50000001	51000001	0.753
chr4	51000001	52000001	0.639
chr4	52000001	53000001	0.763
chr4	53000001	54000001	0.871
chr4	54000001	55000001	0.79
chr4	55000001	56000001	0.805
chr4	56000001	57000001	0.887
chr4	57000001	58000001	0.773
chr4	58000001	59000001	0.954
chr4	59000001	60000001	0.824
chr4	60000001	61000001	0.833
chr4	61000001	62000001	0.825
chr4	62000001	63000001	0.772
chr4	63000001	64000001	0.861
chr4	64000001	65000001	0.779
chr4	65000001	66000001	0.832
chr4	66000001	67000001	0.743
chr4	67000001	68000001	0.824
chr4	68000001	69000001	0.758
chr4	69000001	70000001	0.823
chr4	70000001	71000001	0.87
chr4	71000001	72000001	0.853
chr4	72000001	73000001	0.875
chr4	73000001	74000001	0.97
chr4	74000001	75000001	0.855
chr4	75000001	76000001	0.868
chr4	76000001	77000001	0.8
chr4	77000001	78000001	0.787
chr4	78000001	79000001	0.874
chr4	79000001	80000001	0.859
chr4	80000001	81000001	0.822
chr4	81000001	82000001	0.913
chr4	82000001	83000001	0.849
chr4	83000001	84000001	0.82
chr4	84000001	85000001	0.818
chr4	85000001	86000001	0.77
chr4	86000001	87000001	0.867
chr4	87000001	88000001	0.777
chr4	88000001	89000001	0.765
chr4	89000001	90000001	0.772
chr4	90000001	91000001	0.86
chr4	91000001	92000001	0.853
chr4	92000001	93000001	0.883
chr4	93000001	94000001	0.912
chr4	94000001	95000001	0.831
chr4	95000001	96000001	0.803
chr4	96000001	97000001	0.852
chr4	97000001	98000001	0.825
chr4	98000001	99000001	0.828
chr4	99000001	100000001	0.86
chr4	100000001	101000001	0.894
chr4	101000001	102000001	0.834
chr4	102000001	103000001	0.834
chr4	103000001	104000001	0.907
chr4	104000001	105000001	0.911
chr4	105000001	106000001	0.843
chr4	106000001	107000001	0.848
chr4	107000001	108000001	0.92
chr4	108000001	109000001	0.822
chr4	109000001	110000001	0.889
chr4	110000001	111000001	0.924
chr4	111000001	112000001	0.937
chr4	112000001	113000001	0.875
chr4	113000001	114000001	0.919
chr4	114000001	115000001	0.89
chr4	115000001	116000001	0.881
chr4	116000001	117000001	0.828
chr4	117000001	118000001	0.771
chr4	118000001	119000001	0.833
chr4	119000001	120000001	0.861
chr4	120000001	121000001	0.907
chr4	121000001	122000001	0.874
chr4	122000001	123000001	0.776
chr4	123000001	124000001	0.843
chr4	124000001	125000001	0.925
chr4	125000001	126000001	0.898
chr4	126000001	127000001	0.901
chr4	127000001	128000001	0.866
chr4	128000001	129000001	0.822
chr4	129000001	130000001	0.83
chr4	130000001	131000001	0.853
chr4	131000001	132000001	0.879
chr4	132000001	133000001	0.862
chr4	133000001	134000001	0.899
chr4	134000001	135000001	0.924
chr4	135000001	136000001	0.852
chr4	136000001	137000001	0.883
chr4	137000001	138000001	0.898
chr4	138000001	139000001	0.893
chr4	139000001	140000001	0.848
chr4	140000001	141000001	0.897
chr4	141000001	142000001	0.96
chr4	142000001	143000001	0.897
chr4	143000001	144000001	0.879
chr4	144000001	145000001	0.887
chr4	145000001	146000001	0.919
chr4	146000001	147000001	0.894
chr4	147000001	148000001	0.929
chr4	148000001	149000001	0.95
chr4	149000001	150000001	0.92
chr4	150000001	151000001	0.943
chr4	151000001	152000001	0.883
chr4	152000001	153000001	0.914
chr4	153000001	154000001	0.868
chr4	154000001	155000001	0.874
chr4	155000001	156000001	0.876
chr4	156000001	157000001	0.94
chr4	157000001	158000001	0.874
chr4	158000001	159000001	0.934
chr4	159000001	160000001	0.844
chr4	160000001	161000001	0.935
chr4	161000001	162000001	0.964
chr4	162000001	163000001	0.896
chr4	163000001	164000001	0.844
chr4	164000001	165000001	0.885
chr4	165000001	166000001	0.922
chr4	166000001	167000001	0.907
chr4	167000001	168000001	0.836
chr4	168000001	169000001	0.854
chr4	169000001	170000001	0.906
chr4	170000001	171000001	0.839
chr4	171000001	172000001	0.867
chr4	172000001	173000001	0.842
chr4	173000001	174000001	0.874
chr4	174000001	175000001	0.86
chr4	175000001	176000001	0.837
chr4	176000001	177000001	0.851
chr4	177000001	178000001	0.878
chr4	178000001	179000001	0.823
chr4	179000001	180000001	0.867
chr4	180000001	181000001	0.753
chr4	181000001	182000001	0.899
chr4	182000001	183000001	0.842
chr4	183000001	184000001	0.897
chr4	184000001	185000001	0.882
chr4	185000001	186000001	0.857
chr4	186000001	187000001	0.838
chr4	187000001	188000001	0.85
chr4	188000001	189000001	0.91
chr4	189000001	190000001	0.861
chr4	190000001	191000001	0.847
chr4	191000001	192000001	0.818
chr4	192000001	193000001	0.847
chr4	193000001	194000001	0.781
chr4	194000001	195000001	0.914
chr4	195000001	196000001	0.875
chr4	196000001	197000001	0.932
chr4	197000001	198000001	0.888
chr4	198000001	199000001	0.904
chr4	199000001	200000001	0.826
chr4	200000001	201000001	0.868
chr4	201000001	202000001	0.846
chr4	202000001	203000001	0.788
chr4	203000001	204000001	0.878
chr4	204000001	205000001	0.88
chr4	205000001	206000001	0.779
chr4	206000001	207000001	0.846
chr4	207000001	208000001	0.806
chr4	208000001	209000001	0.874
chr4	209000001	210000001	0.952
chr4	210000001	211000001	0.873
chr4	211000001	212000001	0.774
chr4	212000001	213000001	0.914
chr4	213000001	214000001	0.79
chr4	214000001	215000001	0.836
chr4	215000001	216000001	0.797
chr4	216000001	217000001	0.818
chr4	217000001	218000001	0.864
chr4	218000001	219000001	0.91
chr4	219000001	220000001	0.83
chr4	220000001	221000001	0.841
chr4	221000001	222000001	0.821
chr4	222000001	223000001	0.886
chr4	223000001	223221884	0.961
chr5	1	1000001	0.835
chr5	1000001	2000001	0.916
chr5	2000001	3000001	0.849
chr5	3000001	4000001	0.862
chr5	4000001	5000001	0.928
chr5	5000001	6000001	0.932
chr5	6000001	7000001	0.951
chr5	7000001	8000001	0.911
chr5	8000001	9000001	0.881
chr5	9000001	10000001	0.933
chr5	10000001	11000001	0.906
chr5	11000001	12000001	0.862
chr5	12000001	13000001	0.893
chr5	13000001	14000001	0.894
chr5	14000001	15000001	0.909
chr5	15000001	16000001	0.915
chr5	16000001	17000001	0.958
chr5	17000001	18000001	0.895
chr5	18000001	19000001	0.902
chr5	19000001	20000001	0.933
chr5	20000001	21000001	0.905
chr5	21000001	22000001	0.902
chr5	22000001	23000001	0.879
chr5	23000001	24000001	0.872
chr5	24000001	25000001	0.898
chr5	25000001	26000001	0.872
chr5	26000001	27000001	0.895
chr5	27000001	28000001	0.894
chr5	28000001	29000001	0.923
chr5	29000001	30000001	0.938
chr5	30000001	31000001	0.828
chr5	31000001	32000001	0.81
chr5	32000001	33000001	0.823
chr5	33000001	34000001	0.842
chr5	34000001	35000001	0.843
chr5	35000001	36000001	0.807
chr5	36000001	37000001	0.8
chr5	37000001	38000001	0.864
chr5	38000001	39000001	0.86
chr5	39000001	40000001	0.825
chr5	40000001	41000001	0.784
chr5	41000001	42000001	0.733
chr5	42000001	43000001	0.806
chr5	43000001	44000001	0.75
chr5	44000001	45000001	0.791
chr5	45000001	46000001	0.901
chr5	46000001	47000001	0.89
chr5	47000001	48000001	0.836
chr5	48000001	49000001	0.833
chr5	49000001	50000001	0.89
chr5	50000001	51000001	0.859
chr5	51000001	52000001	0.843
chr5	52000001	53000001	0.829
chr5	53000001	54000001	0.814
chr5	54000001	55000001	0.936
chr5	55000001	56000001	0.877
chr5	56000001	57000001	0.847
chr5	57000001	58000001	0.802
chr5	58000001	59000001	0.869
chr5	59000001	60000001	0.868
chr5	60000001	61000001	0.891
chr5	61000001	62000001	0.909
chr5	62000001	63000001	0.839
chr5	63000001	64000001	0.907
chr5	64000001	65000001	0.871
chr5	65000001	66000001	0.85
chr5	66000001	67000001	0.947
chr5	67000001	68000001	0.932
chr5	68000001	69000001	0.948
chr5	69000001	70000001	0.949
chr5	70000001	71000001	0.911
chr5	71000001	72000001	0.901
chr5	72000001	73000001	0.859
chr5	73000001	74000001	0.933
chr5	74000001	75000001	0.861
chr5	75000001	76000001	0.788
chr5	76000001	77000001	0.874
chr5	77000001	78000001	0.882
chr5	78000001	79000001	0.848
chr5	79000001	80000001	0.904
chr5	80000001	81000001	0.962
chr5	81000001	82000001	0.928
chr5	82000001	83000001	0.879
chr5	83000001	84000001	0.918
chr5	84000001	85000001	0.927
chr5	85000001	86000001	0.867
chr5	86000001	87000001	0.799
chr5	87000001	88000001	0.837
chr5	88000001	89000001	0.913
chr5	89000001	90000001	0.846
chr5	90000001	91000001	0.835
chr5	91000001	92000001	0.884
chr5	92000001	93000001	0.921
chr5	93000001	94000001	0.902
chr5	94000001	95000001	0.911
chr5	95000001	96000001	0.885
chr5	96000001	97000001	0.883
chr5	97000001	98000001	0.861
chr5	98000001	99000001	0.907
chr5	99000001	100000001	0.861
chr5	100000001	101000001	0.89
chr5	101000001	102000001	0.88
chr5	102000001	103000001	0.839
chr5	103000001	104000001	0.868
chr5	104000001	105000001	0.907
chr5	105000001	106000001	0.888
chr5	106000001	107000001	0.949
chr5	107000001	108000001	0.841
chr5	108000001	109000001	0.903
chr5	109000001	110000001	0.844
chr5	110000001	111000001	0.907
chr5	111000001	112000001	0.876
chr5	112000001	113000001	0.867
chr5	113000001	114000001	0.931
chr5	114000001	115000001	0.817
chr5	115000001	116000001	0.849
chr5	116000001	117000001	0.854
chr5	117000001	118000001	0.908
chr5	118000001	119000001	0.855
chr5	119000001	120000001	0.874
chr5	120000001	121000001	0.898
chr5	121000001	122000001	0.863
chr5	122000001	123000001	0.922
chr5	123000001	124000001	0.91
chr5	124000001	125000001	0.922
chr5	125000001	126000001	0.924
chr5	126000001	127000001	0.941
chr5	127000001	128000001	0.842
chr5	128000001	129000001	0.867
chr5	129000001	130000001	0.782
chr5	130000001	131000001	0.787
chr5	131000001	132000001	0.919
chr5	132000001	133000001	0.918
chr5	133000001	134000001	0.862
chr5	134000001	135000001	0.885
chr5	135000001	136000001	0.923
chr5	136000001	137000001	0.923
chr5	137000001	138000001	0.943
chr5	138000001	139000001	0.902
chr5	139000001	140000001	0.862
chr5	140000001	141000001	0.949
chr5	141000001	142000001	0.917
chr5	142000001	143000001	0.848
chr5	143000001	144000001	0.947
chr5	144000001	145000001	0.967
chr5	145000001	146000001	0.917
chr5	146000001	147000001	0.933
chr5	147000001	148000001	0.903
chr5	148000001	149000001	0.856
chr5	149000001	150000001	0.939
chr5	150000001	151000001	0.893
chr5	151000001	152000001	0.863
chr5	152000001	153000001	0.847
chr5	153000001	154000001	0.892
chr5	154000001	155000001	0.862
chr5	155000001	156000001	0.841
chr5	156000001	157000001	0.86
chr5	157000001	158000001	0.932
chr5	158000001	159000001	0.872
chr5	159000001	160000001	0.872
chr5	160000001	161000001	0.894
chr5	161000001	162000001	0.878
chr5	162000001	163000001	0.934
chr5	163000001	164000001	0.901
chr5	164000001	165000001	0.88
chr5	165000001	166000001	0.802
chr5	166000001	167000001	0.915
chr5	167000001	168000001	0.928
chr5	168000001	169000001	0.913
chr5	169000001	170000001	0.897
chr5	170000001	171000001	0.812
chr5	171000001	172000001	0.85
chr5	172000001	173000001	0.848
chr5	173000001	174000001	0.886
chr5	174000001	175000001	0.87
chr5	175000001	176000001	0.872
chr5	176000001	177000001	0.85
chr5	177000001	178000001	0.902
chr5	178000001	179000001	0.832
chr5	179000001	180000001	0.909
chr5	180000001	181000001	0.863
chr5	181000001	182000001	0.833
chr5	182000001	183000001	0.818
chr5	183000001	184000001	0.825
chr5	184000001	185000001	0.778
chr5	185000001	186000001	0.819
chr5	186000001	187000001	0.935
chr5	187000001	188000001	0.772
chr5	188000001	189000001	0.776
chr5	189000001	190000001	0.877
chr5	190000001	191000001	0.865
chr5	191000001	192000001	0.834
chr5	192000001	193000001	0.861
chr5	193000001	194000001	0.857
chr5	194000001	195000001	0.815
chr5	195000001	196000001	0.884
chr5	196000001	197000001	0.926
chr5	197000001	198000001	0.911
chr5	198000001	199000001	0.827
chr5	199000001	200000001	0.767
chr5	200000001	201000001	0.854
chr5	201000001	202000001	0.888
chr5	202000001	203000001	0.84
chr5	203000001	204000001	0.896
chr5	204000001	205000001	0.959
chr5	205000001	206000001	0.939
chr5	206000001	207000001	0.966
chr5	207000001	208000001	0.944
chr5	208000001	209000001	0.91
chr5	209000001	210000001	0.897
chr5	210000001	211000001	0.83
chr5	211000001	212000001	0.931
chr5	212000001	213000001	0.894
chr5	213000001	214000001	0.927
chr5	214000001	215000001	0.941
chr5	215000001	216000001	0.936
chr5	216000001	217000001	0.914
chr5	217000001	217491895	0.942
chr6	1	1000001	0.942
chr6	1000001	2000001	0.891
chr6	2000001	3000001	0.973
chr6	3000001	4000001	0.917
chr6	4000001	5000001	0.874
chr6	5000001	6000001	0.866
chr6	6000001	7000001	0.835
chr6	7000001	8000001	0.877
chr6	8000001	9000001	0.945
chr6	9000001	10000001	0.766
chr6	10000001	11000001	0.823
chr6	11000001	12000001	0.855
chr6	12000001	13000001	0.968
chr6	13000001	14000001	0.932
chr6	14000001	15000001	0.921
chr6	15000001	16000001	0.902
chr6	16000001	17000001	0.918
chr6	17000001	18000001	0.968
chr6	18000001	19000001	0.956
chr6	19000001	20000001	0.963
chr6	20000001	21000001	0.962
chr6	21000001	22000001	0.951
chr6	22000001	23000001	0.904
chr6	23000001	24000001	0.87
chr6	24000001	25000001	0.882
chr6	25000001	26000001	0.936
chr6	26000001	27000001	0.885
chr6	27000001	28000001	0.85
chr6	28000001	29000001	0.833
chr6	29000001	30000001	0.815
chr6	30000001	31000001	0.888
chr6	31000001	32000001	0.938
chr6	32000001	33000001	0.861
chr6	33000001	34000001	0.901
chr6	34000001	35000001	0.898
chr6	35000001	36000001	0.935
chr6	36000001	37000001	0.89
chr6	37000001	38000001	0.905
chr6	38000001	39000001	0.921
chr6	39000001	40000001	0.879
chr6	40000001	41000001	0.9
chr6	41000001	42000001	0.885
chr6	42000001	43000001	0.897
chr6	43000001	44000001	0.934
chr6	44000001	45000001	0.897
chr6	45000001	46000001	0.857
chr6	46000001	47000001	0.82
chr6	47000001	48000001	0.829
chr6	48000001	49000001	0.789
chr6	49000001	50000001	0.819
chr6	50000001	51000001	0.835
chr6	51000001	52000001	0.804
chr6	52000001	53000001	0.792
chr6	53000001	54000001	0.931
chr6	54000001	55000001	0.918
chr6	55000001	56000001	0.874
chr6	56000001	57000001	0.771
chr6	57000001	58000001	0.814
chr6	58000001	59000001	0.859
chr6	59000001	60000001	0.849
chr6	60000001	61000001	0.845
chr6	61000001	62000001	0.916
chr6	62000001	63000001	0.933
chr6	63000001	64000001	0.827
chr6	64000001	65000001	0.954
chr6	65000001	66000001	0.935
chr6	66000001	67000001	0.873
chr6	67000001	68000001	0.89
chr6	68000001	69000001	0.987
chr6	69000001	70000001	0.945
chr6	70000001	71000001	0.828
chr6	71000001	72000001	0.831
chr6	72000001	73000001	0.824
chr6	73000001	74000001	0.82
chr6	74000001	75000001	0.826
chr6	75000001	76000001	0.842
chr6	76000001	77000001	0.852
chr6	77000001	78000001	0.935
chr6	78000001	79000001	0.885
chr6	79000001	80000001	0.945
chr6	80000001	81000001	0.913
chr6	81000001	82000001	0.905
chr6	82000001	83000001	0.828
chr6	83000001	84000001	0.872
chr6	84000001	85000001	0.879
chr6	85000001	86000001	0.867
chr6	86000001	87000001	0.959
chr6	87000001	88000001	0.883
chr6	88000001	89000001	0.93
chr6	89000001	90000001	0.905
chr6	90000001	91000001	0.868
chr6	91000001	92000001	0.955
chr6	92000001	93000001	0.894
chr6	93000001	94000001	0.924
chr6	94000001	95000001	0.838
chr6	95000001	96000001	0.939
chr6	96000001	97000001	0.901
chr6	97000001	98000001	0.903
chr6	98000001	99000001	0.848
chr6	99000001	100000001	0.936
chr6	100000001	101000001	0.89
chr6	101000001	102000001	0.73
chr6	102000001	103000001	0.771
chr6	103000001	104000001	0.913
chr6	104000001	105000001	0.862
chr6	105000001	106000001	0.942
chr6	106000001	107000001	0.93
chr6	107000001	108000001	0.912
chr6	108000001	109000001	0.966
chr6	109000001	110000001	0.902
chr6	110000001	111000001	0.917
chr6	111000001	112000001	0.877
chr6	112000001	113000001	0.933
chr6	113000001	114000001	0.928
chr6	114000001	115000001	0.929
chr6	115000001	116000001	0.969
chr6	116000001	117000001	0.941
chr6	117000001	118000001	0.865
chr6	118000001	119000001	0.898
chr6	119000001	120000001	0.838
chr6	120000001	121000001	0.902
chr6	121000001	122000001	0.903
chr6	122000001	123000001	0.795
chr6	123000001	124000001	0.869
chr6	124000001	125000001	0.911
chr6	125000001	126000001	0.868
chr6	126000001	127000001	0.889
chr6	127000001	128000001	0.891
chr6	128000001	129000001	0.882
chr6	129000001	130000001	0.887
chr6	130000001	131000001	0.897
chr6	131000001	132000001	0.901
chr6	132000001	133000001	0.841
chr6	133000001	134000001	0.773
chr6	134000001	135000001	0.859
chr6	135000001	136000001	0.887
chr6	136000001	137000001	0.829
chr6	137000001	138000001	0.808
chr6	138000001	139000001	0.808
chr6	139000001	140000001	0.859
chr6	140000001	141000001	0.832
chr6	141000001	142000001	0.811
chr6	142000001	143000001	0.81
chr6	143000001	144000001	0.827
chr6	144000001	145000001	0.809
chr6	145000001	146000001	0.889
chr6	146000001	147000001	0.846
chr6	147000001	148000001	0.829
chr6	148000001	149000001	0.88
chr6	149000001	150000001	0.831
chr6	150000001	151000001	0.849
chr6	151000001	152000001	0.861
chr6	152000001	153000001	0.901
chr6	153000001	154000001	0.897
chr6	154000001	155000001	0.882
chr6	155000001	156000001	0.857
chr6	156000001	157000001	0.817
chr6	157000001	158000001	0.819
chr6	158000001	159000001	0.797
chr6	159000001	160000001	0.841
chr6	160000001	161000001	0.816
chr6	161000001	162000001	0.862
chr6	162000001	163000001	0.849
chr6	163000001	164000001	0.92
chr6	164000001	165000001	0.859
chr6	165000001	166000001	0.85
chr6	166000001	167000001	0.803
chr6	167000001	168000001	0.82
chr6	168000001	169000001	0.793
chr6	169000001	170000001	0.814
chr6	170000001	171000001	0.85
chr6	171000001	172000001	0.789
chr6	172000001	173000001	0.8
chr6	173000001	174000001	0.811
chr6	174000001	175000001	0.831
chr6	175000001	176000001	0.836
chr6	176000001	177000001	0.914
chr6	177000001	178000001	0.917
chr6	178000001	179000001	0.801
chr6	179000001	180000001	0.896
chr6	180000001	181000001	0.803
chr6	181000001	182000001	0.801
chr6	182000001	183000001	0.837
chr6	183000001	184000001	0.818
chr6	184000001	185000001	0.775
chr6	185000001	186000001	0.749
chr6	186000001	187000001	0.911
chr6	187000001	188000001	0.965
chr6	188000001	189000001	0.842
chr6	189000001	190000001	0.82
chr6	190000001	191000001	0.837
chr6	191000001	192000001	0.83
chr6	192000001	193000001	0.818
chr6	193000001	194000001	0.891
chr6	194000001	195000001	0.907
chr6	195000001	196000001	0.817
chr6	196000001	197000001	0.898
chr6	197000001	198000001	0.952
chr6	198000001	199000001	0.879
chr6	199000001	200000001	0.933
chr6	200000001	201000001	0.856
chr6	201000001	202000001	0.829
chr6	202000001	203000001	0.892
chr6	203000001	204000001	0.879
chr6	204000001	205000001	0.85
chr6	205000001	206000001	0.837
chr6	206000001	207000001	0.819
chr6	207000001	208000001	0.926
chr6	208000001	209000001	0.866
chr6	209000001	210000001	0.917
chr6	210000001	211000001	0.921
chr6	211000001	212000001	0.872
chr6	212000001	213000001	0.88
chr6	213000001	214000001	0.902
chr6	214000001	215000001	0.968
chr6	215000001	216000001	0.934
chr6	216000001	217000001	0.889
chr6	217000001	217078568	0.948
chr7	1	1000001	0.865
chr7	1000001	2000001	0.918
chr7	2000001	3000001	0.88
chr7	3000001	4000001	0.882
chr7	4000001	5000001	0.918
chr7	5000001	6000001	0.937
chr7	6000001	7000001	0.891
chr7	7000001	8000001	0.879
chr7	8000001	9000001	0.909
chr7	9000001	10000001	0.922
chr7	10000001	11000001	0.937
chr7	11000001	12000001	0.873
chr7	12000001	13000001	0.868
chr7	13000001	14000001	0.864
chr7	14000001	15000001	0.891
chr7	15000001	16000001	0.878
chr7	16000001	17000001	0.803
chr7	17000001	18000001	0.941
chr7	18000001	19000001	0.901
chr7	19000001	20000001	0.859
chr7	20000001	21000001	0.899
chr7	21000001	22000001	0.888
chr7	22000001	23000001	0.864
chr7	23000001	24000001	0.887
chr7	24000001	25000001	0.771
chr7	25000001	26000001	0.827
chr7	26000001	27000001	0.798
chr7	27000001	28000001	0.784
chr7	28000001	29000001	0.808
chr7	29000001	30000001	0.786
chr7	30000001	31000001	0.766
chr7	31000001	32000001	0.79
chr7	32000001	33000001	0.751
chr7	33000001	34000001	0.8
chr7	34000001	35000001	0.793
chr7	35000001	36000001	0.822
chr7	36000001	37000001	0.868
chr7	37000001	38000001	0.743
chr7	38000001	39000001	0.839
chr7	39000001	40000001	0.806
chr7	40000001	41000001	0.85
chr7	41000001	42000001	0.829
chr7	42000001	43000001	0.843
chr7	43000001	44000001	0.818
chr7	44000001	45000001	0.799
chr7	45000001	46000001	0.835
chr7	46000001	47000001	0.827
chr7	47000001	48000001	0.852
chr7	48000001	49000001	0.875
chr7	49000001	50000001	0.867
chr7	50000001	51000001	0.86
chr7	51000001	52000001	0.847
chr7	52000001	53000001	0.925
chr7	53000001	54000001	0.872
chr7	54000001	55000001	0.788
chr7	55000001	56000001	0.843
chr7	56000001	57000001	0.847
chr7	57000001	58000001	0.901
chr7	58000001	59000001	0.879
chr7	59000001	60000001	0.878
chr7	60000001	61000001	0.917
chr7	61000001	62000001	0.853
chr7	62000001	63000001	0.806
chr7	63000001	64000001	0.794
chr7	64000001	65000001	0.828
chr7	65000001	66000001	0.804
chr7	66000001	67000001	0.849
chr7	67000001	68000001	0.827
chr7	68000001	69000001	0.796
chr7	69000001	70000001	0.803
chr7	70000001	71000001	0.801
chr7	71000001	72000001	0.819
chr7	72000001	73000001	0.809
chr7	73000001	74000001	0.844
chr7	74000001	75000001	0.854
chr7	75000001	76000001	0.748
chr7	76000001	77000001	0.793
chr7	77000001	78000001	0.849
chr7	78000001	79000001	0.891
chr7	79000001	80000001	0.851
chr7	80000001	81000001	0.841
chr7	81000001	82000001	0.798
chr7	82000001	83000001	0.827
chr7	83000001	84000001	0.817
chr7	84000001	85000001	0.797
chr7	85000001	86000001	0.788
chr7	86000001	87000001	0.753
chr7	87000001	88000001	0.835
chr7	88000001	89000001	0.82
chr7	89000001	90000001	0.896
chr7	90000001	91000001	0.848
chr7	91000001	92000001	0.927
chr7	92000001	93000001	0.816
chr7	93000001	94000001	0.866
chr7	94000001	95000001	0.879
chr7	95000001	96000001	0.842
chr7	96000001	97000001	0.896
chr7	97000001	98000001	0.891
chr7	98000001	99000001	0.924
chr7	99000001	100000001	0.856
chr7	100000001	101000001	0.807
chr7	101000001	102000001	0.915
chr7	102000001	103000001	0.878
chr7	103000001	104000001	0.862
chr7	104000001	105000001	0.867
chr7	105000001	106000001	0.835
chr7	106000001	107000001	0.872
chr7	107000001	108000001	0.829
chr7	108000001	109000001	0.898
chr7	109000001	110000001	0.912
chr7	110000001	111000001	0.843
chr7	111000001	112000001	0.872
chr7	112000001	113000001	0.917
chr7	113000001	114000001	0.861
chr7	114000001	115000001	0.821
chr7	115000001	116000001	0.959
chr7	116000001	117000001	0.856
chr7	117000001	118000001	0.872
chr7	118000001	119000001	0.882
chr7	119000001	120000001	0.834
chr7	120000001	121000001	0.912
chr7	121000001	122000001	0.863
chr7	122000001	123000001	0.851
chr7	123000001	124000001	0.92
chr7	124000001	125000001	0.902
chr7	125000001	126000001	0.933
chr7	126000001	127000001	0.868
chr7	127000001	128000001	0.9
chr7	128000001	129000001	0.917
chr7	129000001	130000001	0.882
chr7	130000001	131000001	0.842
chr7	131000001	132000001	0.929
chr7	132000001	133000001	0.937
chr7	133000001	134000001	0.83
chr7	134000001	135000001	0.868
chr7	135000001	136000001	0.924
chr7	136000001	137000001	0.952
chr7	137000001	138000001	0.937
chr7	138000001	139000001	0.944
chr7	139000001	140000001	0.955
chr7	140000001	141000001	0.877
chr7	141000001	142000001	0.924
chr7	142000001	143000001	0.928
chr7	143000001	144000001	0.986
chr7	144000001	145000001	0.888
chr7	145000001	146000001	0.881
chr7	146000001	147000001	0.877
chr7	147000001	148000001	0.906
chr7	148000001	149000001	0.921
chr7	149000001	150000001	0.971
chr7	150000001	151000001	0.866
chr7	151000001	152000001	0.919
chr7	152000001	153000001	0.926
chr7	153000001	154000001	0.95
chr7	154000001	155000001	0.858
chr7	155000001	156000001	0.769
chr7	156000001	157000001	0.862
chr7	157000001	158000001	0.92
chr7	158000001	159000001	0.833
chr7	159000001	160000001	0.788
chr7	160000001	161000001	0.866
chr7	161000001	162000001	0.923
chr7	162000001	163000001	0.834
chr7	163000001	164000001	0.827
chr7	164000001	165000001	0.859
chr7	165000001	166000001	0.833
chr7	166000001	167000001	0.844
chr7	167000001	168000001	0.814
chr7	168000001	169000001	0.869
chr7	169000001	170000001	0.884
chr7	170000001	171000001	0.795
chr7	171000001	172000001	0.876
chr7	172000001	173000001	0.888
chr7	173000001	174000001	0.863
chr7	174000001	175000001	0.871
chr7	175000001	176000001	0.812
chr7	176000001	177000001	0.856
chr7	177000001	178000001	0.852
chr7	178000001	179000001	0.887
chr7	179000001	180000001	0.927
chr7	180000001	181000001	0.754
chr7	181000001	182000001	0.873
chr7	182000001	183000001	0.921
chr7	183000001	184000001	0.879
chr7	184000001	185000001	0.843
chr7	185000001	186000001	0.794
chr7	186000001	187000001	0.823
chr7	187000001	188000001	0.781
chr7	188000001	189000001	0.82
chr7	189000001	190000001	0.789
chr7	190000001	191000001	0.878
chr7	191000001	192000001	0.957
chr7	192000001	193000001	0.963
chr7	193000001	194000001	0.934
chr7	194000001	195000001	0.913
chr7	195000001	196000001	0.864
chr7	196000001	197000001	0.883
chr7	197000001	198000001	0.913
chr7	198000001	199000001	0.901
chr7	199000001	200000001	0.931
chr7	200000001	201000001	0.93
chr7	201000001	202000001	0.951
chr7	202000001	203000001	0.886
chr7	203000001	204000001	0.794
chr7	204000001	204210641	0.833
chr8	1	1000001	0.862
chr8	1000001	2000001	0.876
chr8	2000001	3000001	0.906
chr8	3000001	4000001	0.902
chr8	4000001	5000001	0.943
chr8	5000001	6000001	0.941
chr8	6000001	7000001	0.892
chr8	7000001	8000001	0.915
chr8	8000001	9000001	0.837
chr8	9000001	10000001	0.907
chr8	10000001	11000001	0.876
chr8	11000001	12000001	0.862
chr8	12000001	13000001	0.879
chr8	13000001	14000001	0.866
chr8	14000001	15000001	0.91
chr8	15000001	16000001	0.801
chr8	16000001	17000001	0.889
chr8	17000001	18000001	0.96
chr8	18000001	19000001	0.935
chr8	19000001	20000001	0.925
chr8	20000001	21000001	0.864
chr8	21000001	22000001	0.924
chr8	22000001	23000001	0.94
chr8	23000001	24000001	0.922
chr8	24000001	25000001	0.827
chr8	25000001	26000001	0.809
chr8	26000001	27000001	0.838
chr8	27000001	28000001	0.75
chr8	28000001	29000001	0.83
chr8	29000001	30000001	0.796
chr8	30000001	31000001	0.859
chr8	31000001	32000001	0.793
chr8	32000001	33000001	0.823
chr8	33000001	34000001	0.956
chr8	34000001	35000001	0.931
chr8	35000001	36000001	0.965
chr8	36000001	37000001	0.898
chr8	37000001	38000001	0.881
chr8	38000001	39000001	0.888
chr8	39000001	40000001	0.82
chr8	40000001	41000001	0.724
chr8	41000001	42000001	0.868
chr8	42000001	43000001	0.857
chr8	43000001	44000001	0.841
chr8	44000001	45000001	0.906
chr8	45000001	46000001	0.881
chr8	46000001	47000001	0.861
chr8	47000001	48000001	0.912
chr8	48000001	49000001	0.877
chr8	49000001	50000001	0.889
chr8	50000001	51000001	0.793
chr8	51000001	52000001	0.81
chr8	52000001	53000001	0.859
chr8	53000001	54000001	0.865
chr8	54000001	55000001	0.883
chr8	55000001	56000001	0.883
chr8	56000001	57000001	0.879
chr8	57000001	58000001	0.858
chr8	58000001	59000001	0.859
chr8	59000001	60000001	0.907
chr8	60000001	61000001	0.871
chr8	61000001	62000001	0.935
chr8	62000001	63000001	0.9
chr8	63000001	64000001	0.956
chr8	64000001	65000001	0.947
chr8	65000001	66000001	0.931
chr8	66000001	67000001	0.892
chr8	67000001	68000001	0.894
chr8	68000001	69000001	0.909
chr8	69000001	70000001	0.902
chr8	70000001	71000001	0.928
chr8	71000001	72000001	0.925
chr8	72000001	73000001	0.916
chr8	73000001	74000001	0.931
chr8	74000001	75000001	0.948
chr8	75000001	76000001	0.902
chr8	76000001	77000001	0.92
chr8	77000001	78000001	0.947
chr8	78000001	79000001	0.853
chr8	79000001	80000001	0.878
chr8	80000001	81000001	0.906
chr8	81000001	82000001	0.925
chr8	82000001	83000001	0.951
chr8	83000001	84000001	0.916
chr8	84000001	85000001	0.899
chr8	85000001	86000001	0.965
chr8	86000001	87000001	0.909
chr8	87000001	88000001	0.919
chr8	88000001	89000001	0.909
chr8	89000001	90000001	0.939
chr8	90000001	91000001	0.949
chr8	91000001	92000001	0.915
chr8	92000001	93000001	0.981
chr8	93000001	94000001	0.95
chr8	94000001	95000001	0.914
chr8	95000001	96000001	0.888
chr8	96000001	97000001	0.91
chr8	97000001	98000001	0.905
chr8	98000001	99000001	0.902
chr8	99000001	100000001	0.8
chr8	100000001	101000001	0.879
chr8	101000001	102000001	0.933
chr8	102000001	103000001	0.886
chr8	103000001	104000001	0.809
chr8	104000001	105000001	0.945
chr8	105000001	106000001	0.93
chr8	106000001	107000001	0.904
chr8	107000001	108000001	0.899
chr8	108000001	109000001	0.896
chr8	109000001	110000001	0.921
chr8	110000001	111000001	0.867
chr8	111000001	112000001	0.934
chr8	112000001	113000001	0.936
chr8	113000001	114000001	0.911
chr8	114000001	115000001	0.762
chr8	115000001	116000001	0.778
chr8	116000001	117000001	0.909
chr8	117000001	118000001	0.905
chr8	118000001	119000001	0.91
chr8	119000001	120000001	0.912
chr8	120000001	121000001	0.927
chr8	121000001	122000001	0.861
chr8	122000001	123000001	0.919
chr8	123000001	124000001	0.874
chr8	124000001	125000001	0.881
chr8	125000001	126000001	0.922
chr8	126000001	127000001	0.907
chr8	127000001	128000001	0.813
chr8	128000001	129000001	0.87
chr8	129000001	130000001	0.857
chr8	130000001	131000001	0.838
chr8	131000001	132000001	0.758
chr8	132000001	133000001	0.824
chr8	133000001	134000001	0.887
chr8	134000001	135000001	0.915
chr8	135000001	136000001	0.952
chr8	136000001	137000001	0.901
chr8	137000001	138000001	0.903
chr8	138000001	139000001	0.869
chr8	139000001	140000001	0.839
chr8	140000001	141000001	0.805
chr8	141000001	142000001	0.873
chr8	142000001	143000001	0.825
chr8	143000001	144000001	0.784
chr8	144000001	145000001	0.842
chr8	145000001	146000001	0.837
chr8	146000001	147000001	0.808
chr8	147000001	148000001	0.882
chr8	148000001	149000001	0.892
chr8	149000001	150000001	0.92
chr8	150000001	151000001	0.828
chr8	151000001	152000001	0.826
chr8	152000001	153000001	0.85
chr8	153000001	154000001	0.878
chr8	154000001	155000001	0.885
chr8	155000001	156000001	0.84
chr8	156000001	157000001	0.848
chr8	157000001	158000001	0.937
chr8	158000001	159000001	0.901
chr8	159000001	160000001	0.902
chr8	160000001	161000001	0.856
chr8	161000001	162000001	0.866
chr8	162000001	163000001	0.784
chr8	163000001	164000001	0.831
chr8	164000001	165000001	0.843
chr8	165000001	166000001	0.765
chr8	166000001	167000001	0.904
chr8	167000001	168000001	0.834
chr8	168000001	169000001	0.897
chr8	169000001	170000001	0.865
chr8	170000001	171000001	0.783
chr8	171000001	172000001	0.85
chr8	172000001	173000001	0.808
chr8	173000001	174000001	0.877
chr8	174000001	175000001	0.81
chr8	175000001	176000001	0.855
chr8	176000001	177000001	0.908
chr8	177000001	178000001	0.923
chr8	178000001	179000001	0.872
chr8	179000001	180000001	0.821
chr8	180000001	181000001	0.746
chr8	181000001	182000001	0.859
chr8	182000001	183000001	0.913
chr8	183000001	184000001	0.97
chr8	184000001	185000001	0.902
chr8	185000001	186000001	0.878
chr8	186000001	187000001	0.864
chr8	187000001	188000001	0.881
chr8	188000001	189000001	0.868
chr8	189000001	190000001	0.901
chr8	190000001	191000001	0.914
chr8	191000001	192000001	0.943
chr8	192000001	193000001	0.926
chr8	193000001	193972626	0.947
chr9	1	1000001	0.809
chr9	1000001	2000001	0.826
chr9	2000001	3000001	0.804
chr9	3000001	4000001	0.808
chr9	4000001	5000001	0.773
chr9	5000001	6000001	0.718
chr9	6000001	7000001	0.783
chr9	7000001	8000001	0.779
chr9	8000001	9000001	0.859
chr9	9000001	10000001	0.825
chr9	10000001	11000001	0.792
chr9	11000001	12000001	0.756
chr9	12000001	13000001	0.799
chr9	13000001	14000001	0.771
chr9	14000001	15000001	0.942
chr9	15000001	16000001	0.811
chr9	16000001	17000001	0.762
chr9	17000001	18000001	0.833
chr9	18000001	19000001	0.752
chr9	19000001	20000001	0.795
chr9	20000001	21000001	0.986
chr9	21000001	22000001	0.785
chr9	22000001	23000001	0.863
chr9	23000001	24000001	0.934
chr9	24000001	25000001	0.795
chr9	25000001	26000001	0.909
chr9	26000001	27000001	0.839
chr9	27000001	28000001	0.773
chr9	28000001	29000001	0.829
chr9	29000001	30000001	0.89
chr9	30000001	31000001	0.754
chr9	31000001	32000001	0.821
chr9	32000001	33000001	0.905
chr9	33000001	34000001	0.823
chr9	34000001	35000001	0.789
chr9	35000001	36000001	0.899
chr9	36000001	37000001	0.86
chr9	37000001	38000001	0.865
chr9	38000001	39000001	0.828
chr9	39000001	40000001	0.789
chr9	40000001	41000001	0.807
chr9	41000001	42000001	0.829
chr9	42000001	43000001	0.76
chr9	43000001	44000001	0.927
chr9	44000001	45000001	0.814
chr9	45000001	46000001	0.788
[truncated: 1,108 more rows]

## Sheet: Fig1b
chr	start	end	value
chr1	1	3000001	39
chr1	3000001	6000001	29
chr1	6000001	9000001	9
chr1	9000001	12000001	10
chr1	12000001	15000001	11
chr1	15000001	18000001	9
chr1	18000001	21000001	36
chr1	21000001	24000001	32
chr1	24000001	27000001	13
chr1	27000001	30000001	24
chr1	30000001	33000001	8
chr1	33000001	36000001	20
chr1	36000001	39000001	50
chr1	39000001	42000001	30
chr1	42000001	45000001	15
chr1	45000001	48000001	33
chr1	48000001	51000001	57
chr1	51000001	54000001	62
chr1	54000001	57000001	35
chr1	57000001	60000001	52
chr1	60000001	63000001	48
chr1	63000001	66000001	41
chr1	66000001	69000001	27
chr1	69000001	72000001	16
chr1	72000001	75000001	42
chr1	75000001	78000001	25
chr1	78000001	81000001	30
chr1	81000001	84000001	22
chr1	84000001	87000001	31
chr1	87000001	90000001	31
chr1	90000001	93000001	19
chr1	93000001	96000001	34
chr1	96000001	99000001	16
chr1	99000001	102000001	11
chr1	102000001	105000001	17
chr1	105000001	108000001	24
chr1	108000001	111000001	6
chr1	111000001	114000001	12
chr1	114000001	117000001	9
chr1	117000001	120000001	10
chr1	120000001	123000001	20
chr1	123000001	126000001	8
chr1	126000001	129000001	20
chr1	129000001	132000001	18
chr1	132000001	135000001	27
chr1	135000001	138000001	13
chr1	138000001	141000001	16
chr1	141000001	144000001	21
chr1	144000001	147000001	61
chr1	147000001	150000001	22
chr1	150000001	153000001	24
chr1	153000001	156000001	60
chr1	156000001	159000001	17
chr1	159000001	162000001	38
chr1	162000001	165000001	27
chr1	165000001	168000001	31
chr1	168000001	171000001	31
chr1	171000001	174000001	26
chr1	174000001	177000001	24
chr1	177000001	180000001	19
chr1	180000001	183000001	14
chr1	183000001	186000001	24
chr1	186000001	189000001	35
chr1	189000001	192000001	25
chr1	192000001	195000001	38
chr1	195000001	198000001	43
chr1	198000001	201000001	46
chr1	201000001	204000001	40
chr1	204000001	207000001	42
chr1	207000001	210000001	31
chr1	210000001	213000001	40
chr1	213000001	216000001	32
chr1	216000001	219000001	58
chr1	219000001	222000001	53
chr1	222000001	225000001	44
chr1	225000001	228000001	48
chr1	228000001	231000001	28
chr1	231000001	234000001	44
chr1	234000001	237000001	41
chr1	237000001	240000001	49
chr1	240000001	243000001	53
chr1	243000001	246000001	47
chr1	246000001	249000001	43
chr1	249000001	252000001	71
chr1	252000001	255000001	44
chr1	255000001	258000001	56
chr1	258000001	261000001	84
chr1	261000001	264000001	77
chr1	264000001	267000001	83
chr1	267000001	270000001	58
chr1	270000001	273000001	35
chr1	273000001	276000001	14
chr1	276000001	279000001	18
chr1	279000001	282000001	16
chr1	282000001	285000001	13
chr1	285000001	288000001	16
chr1	288000001	291000001	32
chr1	291000001	294000001	34
chr1	294000001	297000001	10
chr1	297000001	300000001	3
chr1	300000001	303000001	2
chr1	303000001	306000001	21
chr1	306000001	309000001	6
chr1	309000001	312000001	18
chr1	312000001	315000001	10
chr1	315000001	318000001	26
chr1	318000001	321000001	19
chr1	321000001	324000001	15
chr1	324000001	327000001	36
chr1	327000001	330000001	54
chr1	330000001	333000001	10
chr1	333000001	336000001	3
chr1	336000001	336926639	3
chr2	1	3000001	0
chr2	3000001	6000001	10
chr2	6000001	9000001	13
chr2	9000001	12000001	14
chr2	12000001	15000001	7
chr2	15000001	18000001	4
chr2	18000001	21000001	5
chr2	21000001	24000001	3
chr2	24000001	27000001	10
chr2	27000001	30000001	13
chr2	30000001	33000001	16
chr2	33000001	36000001	4
chr2	36000001	39000001	5
chr2	39000001	42000001	14
chr2	42000001	45000001	13
chr2	45000001	48000001	12
chr2	48000001	51000001	22
chr2	51000001	54000001	18
chr2	54000001	57000001	25
chr2	57000001	60000001	8
chr2	60000001	63000001	19
chr2	63000001	66000001	31
chr2	66000001	69000001	46
chr2	69000001	72000001	38
chr2	72000001	75000001	31
chr2	75000001	78000001	39
chr2	78000001	81000001	29
chr2	81000001	84000001	37
chr2	84000001	87000001	26
chr2	87000001	90000001	18
chr2	90000001	93000001	14
chr2	93000001	96000001	21
chr2	96000001	99000001	16
chr2	99000001	102000001	13
chr2	102000001	105000001	26
chr2	105000001	108000001	9
chr2	108000001	111000001	17
chr2	111000001	114000001	16
chr2	114000001	117000001	19
chr2	117000001	120000001	12
chr2	120000001	123000001	10
chr2	123000001	126000001	8
chr2	126000001	129000001	31
chr2	129000001	132000001	14
chr2	132000001	135000001	13
chr2	135000001	138000001	14
chr2	138000001	141000001	32
chr2	141000001	144000001	22
chr2	144000001	147000001	28
chr2	147000001	150000001	32
chr2	150000001	153000001	37
chr2	153000001	156000001	30
chr2	156000001	159000001	20
chr2	159000001	162000001	27
chr2	162000001	165000001	48
chr2	165000001	168000001	8
chr2	168000001	171000001	32
chr2	171000001	174000001	29
chr2	174000001	177000001	52
chr2	177000001	180000001	53
chr2	180000001	183000001	29
chr2	183000001	186000001	46
chr2	186000001	189000001	51
chr2	189000001	192000001	59
chr2	192000001	195000001	47
chr2	195000001	198000001	57
chr2	198000001	201000001	63
chr2	201000001	204000001	43
chr2	204000001	207000001	33
chr2	207000001	210000001	53
chr2	210000001	213000001	41
chr2	213000001	216000001	42
chr2	216000001	219000001	37
chr2	219000001	222000001	57
chr2	222000001	225000001	48
chr2	225000001	228000001	53
chr2	228000001	231000001	45
chr2	231000001	234000001	56
chr2	234000001	237000001	51
chr2	237000001	240000001	24
chr2	240000001	243000001	29
chr2	243000001	246000001	37
chr2	246000001	249000001	40
chr2	249000001	252000001	58
chr2	252000001	255000001	54
chr2	255000001	258000001	59
chr2	258000001	261000001	68
chr2	261000001	264000001	59
chr2	264000001	267000001	57
chr2	267000001	270000001	32
chr2	270000001	273000001	68
chr2	273000001	276000001	14
chr2	276000001	279000001	5
chr2	279000001	282000001	16
chr2	282000001	282168575	1
chr3	1	3000001	18
chr3	3000001	6000001	32
chr3	6000001	9000001	9
chr3	9000001	12000001	5
chr3	12000001	15000001	38
chr3	15000001	18000001	17
chr3	18000001	21000001	38
chr3	21000001	24000001	16
chr3	24000001	27000001	37
chr3	27000001	30000001	31
chr3	30000001	33000001	49
chr3	33000001	36000001	56
chr3	36000001	39000001	49
chr3	39000001	42000001	50
chr3	42000001	45000001	53
chr3	45000001	48000001	33
chr3	48000001	51000001	60
chr3	51000001	54000001	40
chr3	54000001	57000001	40
chr3	57000001	60000001	41
chr3	60000001	63000001	46
chr3	63000001	66000001	49
chr3	66000001	69000001	44
chr3	69000001	72000001	29
chr3	72000001	75000001	52
chr3	75000001	78000001	20
chr3	78000001	81000001	20
chr3	81000001	84000001	21
chr3	84000001	87000001	45
chr3	87000001	90000001	29
chr3	90000001	93000001	19
chr3	93000001	96000001	32
chr3	96000001	99000001	66
chr3	99000001	102000001	59
chr3	102000001	105000001	41
chr3	105000001	108000001	35
chr3	108000001	111000001	31
chr3	111000001	114000001	27
chr3	114000001	117000001	30
chr3	117000001	120000001	37
chr3	120000001	123000001	29
chr3	123000001	126000001	33
chr3	126000001	129000001	22
chr3	129000001	132000001	12
chr3	132000001	135000001	21
chr3	135000001	138000001	13
chr3	138000001	141000001	16
chr3	141000001	144000001	19
chr3	144000001	147000001	16
chr3	147000001	150000001	21
chr3	150000001	153000001	24
chr3	153000001	156000001	21
chr3	156000001	159000001	36
chr3	159000001	162000001	13
chr3	162000001	165000001	19
chr3	165000001	168000001	12
chr3	168000001	171000001	35
chr3	171000001	174000001	21
chr3	174000001	177000001	20
chr3	177000001	180000001	36
chr3	180000001	183000001	35
chr3	183000001	186000001	32
chr3	186000001	189000001	35
chr3	189000001	192000001	44
chr3	192000001	195000001	32
chr3	195000001	198000001	20
chr3	198000001	201000001	55
chr3	201000001	204000001	48
chr3	204000001	207000001	43
chr3	207000001	210000001	26
chr3	210000001	213000001	61
chr3	213000001	216000001	41
chr3	216000001	219000001	68
chr3	219000001	222000001	60
chr3	222000001	225000001	36
chr3	225000001	228000001	55
chr3	228000001	231000001	53
chr3	231000001	234000001	50
chr3	234000001	237000001	52
chr3	237000001	240000001	33
chr3	240000001	243000001	31
chr3	243000001	246000001	6
chr3	246000001	249000001	4
chr3	249000001	252000001	19
chr3	252000001	255000001	19
chr3	255000001	258000001	15
chr3	258000001	261000001	25
chr3	261000001	264000001	31
chr3	264000001	267000001	31
chr3	267000001	270000001	26
chr3	270000001	273000001	18
chr3	273000001	273085858	1
chr4	1	3000001	22
chr4	3000001	6000001	17
chr4	6000001	9000001	38
chr4	9000001	12000001	12
chr4	12000001	15000001	18
chr4	15000001	18000001	27
chr4	18000001	21000001	31
chr4	21000001	24000001	23
chr4	24000001	27000001	33
chr4	27000001	30000001	17
chr4	30000001	33000001	9
chr4	33000001	36000001	11
chr4	36000001	39000001	15
chr4	39000001	42000001	24
chr4	42000001	45000001	7
chr4	45000001	48000001	19
chr4	48000001	51000001	55
chr4	51000001	54000001	78
chr4	54000001	57000001	46
chr4	57000001	60000001	44
chr4	60000001	63000001	60
chr4	63000001	66000001	50
chr4	66000001	69000001	69
chr4	69000001	72000001	37
chr4	72000001	75000001	22
chr4	75000001	78000001	39
chr4	78000001	81000001	32
chr4	81000001	84000001	36
chr4	84000001	87000001	41
chr4	87000001	90000001	70
chr4	90000001	93000001	25
chr4	93000001	96000001	37
chr4	96000001	99000001	41
chr4	99000001	102000001	25
chr4	102000001	105000001	29
chr4	105000001	108000001	31
chr4	108000001	111000001	21
chr4	111000001	114000001	15
chr4	114000001	117000001	15
chr4	117000001	120000001	24
chr4	120000001	123000001	37
chr4	123000001	126000001	22
chr4	126000001	129000001	23
chr4	129000001	132000001	14
chr4	132000001	135000001	14
chr4	135000001	138000001	22
chr4	138000001	141000001	22
chr4	141000001	144000001	21
chr4	144000001	147000001	25
chr4	147000001	150000001	7
chr4	150000001	153000001	13
chr4	153000001	156000001	22
chr4	156000001	159000001	7
chr4	159000001	162000001	18
chr4	162000001	165000001	27
chr4	165000001	168000001	23
chr4	168000001	171000001	36
chr4	171000001	174000001	31
chr4	174000001	177000001	39
chr4	177000001	180000001	38
chr4	180000001	183000001	49
chr4	183000001	186000001	20
chr4	186000001	189000001	29
chr4	189000001	192000001	33
chr4	192000001	195000001	28
chr4	195000001	198000001	26
chr4	198000001	201000001	44
chr4	201000001	204000001	49
chr4	204000001	207000001	38
chr4	207000001	210000001	33
chr4	210000001	213000001	45
chr4	213000001	216000001	45
chr4	216000001	219000001	25
chr4	219000001	222000001	21
chr4	222000001	223221884	4
chr5	1	3000001	16
chr5	3000001	6000001	3
chr5	6000001	9000001	16
chr5	9000001	12000001	17
chr5	12000001	15000001	17
chr5	15000001	18000001	17
chr5	18000001	21000001	12
chr5	21000001	24000001	23
chr5	24000001	27000001	17
chr5	27000001	30000001	13
chr5	30000001	33000001	55
chr5	33000001	36000001	49
chr5	36000001	39000001	49
chr5	39000001	42000001	66
chr5	42000001	45000001	70
chr5	45000001	48000001	28
chr5	48000001	51000001	34
chr5	51000001	54000001	46
chr5	54000001	57000001	16
chr5	57000001	60000001	40
chr5	60000001	63000001	38
chr5	63000001	66000001	32
chr5	66000001	69000001	6
chr5	69000001	72000001	14
chr5	72000001	75000001	19
chr5	75000001	78000001	37
chr5	78000001	81000001	16
chr5	81000001	84000001	14
chr5	84000001	87000001	40
chr5	87000001	90000001	35
chr5	90000001	93000001	25
chr5	93000001	96000001	24
chr5	96000001	99000001	34
chr5	99000001	102000001	26
chr5	102000001	105000001	20
chr5	105000001	108000001	16
chr5	108000001	111000001	23
chr5	111000001	114000001	27
chr5	114000001	117000001	27
chr5	117000001	120000001	18
chr5	120000001	123000001	23
chr5	123000001	126000001	12
chr5	126000001	129000001	24
chr5	129000001	132000001	45
chr5	132000001	135000001	13
chr5	135000001	138000001	8
chr5	138000001	141000001	28
chr5	141000001	144000001	15
chr5	144000001	147000001	9
chr5	147000001	150000001	22
chr5	150000001	153000001	29
chr5	153000001	156000001	31
chr5	156000001	159000001	17
chr5	159000001	162000001	22
chr5	162000001	165000001	17
chr5	165000001	168000001	20
chr5	168000001	171000001	30
chr5	171000001	174000001	39
chr5	174000001	177000001	21
chr5	177000001	180000001	15
chr5	180000001	183000001	41
chr5	183000001	186000001	53
chr5	186000001	189000001	48
chr5	189000001	192000001	42
chr5	192000001	195000001	45
chr5	195000001	198000001	20
chr5	198000001	201000001	52
chr5	201000001	204000001	14
chr5	204000001	207000001	5
chr5	207000001	210000001	17
chr5	210000001	213000001	30
chr5	213000001	216000001	16
chr5	216000001	217491895	3
chr6	1	3000001	12
chr6	3000001	6000001	20
chr6	6000001	9000001	12
chr6	9000001	12000001	45
chr6	12000001	15000001	4
chr6	15000001	18000001	11
chr6	18000001	21000001	4
chr6	21000001	24000001	15
chr6	24000001	27000001	20
chr6	27000001	30000001	39
chr6	30000001	33000001	28
chr6	33000001	36000001	8
chr6	36000001	39000001	12
chr6	39000001	42000001	11
chr6	42000001	45000001	15
chr6	45000001	48000001	48
chr6	48000001	51000001	65
chr6	51000001	54000001	31
chr6	54000001	57000001	31
chr6	57000001	60000001	40
chr6	60000001	63000001	19
chr6	63000001	66000001	26
chr6	66000001	69000001	14
chr6	69000001	72000001	32
chr6	72000001	75000001	42
chr6	75000001	78000001	25
chr6	78000001	81000001	18
chr6	81000001	84000001	28
chr6	84000001	87000001	23
chr6	87000001	90000001	19
chr6	90000001	93000001	23
chr6	93000001	96000001	9
chr6	96000001	99000001	21
chr6	99000001	102000001	37
chr6	102000001	105000001	36
chr6	105000001	108000001	7
chr6	108000001	111000001	14
chr6	111000001	114000001	19
chr6	114000001	117000001	6
chr6	117000001	120000001	32
chr6	120000001	123000001	25
chr6	123000001	126000001	29
chr6	126000001	129000001	31
chr6	129000001	132000001	16
chr6	132000001	135000001	42
chr6	135000001	138000001	36
chr6	138000001	141000001	46
chr6	141000001	144000001	46
chr6	144000001	147000001	36
chr6	147000001	150000001	37
chr6	150000001	153000001	22
chr6	153000001	156000001	24
chr6	156000001	159000001	57
chr6	159000001	162000001	55
chr6	162000001	165000001	31
chr6	165000001	168000001	45
chr6	168000001	171000001	51
chr6	171000001	174000001	35
chr6	174000001	177000001	44
chr6	177000001	180000001	48
chr6	180000001	183000001	76
chr6	183000001	186000001	80
chr6	186000001	189000001	23
chr6	189000001	192000001	54
chr6	192000001	195000001	30
chr6	195000001	198000001	23
chr6	198000001	201000001	25
chr6	201000001	204000001	38
chr6	204000001	207000001	37
chr6	207000001	210000001	6
chr6	210000001	213000001	35
chr6	213000001	216000001	18
chr6	216000001	217078568	9
chr7	1	3000001	31
chr7	3000001	6000001	14
chr7	6000001	9000001	27
chr7	9000001	12000001	18
chr7	12000001	15000001	26
chr7	15000001	18000001	26
chr7	18000001	21000001	19
chr7	21000001	24000001	28
chr7	24000001	27000001	70
chr7	27000001	30000001	68
chr7	30000001	33000001	74
chr7	33000001	36000001	48
chr7	36000001	39000001	62
chr7	39000001	42000001	45
chr7	42000001	45000001	54
chr7	45000001	48000001	38
chr7	48000001	51000001	34
chr7	51000001	54000001	23
chr7	54000001	57000001	53
chr7	57000001	60000001	37
chr7	60000001	63000001	32
chr7	63000001	66000001	42
chr7	66000001	69000001	46
chr7	69000001	72000001	56
chr7	72000001	75000001	44
chr7	75000001	78000001	66
chr7	78000001	81000001	44
chr7	81000001	84000001	39
chr7	84000001	87000001	66
chr7	87000001	90000001	34
chr7	90000001	93000001	37
chr7	93000001	96000001	35
chr7	96000001	99000001	18
chr7	99000001	102000001	30
chr7	102000001	105000001	32
chr7	105000001	108000001	38
chr7	108000001	111000001	16
chr7	111000001	114000001	28
chr7	114000001	117000001	38
chr7	117000001	120000001	26
chr7	120000001	123000001	20
chr7	123000001	126000001	6
chr7	126000001	129000001	21
chr7	129000001	132000001	21
chr7	132000001	135000001	21
chr7	135000001	138000001	15
chr7	138000001	141000001	12
chr7	141000001	144000001	8
chr7	144000001	147000001	30
chr7	147000001	150000001	14
chr7	150000001	153000001	21
chr7	153000001	156000001	27
chr7	156000001	159000001	28
chr7	159000001	162000001	22
chr7	162000001	165000001	32
chr7	165000001	168000001	32
chr7	168000001	171000001	30
chr7	171000001	174000001	26
chr7	174000001	177000001	37
chr7	177000001	180000001	20
chr7	180000001	183000001	44
chr7	183000001	186000001	31
chr7	186000001	189000001	53
chr7	189000001	192000001	30
chr7	192000001	195000001	9
chr7	195000001	198000001	17
chr7	198000001	201000001	10
chr7	201000001	204000001	23
chr7	204000001	204210641	1
chr8	1	3000001	22
chr8	3000001	6000001	10
chr8	6000001	9000001	16
chr8	9000001	12000001	23
chr8	12000001	15000001	26
chr8	15000001	18000001	27
chr8	18000001	21000001	18
chr8	21000001	24000001	17
chr8	24000001	27000001	51
chr8	27000001	30000001	61
chr8	30000001	33000001	33
chr8	33000001	36000001	5
chr8	36000001	39000001	22
chr8	39000001	42000001	46
chr8	42000001	45000001	16
chr8	45000001	48000001	31
chr8	48000001	51000001	21
chr8	51000001	54000001	33
chr8	54000001	57000001	27
chr8	57000001	60000001	26
chr8	60000001	63000001	30
chr8	63000001	66000001	2
chr8	66000001	69000001	18
chr8	69000001	72000001	22
chr8	72000001	75000001	15
chr8	75000001	78000001	15
chr8	78000001	81000001	25
chr8	81000001	84000001	20
chr8	84000001	87000001	15
chr8	87000001	90000001	11
chr8	90000001	93000001	9
chr8	93000001	96000001	19
chr8	96000001	99000001	16
chr8	99000001	102000001	29
chr8	102000001	105000001	16
chr8	105000001	108000001	11
chr8	108000001	111000001	14
chr8	111000001	114000001	17
chr8	114000001	117000001	53
chr8	117000001	120000001	18
chr8	120000001	123000001	25
chr8	123000001	126000001	19
chr8	126000001	129000001	36
chr8	129000001	132000001	34
chr8	132000001	135000001	27
chr8	135000001	138000001	12
chr8	138000001	141000001	45
chr8	141000001	144000001	49
chr8	144000001	147000001	48
chr8	147000001	150000001	24
chr8	150000001	153000001	41
chr8	153000001	156000001	22
chr8	156000001	159000001	32
chr8	159000001	162000001	40
chr8	162000001	165000001	66
chr8	165000001	168000001	46
chr8	168000001	171000001	48
chr8	171000001	174000001	43
chr8	174000001	177000001	23
chr8	177000001	180000001	22
chr8	180000001	183000001	51
chr8	183000001	186000001	15
chr8	186000001	189000001	12
chr8	189000001	192000001	7
chr8	192000001	193972626	1
chr9	1	3000001	41
chr9	3000001	6000001	68
chr9	6000001	9000001	68
chr9	9000001	12000001	66
chr9	12000001	15000001	43
chr9	15000001	18000001	49
chr9	18000001	21000001	45
chr9	21000001	24000001	41
chr9	24000001	27000001	38
chr9	27000001	30000001	41
chr9	30000001	33000001	49
chr9	33000001	36000001	56
chr9	36000001	39000001	42
chr9	39000001	42000001	50
chr9	42000001	45000001	37
chr9	45000001	48000001	38
chr9	48000001	51000001	23
chr9	51000001	54000001	41
chr9	54000001	57000001	45
chr9	57000001	60000001	34
chr9	60000001	63000001	36
chr9	63000001	66000001	41
chr9	66000001	69000001	47
chr9	69000001	72000001	36
chr9	72000001	75000001	44
chr9	75000001	78000001	6
chr9	78000001	81000001	31
chr9	81000001	84000001	20
chr9	84000001	87000001	43
chr9	87000001	90000001	25
chr9	90000001	93000001	38
chr9	93000001	96000001	33
chr9	96000001	99000001	30
chr9	99000001	102000001	33
chr9	102000001	105000001	22
chr9	105000001	108000001	8
chr9	108000001	111000001	23
chr9	111000001	114000001	9
chr9	114000001	117000001	14
chr9	117000001	120000001	13
chr9	120000001	123000001	16
chr9	123000001	126000001	26
chr9	126000001	129000001	11
chr9	129000001	132000001	20
chr9	132000001	135000001	26
chr9	135000001	138000001	14
chr9	138000001	141000001	29
chr9	141000001	144000001	22
chr9	144000001	147000001	24
chr9	147000001	150000001	25
chr9	150000001	153000001	47
chr9	153000001	156000001	38
chr9	156000001	159000001	20
chr9	159000001	162000001	24
chr9	162000001	165000001	11
chr9	165000001	168000001	33
chr9	168000001	171000001	24
chr9	171000001	174000001	16
chr9	174000001	177000001	15
chr9	177000001	180000001	34
chr9	180000001	183000001	3
chr9	183000001	183443147	2
chr10	1	3000001	24
chr10	3000001	6000001	11
chr10	6000001	9000001	10
chr10	9000001	12000001	6
chr10	12000001	15000001	22
chr10	15000001	18000001	47
chr10	18000001	21000001	21
chr10	21000001	24000001	35
chr10	24000001	27000001	42
chr10	27000001	30000001	65
chr10	30000001	33000001	57
chr10	33000001	36000001	10
chr10	36000001	39000001	32
chr10	39000001	42000001	24
chr10	42000001	45000001	19
chr10	45000001	48000001	48
chr10	48000001	51000001	25
chr10	51000001	54000001	22
chr10	54000001	57000001	16
chr10	57000001	60000001	21
chr10	60000001	63000001	17
chr10	63000001	66000001	20
chr10	66000001	69000001	6
chr10	69000001	72000001	12
chr10	72000001	75000001	24
chr10	75000001	78000001	29
chr10	78000001	81000001	33
chr10	81000001	84000001	17
chr10	84000001	87000001	4
chr10	87000001	90000001	8
chr10	90000001	93000001	28
chr10	93000001	96000001	29
chr10	96000001	99000001	21
chr10	99000001	102000001	16
chr10	102000001	105000001	22
chr10	105000001	108000001	25
chr10	108000001	111000001	14
chr10	111000001	114000001	22
chr10	114000001	117000001	27
chr10	117000001	120000001	35
chr10	120000001	123000001	37
chr10	123000001	126000001	41
chr10	126000001	129000001	36
chr10	129000001	132000001	43
chr10	132000001	135000001	30
chr10	135000001	138000001	39
chr10	138000001	141000001	42
chr10	141000001	144000001	51
chr10	144000001	147000001	57
chr10	147000001	150000001	54
chr10	150000001	153000001	29
chr10	153000001	156000001	30
chr10	156000001	159000001	36
chr10	159000001	162000001	58
chr10	162000001	165000001	42
chr10	165000001	168000001	16
chr10	168000001	171000001	16
chr10	171000001	174000001	19
chr10	174000001	177000001	8
chr10	177000001	178569637	5
chr11	1	3000001	12
chr11	3000001	6000001	18
chr11	6000001	9000001	20
chr11	9000001	12000001	30
chr11	12000001	15000001	16
chr11	15000001	18000001	18
chr11	18000001	21000001	16
chr11	21000001	24000001	32
chr11	24000001	27000001	63
chr11	27000001	30000001	58
chr11	30000001	33000001	59
chr11	33000001	36000001	66
chr11	36000001	39000001	27
chr11	39000001	42000001	23
chr11	42000001	45000001	45
chr11	45000001	48000001	22
chr11	48000001	51000001	27
chr11	51000001	54000001	37
chr11	54000001	57000001	45
chr11	57000001	60000001	45
chr11	60000001	63000001	18
chr11	63000001	66000001	26
chr11	66000001	69000001	36
chr11	69000001	72000001	25
chr11	72000001	75000001	17
chr11	75000001	78000001	17
chr11	78000001	81000001	20
chr11	81000001	84000001	19
chr11	84000001	87000001	30
chr11	87000001	90000001	14
chr11	90000001	93000001	16
chr11	93000001	96000001	7
chr11	96000001	99000001	21
chr11	99000001	102000001	7
chr11	102000001	105000001	1
chr11	105000001	108000001	21
chr11	108000001	111000001	13
chr11	111000001	114000001	24
chr11	114000001	117000001	36
chr11	117000001	120000001	29
chr11	120000001	123000001	18
chr11	123000001	126000001	14
chr11	126000001	129000001	19
chr11	129000001	132000001	25
chr11	132000001	135000001	31
chr11	135000001	138000001	26
chr11	138000001	141000001	43
chr11	141000001	144000001	53
chr11	144000001	147000001	35
chr11	147000001	150000001	14
chr11	150000001	153000001	20
chr11	153000001	156000001	33
chr11	156000001	159000001	7
chr11	159000001	162000001	1
chr11	162000001	165000001	6
chr11	165000001	168000001	25
chr11	168000001	171000001	23
chr11	171000001	174000001	18
chr11	174000001	177000001	14
chr11	177000001	177334939	12
chr12	1	3000001	9
chr12	3000001	6000001	16
chr12	6000001	9000001	28
chr12	9000001	12000001	24
chr12	12000001	15000001	41
chr12	15000001	18000001	43
chr12	18000001	21000001	25
chr12	21000001	24000001	29
chr12	24000001	27000001	19
chr12	27000001	30000001	17
chr12	30000001	33000001	64
chr12	33000001	36000001	52
chr12	36000001	39000001	36
chr12	39000001	42000001	21
chr12	42000001	45000001	33
chr12	45000001	48000001	54
chr12	48000001	51000001	32
chr12	51000001	54000001	59
chr12	54000001	57000001	57
chr12	57000001	60000001	66
chr12	60000001	63000001	39
chr12	63000001	66000001	55
chr12	66000001	69000001	52
chr12	69000001	72000001	59
chr12	72000001	75000001	21
chr12	75000001	78000001	39
chr12	78000001	81000001	60
chr12	81000001	84000001	47
chr12	84000001	87000001	56
chr12	87000001	90000001	51
chr12	90000001	93000001	32
chr12	93000001	96000001	55
chr12	96000001	99000001	39
chr12	99000001	102000001	44
chr12	102000001	105000001	38
chr12	105000001	108000001	34
chr12	108000001	111000001	24
chr12	111000001	114000001	35
chr12	114000001	117000001	31
chr12	117000001	120000001	22
chr12	120000001	123000001	21
chr12	123000001	126000001	22
chr12	126000001	129000001	19
chr12	129000001	132000001	17
chr12	132000001	135000001	11
chr12	135000001	138000001	20
chr12	138000001	141000001	22
chr12	141000001	144000001	11
chr12	144000001	147000001	11
chr12	147000001	150000001	11
chr12	150000001	153000001	21
chr12	153000001	156000001	17
chr12	156000001	159000001	15
chr12	159000001	162000001	5
chr12	162000001	165000001	17
chr12	165000001	168000001	1
chr12	168000001	171000001	2
chr12	171000001	171534477	0
chr13	1	3000001	14
chr13	3000001	6000001	18
chr13	6000001	9000001	34
chr13	9000001	12000001	25
chr13	12000001	15000001	18
chr13	15000001	18000001	14
chr13	18000001	21000001	22
chr13	21000001	24000001	38
chr13	24000001	27000001	24
chr13	27000001	30000001	26
chr13	30000001	33000001	17
chr13	33000001	36000001	12
chr13	36000001	39000001	12
chr13	39000001	42000001	54
chr13	42000001	45000001	17
chr13	45000001	48000001	19
chr13	48000001	51000001	23
chr13	51000001	54000001	31
chr13	54000001	57000001	26
chr13	57000001	60000001	38
chr13	60000001	63000001	20
chr13	63000001	66000001	24
chr13	66000001	69000001	28
chr13	69000001	72000001	59
chr13	72000001	75000001	28
chr13	75000001	78000001	45
chr13	78000001	81000001	43
chr13	81000001	84000001	30
chr13	84000001	87000001	50
chr13	87000001	90000001	49
chr13	90000001	93000001	44
chr13	93000001	96000001	46
chr13	96000001	99000001	21
chr13	99000001	102000001	49
chr13	102000001	105000001	43
chr13	105000001	108000001	28
chr13	108000001	111000001	37
chr13	111000001	114000001	41
chr13	114000001	117000001	54
chr13	117000001	120000001	35
chr13	120000001	123000001	23
chr13	123000001	126000001	43
chr13	126000001	129000001	65
chr13	129000001	132000001	67
chr13	132000001	135000001	35
chr13	135000001	138000001	51
chr13	138000001	141000001	47
chr13	141000001	144000001	63
chr13	144000001	147000001	43
chr13	147000001	150000001	66
chr13	150000001	153000001	41
chr13	153000001	156000001	11
chr13	156000001	159000001	11
chr13	159000001	162000001	18
chr13	162000001	165000001	18
chr13	165000001	168000001	21
chr13	168000001	168803194	0
chr14	1	3000001	79
chr14	3000001	6000001	57
chr14	6000001	9000001	44
chr14	9000001	12000001	82
chr14	12000001	15000001	93
chr14	15000001	18000001	87
chr14	18000001	21000001	58
chr14	21000001	24000001	74
chr14	24000001	27000001	96
chr14	27000001	30000001	59
chr14	30000001	33000001	68
chr14	33000001	36000001	70
chr14	36000001	39000001	48
chr14	39000001	42000001	69
chr14	42000001	45000001	69
chr14	45000001	48000001	46
chr14	48000001	51000001	62
chr14	51000001	54000001	53
chr14	54000001	57000001	43
chr14	57000001	60000001	38
chr14	60000001	63000001	55
chr14	63000001	66000001	73
chr14	66000001	69000001	50
chr14	69000001	72000001	63
chr14	72000001	75000001	47
chr14	75000001	78000001	58
chr14	78000001	81000001	44
chr14	81000001	84000001	72
chr14	84000001	87000001	49
chr14	87000001	90000001	38
chr14	90000001	93000001	60
chr14	93000001	96000001	62
chr14	96000001	99000001	99
chr14	99000001	102000001	95
chr14	102000001	105000001	70
chr14	105000001	108000001	66
chr14	108000001	111000001	54
chr14	111000001	114000001	83
chr14	114000001	117000001	82
chr14	117000001	120000001	95
chr14	120000001	123000001	70
chr14	123000001	126000001	62
chr14	126000001	129000001	73
chr14	129000001	132000001	82
chr14	132000001	135000001	76
chr14	135000001	138000001	80
chr14	138000001	141000001	55
chr14	141000001	144000001	63
chr14	144000001	147000001	56
chr14	147000001	148273249	19
chr15	1	3000001	25
chr15	3000001	6000001	29
chr15	6000001	9000001	19
chr15	9000001	12000001	0
chr15	12000001	15000001	30
chr15	15000001	18000001	33
chr15	18000001	21000001	32
chr15	21000001	24000001	31
chr15	24000001	27000001	26
chr15	27000001	30000001	33
chr15	30000001	33000001	27
chr15	33000001	36000001	18
chr15	36000001	39000001	36
chr15	39000001	42000001	70
chr15	42000001	45000001	51
chr15	45000001	48000001	41
chr15	48000001	51000001	65
chr15	51000001	54000001	45
chr15	54000001	57000001	49
chr15	57000001	60000001	30
chr15	60000001	63000001	44
chr15	63000001	66000001	49
chr15	66000001	69000001	68
chr15	69000001	72000001	63
chr15	72000001	75000001	42
chr15	75000001	78000001	53
chr15	78000001	81000001	42
chr15	81000001	84000001	47
chr15	84000001	87000001	21
chr15	87000001	90000001	33
chr15	90000001	93000001	31
chr15	93000001	96000001	51
chr15	96000001	99000001	16
chr15	99000001	102000001	10
chr15	102000001	105000001	17
chr15	105000001	108000001	25
chr15	108000001	111000001	32
chr15	111000001	114000001	56
chr15	114000001	117000001	55
chr15	117000001	120000001	67
chr15	120000001	122945380	32

## Sheet: Fig1c
chr	start	end	value
chr1	107533	108797	1469.84
chr1	124744	142836	2825.65
chr1	171745	210415	3290.67
chr1	274128	274361	1507.02
chr1	427912	432507	8.05
chr1	767171	778621	15999.9
chr1	786210	795795	1688.8
chr1	826982	827332	0
chr1	840586	851438	734.45
chr1	880608	883948	5.67
chr1	971399	976905	614.59
chr1	1001926	1004226	35.85
chr1	1154879	1160095	5442.23
chr1	1286823	1287762	352.48
chr1	1350359	1350989	0.63
chr1	1474753	1477302	1653.89
chr1	1499913	1503856	10019.9
chr1	1553160	1562669	25.11
chr1	1578097	1581221	2081.88
chr1	1797498	1804092	92.15
chr1	1881852	1884504	14.12
chr1	1892026	1901999	10290.4
chr1	1912558	1920937	7561.97
chr1	1933194	1937039	6.24
chr1	2031417	2061190	8405.61
chr1	2074159	2122386	3834.6
chr1	2183067	2199829	8359
chr1	2380009	2407957	364.43
chr1	2533201	2545445	7318.69
chr1	2562588	2599218	3418
chr1	2599621	2600930	2505.85
chr1	2702671	2719718	11113.2
chr1	2725736	2728747	6944.61
chr1	2739347	2742984	10325
chr1	2759809	2760472	29.59
chr1	2789067	2792297	3705.1
chr1	2873440	2895205	25592.4
chr1	2936350	2944947	8038.9
chr1	2957461	2962646	8549.02
chr1	3006519	3025546	12823.3
chr1	3072068	3074389	2318.39
chr1	3085146	3089605	101.69
chr1	3095050	3096265	108.62
chr1	3139105	3139682	3.03
chr1	3436367	3438108	99.37
chr1	3450367	3451032	1.44
chr1	3502544	3504449	359.42
chr1	3600693	3601349	112.25
chr1	3601355	3602656	1.14
chr1	3644105	3658795	11.95
chr1	3730275	3733435	808.95
chr1	3821559	3822266	544.76
chr1	3822369	3823370	256.8
chr1	3885488	3885890	0.3
chr1	3896658	3899234	41.56
chr1	4123581	4126155	48.78
chr1	4199798	4206717	403.67
chr1	4397072	4398880	200.99
chr1	4625463	4640680	41.33
chr1	4713019	4718504	132.57
chr1	5021742	5024801	9.8
chr1	5117878	5118281	3.86
chr1	5166750	5167693	127.51
chr1	5340280	5345567	275.34
chr1	5630905	5634336	52.69
chr1	5854816	5856321	102.21
chr1	5950200	5952094	3734.16
chr1	5962144	5965845	81.92
chr1	6259947	6262769	75.74
chr1	6384346	6388151	399.88
chr1	6453978	6459072	2167.98
chr1	6461462	6462546	115.42
chr1	6749254	7181976	263.7
chr1	8150371	8155964	136.62
chr1	8322410	8323186	8.62
chr1	8425980	8428125	2.94
chr1	8825733	8828156	406.99
chr1	9126204	9156785	4742.27
chr1	11037339	11062217	118.43
chr1	11179828	11185984	830.98
chr1	11465997	11492088	12966.1
chr1	11546941	11562415	180.39
chr1	11567162	11587897	3687.9
chr1	11858242	11861185	3154.35
chr1	11896026	11916032	6954
chr1	11946938	11947805	0
chr1	11956495	11965139	3001.08
chr1	12044412	12053982	47261.5
chr1	12087485	12089316	6.9
chr1	12167865	12173961	3008.59
chr1	13130297	13134551	7004.73
chr1	13388891	13396424	11369.8
chr1	13497288	13505173	37821.8
chr1	13563066	13564820	1941.65
chr1	13570491	13579140	24434.1
chr1	13584387	13588758	3418.65
chr1	13593635	13599962	2139.84
chr1	13673439	13674320	7.34
chr1	15745707	15746037	0
chr1	15948643	15949307	0
chr1	16031668	16038191	0.77
chr1	16946902	16948605	3.28
chr1	16981829	16984889	50.83
chr1	17169083	17170294	42.45
chr1	17554268	17554977	7936.4
chr1	17714501	17717614	24.46
chr1	17718179	17734034	546.16
chr1	18091325	18096588	74.39
chr1	18506205	18506561	157.03
chr1	18642973	18647079	105634
chr1	18649114	18650034	2965.51
chr1	18653173	18655354	4951.62
chr1	18674643	18677011	10180.5
chr1	18702436	18713601	7663.02
chr1	18717366	18724035	12075.8
chr1	18800695	18806620	18603.1
chr1	18850206	18854093	4709.58
chr1	18855023	18855823	3536.71
chr1	18861397	18869292	34.44
chr1	18876783	18899915	4.89
chr1	19012991	19014509	180.69
chr1	19015851	19018252	430.59
chr1	19355583	19371579	69.95
chr1	19782968	19783498	8.86
chr1	19796526	19798158	92.87
chr1	19852748	19854450	7.05
chr1	20028844	20033556	65.5
chr1	20041031	20047605	222
chr1	20080927	20082120	2.12
chr1	20137747	20139111	74.51
chr1	20193320	20194027	1.73
chr1	20211154	20214606	1
chr1	20215013	20215306	7.2
chr1	20270152	20271852	64.95
chr1	20355387	20356742	92.58
chr1	20382910	20384271	447.45
chr1	20442721	20446840	2.04
chr1	20504822	20509780	5447.6
chr1	20623888	20627479	36.28
chr1	20629914	20630515	277.59
chr1	20630957	20631562	774.78
chr1	20902458	20907345	0
chr1	20918142	20919109	0.3
chr1	21144431	21148400	6.12
chr1	21158706	21161462	3.95
chr1	21247864	21248723	0.61
chr1	21272240	21278457	351.53
chr1	21484149	21485551	0
chr1	21491642	21495402	2.88
chr1	21496023	21498478	33.39
chr1	21515979	21518730	8.04
chr1	21574730	21576847	188.42
chr1	21783327	21784022	33.4
chr1	21875869	21878222	70.55
chr1	21974362	21975939	119.15
chr1	21977507	21978592	7.08
chr1	22003127	22004961	0.68
chr1	22005161	22006518	4.53
chr1	22022488	22025833	3.85
chr1	22193746	22201831	694.11
chr1	22270219	22275677	6.41
chr1	22275812	22285827	2590.49
chr1	22345821	22346531	7.94
chr1	22347058	22350936	8619.86
chr1	22406091	22408806	7809.81
chr1	22472449	22489350	683.36
chr1	22501332	22502402	562.43
chr1	22824422	22826033	56.57
chr1	22916829	22919004	0.75
chr1	23187584	23197697	5.89
chr1	23648512	23654666	440.92
chr1	23731150	23736382	361.33
chr1	23740925	23741632	275.43
chr1	23906786	23911785	30.15
chr1	23953369	23957496	0.16
chr1	24097388	24104074	397.85
chr1	24359503	24360006	0
chr1	25148135	25157075	6101.08
chr1	25193618	25194084	257.31
chr1	25221308	25311572	109506
chr1	25326179	25327507	8.08
chr1	25359543	25360048	180.22
chr1	25387811	25388265	169.77
chr1	25536470	25536791	140.8
chr1	26047236	26055621	188.21
chr1	26120829	26121392	0.89
chr1	26122186	26123238	0
chr1	26125914	26135400	119.54
chr1	27181953	27194145	59493.3
chr1	27204698	27216093	65.21
chr1	27279270	27280146	126.36
chr1	27403156	27403790	2.14
chr1	27421368	27422416	2.09
chr1	27449523	27451277	11.85
chr1	28306992	28309345	69.12
chr1	28450963	28459008	485.62
chr1	28480692	28483655	0
chr1	28489082	28490044	38.11
chr1	28491597	28494824	17.13
chr1	28512565	28515839	225.46
chr1	28532981	28537324	16.37
chr1	28552759	28553217	0
chr1	28981793	28982282	0
chr1	29434956	29439385	52.53
chr1	29443635	29444289	1752.58
chr1	29594324	29594724	256.27
chr1	29710350	29711380	318.29
chr1	29743452	29750358	20643
chr1	29759128	29772929	1083.33
chr1	29823605	29841448	1097.05
chr1	29843094	29844959	15.21
chr1	29919043	29920206	51382.4
chr1	30041122	30043407	17.49
chr1	30066394	30068698	0.42
chr1	31159339	31161182	59.88
chr1	31186996	31193671	1.59
chr1	31383571	31394488	2.52
chr1	32322931	32334773	799.43
chr1	32969711	32973344	4056
chr1	32997856	32999328	789.75
chr1	33093235	33093918	763.54
chr1	33348297	33361637	7381.07
chr1	33593839	33594740	90.99
chr1	34026663	34027388	93.55
chr1	34806180	34807908	19.06
chr1	34904186	34905179	2.32
chr1	34912106	34912870	22.28
chr1	35309075	35312333	1190.34
chr1	35312888	35320442	14.12
chr1	35424543	35428557	44719.3
chr1	35431489	35436866	5522.55
chr1	35480172	35482534	1497.85
chr1	35557984	35558649	288.27
chr1	35588565	35594031	3844.71
chr1	35633345	35634793	3.25
chr1	35634886	35641347	1.38
chr1	35840083	35840663	6.32
chr1	35922927	35923397	0
chr1	35978419	35978910	0.1
chr1	35987473	35987931	3921.58
chr1	36004131	36005222	61.61
chr1	36341338	36343878	13.76
chr1	36397775	36408767	9698.7
chr1	36419390	36439646	3414.92
chr1	36464823	36585898	2840.44
chr1	36587299	36594805	575.49
chr1	36713853	36724764	463.52
chr1	36726507	36738081	856.63
chr1	36920882	36941746	939.06
chr1	36943904	36951565	268.74
chr1	36955127	36962542	2724.02
chr1	36963104	36965708	0.5
chr1	37284440	37287953	11233.8
chr1	37339158	37340377	18730.2
chr1	37359921	37365084	1.23
chr1	37411476	37418330	6337.42
chr1	37419995	37432870	3822.67
chr1	37458262	37461502	5881.2
chr1	37464464	37474872	6347.07
chr1	37498649	37502955	1579.69
chr1	37504015	37510823	3690.06
chr1	37510978	37522808	11400.5
chr1	37532089	37542592	2636.96
chr1	37566786	37570175	9546.61
chr1	37571189	37577357	9256.54
chr1	37624502	37635290	5145.31
chr1	37641241	37646965	2476.1
chr1	37649052	37649378	604.18
chr1	37652447	37656161	1335.47
chr1	37657236	37663411	236.15
chr1	37708522	37708755	25.95
chr1	37757913	37759055	2007.68
chr1	37980498	37981752	0.76
chr1	37984274	37986083	24230.4
chr1	37990495	37994468	1940.78
chr1	38019189	38026793	13891.2
chr1	38076138	38077147	3.67
chr1	38079231	38079854	7.86
chr1	38084449	38086364	116.18
chr1	38105994	38106963	3360.89
chr1	38123039	38136778	3866.14
chr1	38190746	38198814	366.73
chr1	38199494	38200517	435.39
chr1	38235823	38240680	17964
chr1	38243871	38266938	4304.39
chr1	38460356	38461727	1812.04
chr1	38483186	38487717	2079.71
chr1	38506040	38516387	7903.34
chr1	38763630	38764874	299.15
chr1	38904513	38932630	295.39
chr1	39007104	39016501	1926.98
chr1	39017069	39018838	60.3
chr1	39031641	39032219	34.66
chr1	39033798	39035227	125.73
chr1	39038686	39046612	414.66
chr1	39142702	39147835	5275.84
chr1	39230664	39238340	1615.99
chr1	39241404	39245944	1157.97
chr1	39335674	39338552	18
chr1	39379535	39380954	0
chr1	39507482	39507946	0.16
chr1	39507971	39508979	1.07
chr1	39511744	39514409	2.34
chr1	40093428	40098468	782.62
chr1	40216951	40220150	223.23
chr1	40220458	40220904	106.98
chr1	40228855	40230361	844.22
chr1	40230388	40289268	1625.73
chr1	40488156	40489606	170.53
chr1	40493244	40502470	6836.48
chr1	40662136	40671721	2244.61
chr1	40715100	40728131	3528.86
chr1	40770260	40802813	13529.4
chr1	40803441	40805022	13.85
chr1	41028989	41033755	45.19
chr1	41099209	41127462	9265.5
chr1	41158871	41167075	962.95
chr1	41517115	41518391	1.42
chr1	41521731	41526125	226.64
chr1	41652992	41656223	570.1
chr1	42329811	42333116	6171.55
chr1	42357830	42366100	2135.77
chr1	43090372	43096565	47.79
chr1	43622163	43623065	0
chr1	43654023	43654924	2.06
chr1	43715744	43722989	1698.72
chr1	43746170	43757070	6957.34
chr1	43903802	43915396	221.28
chr1	43922120	43923083	46.25
chr1	43929446	43934124	9.1
chr1	44090369	44094208	1413.2
chr1	44100219	44101307	443.02
chr1	44101916	44110656	120.47
chr1	44476712	44480470	133.12
chr1	44752980	44755266	75.99
chr1	45071964	45085076	825.82
chr1	45159036	45180672	1290.11
chr1	45182557	45212980	3582.71
chr1	45266881	45268380	16.14
chr1	45351387	45352886	0.49
chr1	45452148	45452596	2.87
chr1	45511317	45518542	104.83
chr1	45519340	45520839	1382.32
chr1	45566102	45572408	69.81
chr1	45575082	45581240	2.29
chr1	45667809	45668917	0.79
chr1	45724329	45725066	2.84
chr1	45728022	45729199	2.74
chr1	46138236	46139576	514.99
chr1	46171458	46173919	7.55
chr1	46326571	46327521	0.74
chr1	46341925	46342506	2.36
chr1	46381092	46383100	6.61
chr1	46421196	46426511	0.2
chr1	46509826	46510332	0.55
chr1	46600818	46614471	3742
chr1	46620975	46627410	11228.4
chr1	46628498	46630550	68.49
chr1	46632452	46633527	32.75
chr1	46638125	46643680	5979.34
chr1	46650423	46656935	5772.54
chr1	46977792	46982142	0.31
chr1	47089551	47090399	4917.53
chr1	47387719	47391341	5584.99
chr1	47393235	47393813	24576.3
chr1	47394943	47407390	8125.11
chr1	47687466	47704506	3789.52
chr1	47704984	47724885	2170.39
chr1	48040063	48061109	5030.3
chr1	48143477	48147011	3291.5
chr1	48148111	48173707	1523.19
chr1	48196035	48197534	1911.65
chr1	48256638	48257297	33.69
chr1	48419300	48424095	4.26
chr1	48472456	48478413	70.96
chr1	48478637	48479562	76614.1
chr1	48483433	48494367	1297.13
chr1	48566940	48578327	3079.94
chr1	48727603	48728667	23213.3
chr1	48731518	48734526	167.53
chr1	48777345	48780849	2869.95
chr1	48787661	48794789	261.13
chr1	48836079	48855527	2034.42
chr1	48865606	48866879	70.1
chr1	48868071	48874451	23045.2
chr1	48883815	48887176	14.34
chr1	48932643	48935831	1448.93
chr1	48940423	48942982	782.3
chr1	48946133	48954016	268.55
chr1	48992504	48993157	1938.86
chr1	48999885	49009613	6920.51
chr1	49077135	49079909	22.7
chr1	49096778	49104770	17.99
chr1	49190211	49240776	8845.22
chr1	49309358	49312287	199535
chr1	49330443	49337890	2582.32
chr1	49391113	49435908	4117.72
chr1	49457761	49465466	14725.2
chr1	49483649	49489205	14782.3
chr1	49490025	49494479	12078.7
chr1	49495303	49498114	54.87
chr1	49532092	49535938	10582.1
chr1	49536037	49541159	4909.03
chr1	49583058	49591948	4652.67
chr1	49895442	49907795	6308.77
chr1	49910076	49910703	13.11
chr1	49986914	50031052	5006.12
chr1	50107401	50120803	5361.3
chr1	50145818	50151443	9754.08
chr1	50152283	50160318	271.89
chr1	50179397	50180992	31.43
chr1	50262346	50271222	3961.4
chr1	50272237	50276160	85.96
chr1	50356327	50356826	0.16
chr1	50357181	50359769	0.07
chr1	50372671	50375814	1007.95
chr1	50393049	50396026	130.55
chr1	50618820	50626322	1343.95
chr1	50641845	50655487	8803.38
chr1	50658683	50665020	7853.08
chr1	50764623	50773877	10368.3
chr1	50880477	50883538	355.01
chr1	50936416	50941346	5.48
chr1	50965319	50968518	32294.8
chr1	50971656	50982855	16413.3
chr1	51056991	51059012	970.94
chr1	51066841	51089358	6285.79
chr1	51109956	51111113	6.1
chr1	51158578	51162333	8380.75
chr1	51169041	51176988	1610.04
chr1	51215710	51234935	2742.57
chr1	51341263	51343681	4498.64
chr1	51349762	51366895	3561.19
chr1	51392709	51398920	3894.42
chr1	51433776	51436912	3764.12
chr1	51437565	51440203	1.12
chr1	51480072	51486510	4926.41
chr1	51544599	51550695	4068.57
chr1	51574198	51574674	0
chr1	51643128	51643634	36.29
chr1	51699903	51703901	11811.6
chr1	51711343	51716500	24817.1
chr1	51827585	51842258	2875.39
chr1	51846004	51856966	5115.15
chr1	51880058	51881420	2211.13
chr1	51906414	51909825	462.44
chr1	51948929	51949628	0.39
chr1	51992361	52002162	11055.3
chr1	52041716	52051389	5669.47
chr1	52151142	52158801	12639.9
chr1	52198524	52204007	999.52
chr1	52205925	52214541	2072.7
chr1	52218552	52223820	40468.1
chr1	52224261	52230337	12270.2
chr1	52238483	52244559	11781.2
chr1	52321224	52321761	0.29
chr1	52345575	52353011	2.13
chr1	52358214	52359714	132.25
chr1	52369337	52377708	5557.03
chr1	52381378	52385077	11331.9
chr1	52462817	52480570	15524.8
chr1	52483514	52491120	5253.28
chr1	52493167	52501990	17683
chr1	52570323	52572078	10.88
chr1	52650421	52652241	117.25
chr1	52677120	52684475	21246.3
chr1	52692021	52697514	7334.2
chr1	52801149	52817728	13137.7
chr1	52833501	52834368	11833.1
chr1	52842398	52852458	16798.2
chr1	52853069	52927797	4519.3
chr1	52933246	52937579	3458.93
chr1	53005924	53006391	5.91
chr1	53032927	53034209	11.57
chr1	53047889	53048778	18.47
chr1	53052187	53071560	7943.79
chr1	53140942	53141256	203.33
chr1	53378553	53397195	7393.53
chr1	53425021	53429389	4925.96
chr1	53435029	53444112	1805.92
chr1	53463518	53469317	2644.24
chr1	53499234	53504342	25137.6
chr1	53673685	53675529	1696.15
chr1	53679278	53690451	14562.4
chr1	53770693	53771376	1098.39
chr1	53786075	53788396	18781.9
chr1	53977572	53981914	36.72
chr1	54389016	54389887	5.25
chr1	54466061	54467233	6402.02
chr1	54785743	54797457	8855.25
chr1	54822891	54832119	110.24
chr1	54951122	54953637	48.56
chr1	55029368	55051598	28423
chr1	55067840	55078508	1312.19
chr1	55455187	55455636	149.58
chr1	55467612	55467833	80.25
chr1	55471269	55473663	99.12
chr1	55477046	55480141	29.38
chr1	55615545	55617593	1.17
chr1	55617846	55618311	0
chr1	55718643	55721635	600.17
chr1	55724893	55726066	309.41
chr1	55768220	55770259	11643.1
chr1	55847326	55870290	5323.75
chr1	55870822	55877593	9307.97
chr1	55909787	55917069	7405.69
chr1	55996792	56006573	8953.9
chr1	56035131	56040231	2094.43
chr1	56123114	56126757	32376.5
chr1	56129886	56135067	3460.67
chr1	56138160	56140754	14464.8
chr1	56144434	56158888	10043.3
chr1	56209040	56215924	6919.39
chr1	56311463	56313815	6232.36
chr1	56317845	56326507	7298.75
chr1	56374985	56382596	3455.74
chr1	56452507	56465773	8502.14
chr1	56551522	56557102	1011.07
chr1	56722394	56726589	526.19
chr1	56739260	56745483	19.04
chr1	56851155	56851867	16.2
chr1	56861660	56873086	2.46
chr1	57107699	57112941	510.52
chr1	57113379	57117004	1866.73
chr1	57120951	57121523	9426.2
chr1	57166775	57196734	2315.08
chr1	57623792	57634937	474.58
chr1	57677688	57679732	262.46
chr1	58169363	58169765	17.55
chr1	58263720	58264378	66.44
chr1	58360083	58360426	5.01
chr1	58381612	58386975	16540
chr1	58465993	58467295	10099.3
chr1	58471655	58477682	405.54
chr1	58500432	58505159	53525.5
chr1	58506612	58513200	4471.38
chr1	58556280	58564874	904.65
chr1	58595733	58601961	6921.37
chr1	58604425	58612829	11893.5
chr1	58616358	58633768	5136.87
chr1	58635696	58640595	8786.98
chr1	58665634	58681765	4418.84
chr1	58684248	58693485	2430
chr1	58705556	58710537	501.09
chr1	58756301	58772557	11644.7
chr1	58777612	58780642	2.56
chr1	58904404	58905713	29491.1
chr1	58926105	58934594	27778.9
chr1	58946976	58947673	187.7
chr1	59092821	59100963	5756.13
chr1	59130402	59131262	244.45
chr1	59171714	59179987	1612.9
chr1	59184440	59191505	8381.46
chr1	59222977	59225832	210.97
chr1	59276569	59276977	117.47
chr1	59277440	59279975	9944.03
chr1	59280527	59294646	3955.67
chr1	59300856	59344596	237.34
chr1	59346709	59350894	2584.17
chr1	59353326	59354626	3503.17
chr1	59364028	59375337	3935.07
chr1	59382204	59398866	5646.84
chr1	59493753	59505395	6837.57
chr1	59580726	59584176	157.94
chr1	59614468	59620638	54840.9
chr1	59653445	59664040	221.57
chr1	59705535	59712091	10417.8
chr1	59712454	59715745	769.04
chr1	59761294	59769555	88594.8
chr1	59820678	59822576	122.33
chr1	59906997	59909360	1822.38
chr1	59960782	59964685	10208
chr1	59969882	59973547	3280.92
chr1	59985003	60004776	6537.8
chr1	60167969	60173394	9452.04
chr1	60241144	60241710	10068.3
chr1	60245628	60269814	4998.82
chr1	60346205	60356733	3614.4
chr1	60363319	60368792	2717.17
chr1	60396044	60403311	3946.87
chr1	60404146	60415220	7413.98
chr1	60416637	60423841	4906.29
chr1	60600383	60627191	3476.85
chr1	60659608	60663568	5328.84
chr1	60666018	60674283	16180.9
chr1	60680686	60689366	14401.1
chr1	60693503	60710958	7580.63
chr1	60739370	60746222	285.73
chr1	60753987	60762159	767.62
chr1	60775182	60785619	14407
chr1	60967699	60988520	8573.12
chr1	61006521	61011384	1361.65
chr1	61015056	61028947	8035.65
chr1	61270114	61272565	22.02
chr1	61273214	61274131	16.12
chr1	61347914	61350665	3.41
chr1	61375140	61376057	7.64
chr1	61376856	61377107	119.35
chr1	61421170	61422412	884.75
chr1	61494996	61497942	4474.62
chr1	61540210	61549009	4161.88
chr1	61549455	61552610	12131.8
chr1	61681853	61692819	4126.6
chr1	61727814	61733128	1984.12
chr1	61855185	61867756	3787.21
chr1	62136170	62139251	12351.3
chr1	62148564	62149271	689.1
chr1	62409576	62420613	4582.68
chr1	62439091	62476589	4438.49
chr1	62486943	62498723	5141.88
chr1	62505314	62506211	29.84
chr1	62509374	62524110	2071.31
chr1	62528338	62533222	11124.4
chr1	62544075	62560064	3562.15
chr1	62560554	62571469	7519.99
chr1	62653302	62657017	2219.67
chr1	62664771	62668993	9.97
chr1	62755155	62766128	750.7
chr1	62767664	62769818	392.25
chr1	62772037	62784901	4407.22
chr1	62804375	62816132	4076.57
chr1	62932324	62939402	620.23
chr1	63191616	63203621	3515.77
chr1	63211278	63216634	5219.62
chr1	63230576	63234597	2264.76
chr1	63234777	63241795	25287.1
chr1	63244783	63251187	23718.7
chr1	63326004	63327005	24371.9
chr1	63368916	63369326	0
chr1	63462516	63462779	2704.8
chr1	63463828	63466838	3574.51
chr1	63469449	63477647	5619.49
chr1	63483695	63525658	957.3
chr1	63560298	63562986	5587.7
chr1	63592860	63596529	1148.63
chr1	63635501	63639427	35378.1
chr1	63721164	63729463	152.7
chr1	63779342	63784958	20873.8
chr1	63786721	63788520	4072.08
chr1	63808516	63824678	4394.04
chr1	63838425	63843385	4129.04
chr1	63892218	63896084	23253.1
chr1	63917695	63925741	16187.5
chr1	63949761	63957732	634.5
chr1	63960280	63964361	742.81
chr1	63997949	64005080	1135.74
chr1	64050369	64051169	15149.7
chr1	64057936	64079417	2445.32
chr1	64084901	64086787	476.7
chr1	64205507	64210577	6533.84
chr1	64211341	64212714	52.92
chr1	64212721	64217701	52.21
chr1	64219595	64221634	40.98
chr1	64321016	64400977	1529.07
chr1	64485602	64488362	377.37
chr1	64679959	64681368	89.62
chr1	64714080	64714549	351.07
chr1	64946209	64960497	197.91
chr1	65209419	65213131	185.87
chr1	65386946	65390913	363.91
chr1	65425239	65427803	85.34
chr1	65719728	65720224	84.1
chr1	65982033	65983321	52.38
chr1	66002783	66011858	479.33
chr1	66086273	66090030	10085.4
chr1	66100551	66105744	54295.6
chr1	66115358	66117315	58.59
chr1	66119594	66128558	6851.22
chr1	66193983	66195298	11130.9
chr1	66251818	66257669	368.96
chr1	66406714	66413593	113268
chr1	66445065	66459768	157.28
chr1	66464331	66490538	23817.5
chr1	66500536	66506144	39.63
chr1	66676669	66683206	2723.79
chr1	66744545	66748805	1071.19
chr1	66753279	66755809	4922.42
chr1	66758166	66761101	15850.9
chr1	66784132	66795522	5222.61
chr1	66880624	66881844	183.03
chr1	66993012	66994239	810.38
chr1	67064545	67075282	8178.19
chr1	67197220	67214287	1919.74
chr1	67328123	67329265	4441.56
chr1	67391444	67392229	8.15
chr1	67530731	67532412	0.54
chr1	67571011	67574714	9243.08
chr1	67681709	67691418	4383.52
chr1	67838549	67841522	38585.7
chr1	68416354	68420291	158.68
chr1	69020794	69022993	20.83
chr1	69029420	69029827	6.6
chr1	69052298	69055835	2732.65
chr1	69374045	69374432	1.18
chr1	69374440	69374664	0.59
chr1	69436497	69436786	2.15
chr1	69465179	69467008	38.57
chr1	69496262	69502653	29885.2
chr1	69546878	69548725	30.34
chr1	69834941	69844016	25779.2
chr1	69853109	69853884	6.24
chr1	69863759	69868734	2624.24
chr1	69941667	69949421	31058.5
chr1	70375645	70376090	0.19
chr1	71129161	71139116	83.9
chr1	71766527	71769665	42.11
chr1	72259301	72261368	946.6
chr1	72271743	72273116	8.08
chr1	72281807	72282728	0.49
chr1	72284081	72284401	0.43
chr1	72350698	72363975	1.67
chr1	72459773	72461388	0
chr1	72480825	72482107	0.55
chr1	72482864	72483497	0
chr1	72589061	72592462	2.13
chr1	72622743	72625543	8.78
chr1	72721619	72724153	3.19
chr1	72809904	72811667	693.23
chr1	72824350	72828454	1178.74
chr1	72998252	73000678	7685.91
chr1	73097110	73098368	3076.92
chr1	73115484	73115903	1036.57
chr1	73262962	73264656	30292.7
chr1	73286120	73292428	1841.08
chr1	73293629	73295746	14417.3
chr1	73392087	73404902	1185.67
chr1	73409912	73412948	18333
chr1	73463185	73468564	1933.09
chr1	73531269	73533507	51067.9
chr1	73536124	73540460	22986.8
chr1	73564849	73566685	39.53
chr1	73579247	73584161	4221.56
chr1	73586943	73595860	20295.3
chr1	73743762	73749480	22717.3
chr1	73766805	73773629	5657.75
chr1	73779940	73782367	1358.93
chr1	73816446	73826882	6145.82
chr1	73881571	73892031	30438.9
chr1	73894924	73906581	14859.5
chr1	74281487	74286717	31368.8
chr1	74379385	74380017	11.19
chr1	74440098	74446483	741.01
chr1	74483031	74495876	36474.9
chr1	74498314	74500326	37.06
chr1	74529737	74538817	21763.6
chr1	74557293	74559927	7.26
chr1	74559953	74561350	6.93
chr1	74575884	74576225	0.25
chr1	75190299	75195441	48408.6
chr1	75197752	75204932	13901.4
chr1	75305380	75313276	1656.49
chr1	75330944	75337660	7905.58
chr1	75486064	75497876	9428.96
chr1	75524799	75528404	18007.9
chr1	75532160	75533360	46.1
chr1	75548386	75555068	111.39
chr1	75694663	75705246	1663.34
chr1	75726079	75738557	4238.89
chr1	75766248	75771861	535.55
chr1	75932611	75933048	43763.8
chr1	75941558	75945876	8389.64
chr1	75984804	76034591	6372.47
chr1	76131715	76137681	4675.55
chr1	76142605	76147851	2551.96
chr1	76253560	76262173	5304.95
chr1	76279005	76289011	20943.2
chr1	76343938	76344144	819.42
chr1	76348445	76349610	656.78
chr1	77107510	77111548	75.34
chr1	77301951	77345382	351.09
chr1	77909463	77910999	2710.61
chr1	77911445	77912781	872.58
chr1	77973339	77977137	15003.2
chr1	78000301	78005591	5877.99
chr1	78018619	78039022	2341.89
chr1	78075289	78080517	4091.71
chr1	78234767	78235810	188.63
chr1	78236337	78240174	448.23
chr1	78343755	78344559	2.1
chr1	78472089	78474232	921.36
chr1	78530749	78547285	14070.9
chr1	78555024	78560647	10464.2
chr1	78600060	78600755	15.05
chr1	78664612	78665925	321.31
chr1	78728641	78731114	51.18
chr1	78734497	78736659	143.95
chr1	78758662	78769998	5899.56
chr1	78802661	78806503	3288.16
chr1	78896618	78898042	24.86
chr1	78952916	78959717	1820.45
chr1	79069677	79072295	12201.5
chr1	79153344	79159163	3670.85
chr1	79162021	79172019	6186.39
chr1	79517476	79524740	507595
chr1	79543484	79545269	28.47
chr1	79781505	79782020	11.47
chr1	79790916	79793314	21233.6
chr1	79864074	79909172	6609.24
chr1	79955747	79957566	80.6
chr1	80004764	80006073	2003.39
chr1	80078633	80080001	157.46
chr1	80444721	80450165	815.53
chr1	80635155	80637537	25.97
chr1	81071002	81072393	3446.37
chr1	81125515	81130721	159591
chr1	81193397	81214632	3788.26
chr1	81232384	81239185	676.4
chr1	81376439	81379164	14.49
chr1	81920780	81923194	184.28
chr1	81943170	81944831	35.37
chr1	82661921	82769906	9048.95
chr1	83045604	83048146	1962.87
chr1	83112353	83112857	305.18
chr1	83200864	83207299	743.34
chr1	83268659	83275665	1262.55
chr1	83287705	83290769	263.26
chr1	83356045	83357833	173.29
chr1	83364371	83364796	5.03
chr1	83377844	83380433	3.74
chr1	83381549	83381743	0
chr1	83394874	83403600	3516.19
chr1	83443385	83449645	10038.1
chr1	83455931	83456795	0.23
chr1	83845661	83848315	22.4
chr1	83968203	83968799	5754.87
chr1	84192576	84195841	4277.78
chr1	84245048	84245382	2.78
chr1	84510761	84513877	8777.08
chr1	84514237	84527991	24009.1
chr1	84538059	84545350	8123.31
chr1	84809818	84812578	9345.29
chr1	84823708	84866502	1070.89
chr1	84867081	84877511	2738.65
chr1	84998091	85002117	785.01
chr1	85086453	85112303	11980.8
chr1	85146328	85176892	6179
chr1	85315799	85321449	1609.03
chr1	85351556	85355801	5365.68
chr1	85545684	85546322	946.77
chr1	85555644	85559659	176821
chr1	85717201	85720802	324.75
chr1	85826878	85831422	67.89
chr1	85973254	85981562	7051.31
chr1	86054780	86059486	7621.5
chr1	86083175	86084183	4692.43
chr1	86107657	86119565	3475.12
chr1	86124962	86129653	16633.2
chr1	86174073	86186177	34856.8
chr1	86304031	86315283	1876.88
chr1	86346759	86352200	65.21
chr1	86366831	86383907	272.39
chr1	86408311	86415224	204.21
chr1	86692613	86698431	11056.1
chr1	86716783	86722437	19392
chr1	86853798	86862380	21595.1
chr1	86941281	86953356	1977.27
chr1	87215707	87223847	14460.5
chr1	87361463	87392250	2431.55
chr1	87413317	87419691	12507.1
chr1	87467747	87474030	35811
chr1	87476844	87480363	12.66
chr1	87491986	87493858	22.8
chr1	87496622	87503357	10091.3
chr1	87545979	87549341	29211.4
chr1	87580538	87586919	83.27
chr1	87674639	87687493	1500.96
chr1	87712210	87720397	2.76
chr1	87724606	87731089	1206
chr1	87743195	87758563	15032.1
chr1	87783986	87784981	15.06
chr1	88506888	88508099	297.3
chr1	88520603	88538200	8700.86
chr1	88558693	88590902	4792.75
chr1	88664365	88676144	7168.68
chr1	88678824	88679977	43.01
chr1	88683815	88711659	6632.07
chr1	88722166	88723520	10700.1
chr1	88985650	88986564	936.66
chr1	89457921	89459132	878.49
chr1	89596008	89637043	3270.64
chr1	89727670	89733233	126.04
chr1	89788761	89794422	28411.3
chr1	89818403	89820866	3305.05
chr1	89920270	89924229	7049.02
chr1	89936163	89945782	3485.26
chr1	89960671	89963752	4297
chr1	89983247	89987727	802.15
chr1	90045597	90049920	51293.6
chr1	90310520	90354309	2246.58
chr1	90380128	90385185	7483.06
chr1	90396996	90397676	351.27
chr1	90718333	90725002	4489.12
chr1	91203669	91208682	67.38
chr1	91289750	91298556	90.12
chr1	91317448	91319710	0
chr1	91319738	91322939	0.25
chr1	91328126	91329346	26.05
chr1	91339067	91339652	3.56
chr1	91680388	91681905	30.59
chr1	92140535	92198933	240.88
chr1	92453508	92468633	2021.48
chr1	92471015	92473103	2034.01
chr1	92506309	92515953	568.33
chr1	92574306	92575580	5.39
chr1	92712162	92724095	724.61
chr1	92959219	92963535	42077
chr1	93005104	93019004	53403.5
chr1	93061790	93067646	8718.2
chr1	93077155	93087421	5927.71
chr1	93712044	93714502	0.25
chr1	93860037	93861324	34.37
chr1	93866228	93875429	9.03
chr1	94116612	94122229	26472.9
chr1	94133683	94137845	142.34
chr1	94168789	94170905	525.03
chr1	94345385	94345917	14.29
chr1	94398805	94401746	1178.93
chr1	94429384	94430757	12966.5
chr1	94438609	94439193	53.84
chr1	94439210	94439674	96.38
chr1	94576468	94578238	374.34
chr1	94714116	94724090	7124.83
chr1	94728307	94729007	5.32
chr1	94784429	94788276	1095.13
chr1	94863286	94867777	0
chr1	94868254	94880241	199.03
chr1	94921598	94938323	1337.21
chr1	94938887	94945002	7997.74
chr1	94950330	94950704	0.81
chr1	95039649	95041124	29530.9
chr1	95068034	95073896	51971.6
chr1	95215783	95221410	5626.59
chr1	95328778	95439660	11545.2
chr1	95483264	95488271	3893.57
chr1	95492921	95538606	617.5
chr1	95539716	95544057	11.73
chr1	95583611	95629993	163.83
chr1	95822845	95823159	0
chr1	95838824	95839427	0.22
chr1	95963997	95967523	253.11
chr1	96129849	96130998	3.73
chr1	96136081	96138992	3313.85
chr1	96250605	96254929	291.05
chr1	96373648	96379756	1220.09
chr1	96407023	96419441	12916
chr1	96494497	96514635	9379.35
chr1	96537189	96542872	5664.44
chr1	96603150	96608076	6167.38
chr1	96814606	96843146	3653.57
chr1	96849621	96852079	4.25
chr1	96918488	96919363	3.15
chr1	97038219	97042520	54197.5
chr1	97338922	97342072	370.98
chr1	97925653	97926187	26.44
chr1	98137520	98149387	8471.4
chr1	98419381	98459603	1005.42
chr1	99651149	99657070	4204.6
chr1	99663823	99669890	1139.94
chr1	99823121	99825493	3.56
chr1	99944139	99947108	1.28
chr1	100592206	100594882	1.08
chr1	100657661	100660229	0.06
chr1	100738671	100752876	6923.31
chr1	101004047	101005011	17.62
chr1	101252302	101252821	0.19
chr1	101513250	101513837	48855.1
chr1	101791306	101792877	1187.24
chr1	102020488	102025759	1138.73
chr1	102041868	102063774	1028.08
chr1	102164926	102204244	2406.7
chr1	102257028	102258735	26975.9
chr1	102777274	102778003	221
chr1	102859324	102866809	2903.85
chr1	102880854	102885457	2956.51
chr1	102886248	102888788	26418.4
chr1	102948334	102951554	67074.9
chr1	102953451	102959140	28808.2
chr1	103922450	103926232	3084.86
chr1	103928294	103929088	64.86
chr1	104119636	104249170	2602.9
chr1	104367275	104592190	3796.89
chr1	104656434	104666717	72.62
chr1	104737107	104739093	2.4
chr1	104765849	104769813	419.29
chr1	105010886	105013171	1597.62
chr1	105521457	105529124	11361
chr1	105788921	105796150	49927.4
chr1	105881125	105897382	5583.79
chr1	105900335	105901222	33.01
chr1	105902999	105903649	0.61
chr1	105962668	105964209	19.15
chr1	106129746	106135765	454.19
chr1	106154459	106160517	20465.5
chr1	106218938	106258808	2384.17
chr1	106260655	106290744	3805.48
chr1	106487014	106488432	496.79
chr1	106598212	106600826	0.41
chr1	106622933	106631084	15328.5
chr1	106649005	106649527	2.57
chr1	106652558	106657900	478.02
chr1	106661483	106665214	183.99
chr1	106728739	106735022	3146.83
chr1	106737597	106743714	3560.57
chr1	106947037	106994088	521.4
chr1	107479033	107480502	2645.21
chr1	107673013	107676511	163.31
chr1	107791763	107793197	23.5
chr1	107826488	107830997	5.89
chr1	108274990	108277992	1018.25
chr1	108289713	108293615	3238.18
chr1	108614600	108616140	165.06
chr1	109501303	109504488	598.94
chr1	109573032	109585367	1.68
chr1	110340307	110343553	83.99
chr1	111254289	111256820	701.85
chr1	111780416	111782195	2410.77
chr1	111904897	111908020	15209
chr1	111919635	111923023	5652.89
chr1	111934749	111951098	2564.69
chr1	111951207	111952932	12643.8
chr1	112690235	112691989	52.43
chr1	112699527	112708754	12259.2
chr1	112980720	112982216	41.28
chr1	113295357	113299496	5522.81
chr1	113655689	113658652	10118.6
chr1	113709877	113713476	4062.26
chr1	114215210	114215660	401.11
chr1	114245791	114254890	86384.5
chr1	114395911	114401857	1480.43
chr1	114413099	114413909	2615.45
chr1	114627604	114673885	449.99
chr1	115288195	115313173	229.21
chr1	115462378	115463830	1074.13
chr1	116313645	116327691	3379.19
chr1	116747025	116750039	1118.4
chr1	117301673	117303549	1.29
chr1	117356547	117359924	5877.64
chr1	117397040	117399918	1.84
chr1	117422280	117424118	407.14
chr1	117432832	117433728	766.47
chr1	117463012	117475214	5983.97
chr1	117484469	117492382	8438.2
chr1	119015698	119018506	850.01
chr1	119655543	119659385	15950.2
chr1	119852648	120154011	11.83
chr1	120178760	120180058	640.26
chr1	120194709	120202628	2476.22
chr1	120234245	120236409	22498.1
chr1	120245492	120248475	535.27
chr1	120287214	120290952	7971.59
chr1	120291626	120298026	35217.9
chr1	120365149	120367027	16104.5
chr1	120395493	120401989	35137.9
chr1	120438722	120458342	2678.13
chr1	120461180	120461987	668.19
chr1	121242283	121250277	43.71
chr1	121497708	121501492	1.4
chr1	121502376	121504375	0.08
chr1	121754832	121765454	81.05
chr1	121804727	121810478	56.12
chr1	122332891	122337651	529.42
chr1	122597174	122599539	16129
chr1	122653341	122656573	10460
chr1	122659030	122686418	2710.21
chr1	122892708	122896069	1815.92
chr1	124009004	124013886	163.94
chr1	124700580	124701954	517.03
chr1	124716072	124716770	644.12
chr1	124743529	124749737	1003.34
chr1	124750612	124751040	4.9
chr1	124757479	124760607	811.66
chr1	125345426	125349744	103.77
chr1	125652058	125669049	2411.4
chr1	126006940	126019376	882.46
chr1	126175775	126179100	74.11
chr1	126201503	126203531	9461.43
chr1	126546479	126556726	16899
chr1	126643752	126653543	7413.49
chr1	126798895	126832019	4909.03
chr1	126832884	126835199	7276.84
chr1	126923259	126943152	2530.79
chr1	126975651	126980527	4.87
chr1	127444461	127447429	2.39
chr1	127450548	127456564	9369.41
chr1	127589055	127592777	290.93
chr1	127752640	127758233	27501.4
chr1	127940515	127957052	320.47
chr1	127978561	127982896	304.24
chr1	128235732	128236355	0.42
chr1	128257887	128270530	81.83
chr1	128270602	128271270	2.91
chr1	128433069	128437910	819.25
chr1	128520297	128520768	0.27
chr1	129331965	129342281	7936.15
chr1	129544178	129553831	9650.84
chr1	129656138	129661066	4480.84
chr1	129671157	129672442	3.37
chr1	129736239	129750675	5239.63
chr1	129784889	129801356	11131.6
chr1	129893721	129895064	4226.99
chr1	129977229	129998017	4388.72
chr1	130507579	130510961	1092.14
chr1	130569860	130570479	0.63
chr1	130633786	130640084	65353.2
chr1	131066314	131066938	18.25
chr1	131070861	131072247	851.92
chr1	131418484	131423073	0.31
chr1	131423163	131424358	0.27
chr1	131500546	131503578	394.01
chr1	131528624	131531304	110.45
chr1	131536657	131559724	1140.9
chr1	132029564	132034981	0
chr1	132214707	132215671	24.78
chr1	132215868	132225228	33.47
chr1	132247566	132254886	9734.84
chr1	132263443	132266476	954.01
chr1	132273104	132276511	14565.6
chr1	132281934	132301264	19442.4
chr1	132356591	132362788	6.15
chr1	132429135	132429892	0.39
chr1	132451802	132452053	40.63
chr1	132519595	132523593	1.85
chr1	132535883	132548078	32.88
chr1	132549799	132551518	153.14
chr1	132584937	132590617	30.56
chr1	132621915	132622169	1.42
chr1	132657357	132659803	9706.09
chr1	132906425	132908368	6883.04
chr1	132984351	132986730	10.64
chr1	132994091	132998873	1.32
chr1	133310501	133313066	0.97
chr1	133675073	133676731	51.06
chr1	134090562	134095252	521.14
chr1	134212148	134215860	14093.3
chr1	134233606	134241581	1273.39
chr1	134339934	134342995	22.04
chr1	134455367	134467435	1886.52
chr1	134470266	134471393	16428.8
chr1	135095809	135120885	1475.45
chr1	135235682	135236683	8330.16
chr1	135297121	135320651	5098.63
chr1	135411306	135412613	360.72
chr1	135465103	135480636	29581.5
chr1	135626331	135651502	23040.5
chr1	135868382	135888187	4587.38
chr1	136303596	136305242	1.89
chr1	136617752	136618192	1
chr1	136813833	136816219	3357.29
chr1	137174864	137175759	28.82
chr1	137905605	137909530	14001.8
chr1	137909688	137936220	5009.12
chr1	138001530	138003142	150.57
chr1	138003760	138004582	21.11
chr1	138005887	138008015	0.5
chr1	138327281	138331054	52.98
chr1	138561310	138564788	12.43
chr1	138935186	138936075	24.72
chr1	139383470	139394518	2901.72
chr1	139489036	139503477	10.77
chr1	139729383	139744193	8670.99
chr1	139938210	139939202	593.47
chr1	140046811	140053580	403.85
chr1	140756792	140759252	47439.8
chr1	140900412	140902051	2200.79
chr1	140904870	140927392	4556.77
chr1	140986001	140986762	2.01
chr1	140990141	140999208	22296.7
chr1	141215857	141224091	70.03
chr1	141281284	141286809	0.66
chr1	141461265	141461619	134.86
chr1	141468598	141474147	160.44
chr1	142206898	142212537	3223.92
chr1	142227484	142254300	2643.17
chr1	142281465	142298822	3536.65
chr1	142304913	142322084	4191.42
chr1	142605611	142618706	25266.1
chr1	143195662	143196420	152.58
chr1	143287765	143296012	583.35
chr1	143372050	143377195	1.3
chr1	143508246	143508566	51.39
chr1	143670422	143681228	5938.52
chr1	143754380	143762900	13846.6
chr1	143778992	143796562	8724.73
chr1	143848675	143849832	5684.91
chr1	143849864	143850214	1042.03
chr1	143856623	143863136	5426.21
chr1	143919822	143920593	12.87
chr1	143970587	143970874	5365.2
chr1	144052894	144059519	6213.83
chr1	144147952	144168894	14178.6
chr1	144194014	144206135	14987.2
chr1	144213452	144217225	6454.18
chr1	144218110	144220303	131578
chr1	144221143	144243599	5363.1
chr1	144249108	144254001	4.23
chr1	144364907	144374601	3120.83
chr1	144430670	144436010	11121.1
chr1	144473219	144477748	2792.02
chr1	144534953	144536954	36819.4
chr1	144673023	144678652	2430.32
chr1	144703108	144730878	2027.16
chr1	144735127	144737207	1550.77
chr1	144750234	144772508	6239.73
chr1	144858158	144862205	2923.54
chr1	144878980	144885130	518.6
chr1	144893823	144897167	197.85
chr1	144897882	144899798	1578.25
chr1	144900404	144912198	8991.23
chr1	144932289	144934499	14288.3
chr1	144937197	144943820	13730.9
chr1	144970132	144978089	4802.92
chr1	145008850	145017751	30580.2
chr1	145338138	145348299	21816
chr1	145360469	145367927	175.69
chr1	145400351	145406870	9000.3
chr1	145408354	145413139	3685.05
chr1	145427343	145428904	25279.2
chr1	145637248	145653258	4068.81
chr1	145691315	145702173	198.28
chr1	145744878	145748050	62027.5
chr1	145749433	145764295	4841.2
chr1	145786348	145787385	2284.67
chr1	145787418	145794916	2136.74
chr1	145795905	145799889	2547.34
chr1	145803146	145806450	6835.85
chr1	145821535	145824805	1345.74
chr1	145827102	145835494	121.19
chr1	145896929	145901860	4808.12
chr1	145940311	145943669	995.82
chr1	145953626	145960368	9640.66
chr1	145963273	145987362	15303.9
chr1	145995614	146002121	12506.7
chr1	146020286	146027757	8658.4
chr1	146030338	146043299	24114.3
chr1	146068041	146068406	4212.35
chr1	146087317	146087793	4988
chr1	146231529	146233216	1052.59
chr1	146240189	146241820	169.81
chr1	146277277	146278898	509.14
chr1	146327125	146327344	1.19
chr1	146483594	146492194	10951.7
chr1	146520941	146522679	437.95
chr1	146556476	146557429	3657.22
chr1	146742269	146749493	2826.8
chr1	146793515	146794779	144.65
chr1	146794963	146798901	81.53
chr1	146893736	146904743	6397.58
chr1	146948155	146962279	2888.96
chr1	146969644	146970294	14.07
chr1	147209137	147211059	22635.8
chr1	147213223	147218721	8279.53
chr1	147332537	147355097	7529.08
chr1	147383061	147405387	5751
chr1	147516241	147616453	574.74
chr1	147828549	147834669	7225.68
chr1	147879077	147921650	5642.01
chr1	148275345	148287796	10773.4
chr1	148342044	148344567	39.39
chr1	148371673	148377311	2042.95
chr1	148379996	148381543	16423.5
chr1	148415964	148419353	6095.24
chr1	148459027	148474956	1524.06
chr1	148703121	148711757	9081.23
chr1	148779550	148787462	10377.4
chr1	148800765	148808697	6509.69
chr1	148870956	148872289	160.57
chr1	149072223	149074488	39.13
chr1	149536713	149536952	42318.2
chr1	149543737	149548429	9254.21
chr1	149902607	149906629	8527.03
chr1	149938418	149943950	4138.04
chr1	150371293	150377123	6355.18
chr1	150382448	150474079	14793.5
chr1	150588879	150627894	8963.64
chr1	150638491	150642710	9.48
chr1	150851369	150854153	2499.86
chr1	150970661	150976084	1771.23
chr1	151095277	151110435	6185.04
chr1	151224985	151227072	971.63
chr1	151258164	151266537	1116.88
chr1	151316236	151316698	0
chr1	151421930	151431001	434.02
chr1	151472427	151476726	7053.46
chr1	151578997	151582843	74078.8
chr1	151585522	151592400	7522.89
chr1	151647695	151651607	9551.95
chr1	151734027	151735427	313.14
chr1	151844603	151845420	182.48
chr1	152352929	152354216	7572.27
chr1	152453488	152463893	2002.94
chr1	152550824	152565463	10941.4
chr1	152599128	152602594	9156.02
chr1	152639726	152641876	953.61
chr1	152672203	152672820	780.44
chr1	152684169	153000113	3397.43
chr1	153020355	153038226	12257
chr1	153066916	153067500	19.5
chr1	153212563	153219776	27059.4
chr1	153254685	153259048	16703.1
chr1	153261085	153264014	21861.7
chr1	153427019	153439492	3884.61
chr1	153465215	153466142	16072.5
chr1	153707815	153709182	4685.95
chr1	153712166	153717731	4425.94
chr1	153741169	153743922	50137.9
chr1	153770030	153774884	18922.2
chr1	153806677	153807274	49.55
chr1	153950661	153952761	17823
chr1	153957339	153964501	8591.22
chr1	153976525	153991437	966.72
chr1	153998432	154004241	6913.58
chr1	154005328	154009098	48875.4
chr1	154011580	154032409	8204.19
chr1	154104430	154117906	14261
chr1	154122761	154134841	2856.63
chr1	154135106	154136119	2.91
chr1	154293100	154309577	5654.12
chr1	154325090	154330044	15806.4
chr1	154407395	154410253	16552.3
chr1	154536629	154546933	10736.8
chr1	154552751	154553517	1.92
chr1	154716905	154719347	118.05
chr1	154810032	154812806	63.38
chr1	154847753	154849647	26.1
chr1	154855699	154858429	26.25
chr1	154859117	154866090	1485.98
chr1	154885942	154899246	13001.2
chr1	155013651	155018815	2513.97
chr1	155032724	155034376	7366.92
chr1	155056719	155061697	1277.12
chr1	155109573	155123663	16745.6
chr1	155126994	155160554	4358.69
chr1	155271136	155276361	10982.7
chr1	155325712	155330693	4812.47
chr1	155347963	155348631	8809.93
chr1	155352796	155368435	5702.37
chr1	155436409	155441770	6.16
chr1	155466230	155467018	0.46
chr1	155511029	155517531	3146.83
chr1	155529497	155534270	6453.76
chr1	155588468	155588830	1062.99
chr1	155588889	155589581	1064.11
chr1	155639848	155644689	22623.5
chr1	155667300	155667938	19.39
chr1	155673309	155676144	5451.7
chr1	155747183	155767283	3266.43
chr1	155767788	155775317	4000.84
chr1	155776738	155788161	6180.75
chr1	155789072	155792091	14563.4
chr1	155803391	155807669	8590.48
chr1	155844893	155845606	2760.28
chr1	155857643	155860176	1271.64
chr1	155860388	155882644	8810.44
chr1	155892049	155892888	484.15
chr1	155906758	155910652	1741.96
chr1	156022109	156030433	18768.8
chr1	156042505	156043081	0
chr1	157322366	157323443	23.9
chr1	157550140	157550654	0.98
chr1	157708953	157730291	6585.07
chr1	157873088	157877623	23802.7
chr1	157933447	157935050	2808.42
chr1	157943967	157947166	11790.1
chr1	157950407	157956476	8.26
chr1	157959666	157961311	0.24
chr1	158071641	158075109	40.32
chr1	158276890	158280708	431.73
chr1	158316671	158329922	8068.41
chr1	158346522	158350416	11714.4
chr1	158421890	158429889	2990.41
chr1	158978121	158979207	5682.87
chr1	158980852	159008264	278.75
chr1	159008461	159014021	410.09
chr1	159183519	159186076	119084
chr1	159278616	159281107	1406.21
chr1	159360606	159374317	5284.41
chr1	159397471	159397950	0
chr1	159560487	159561998	1.2
chr1	159668947	159669719	3.31
chr1	159706134	159708076	4646.44
chr1	159882495	159899422	3867.81
chr1	159908662	159909825	803.11
chr1	159916442	159917436	253.71
chr1	159957212	159961804	2973.01
chr1	160120185	160120697	4
chr1	160145234	160146118	8107.66
chr1	160216133	160228349	4172.77
chr1	160259098	160268960	257.37
chr1	160406084	160413432	11198
chr1	160508508	160514137	40.32
chr1	160538299	160567495	12316.3
chr1	160576327	160577222	5343.19
chr1	160610861	160612169	0.35
chr1	160633956	160643588	15571.2
chr1	160652000	160655389	2.15
chr1	160712292	160720609	254.7
chr1	160726314	160748936	129.2
chr1	160807642	160814122	2681.4
chr1	160907917	160910974	127296
chr1	160915168	160921012	2110.47
chr1	161214925	161220980	22057.9
chr1	161278844	161288102	4690.72
chr1	161299598	161302885	11677.1
chr1	161359393	161362973	1796.77
chr1	161383101	161386935	10352.5
chr1	161394101	161412155	7853.3
chr1	161458225	161479552	3520.65
chr1	161509423	161509841	6.38
chr1	161836946	161849144	14911.2
chr1	161863944	161891613	11566.8
chr1	162021133	162027524	6469.66
chr1	162067666	162076627	35369.9
chr1	162144343	162157749	7796.7
chr1	162160863	162171989	3097.54
chr1	162207950	162213250	3693.62
chr1	162244343	162254434	8.75
chr1	162259399	162260537	14.41
chr1	162268761	162270187	29.34
chr1	162320244	162323320	370.71
chr1	162345019	162352801	4626.64
chr1	162403689	162409215	5432.91
chr1	162424923	162432725	6217.09
chr1	162434715	162442998	17347.3
chr1	162570892	162571948	5.8
chr1	162573179	162574313	1.98
chr1	162661033	162669520	6839.5
chr1	162799561	162804940	280.47
chr1	162965949	162973302	0.69
chr1	163005465	163010310	5605.2
chr1	163109996	163114124	5920.2
chr1	163316709	163316951	5363.05
chr1	163317422	163323475	5832.62
chr1	163339524	163346655	3116.25
chr1	163412941	163889004	12.27
chr1	164143585	164144223	21.75
chr1	164615591	164846759	1445.98
chr1	164951856	164959709	1623.71
chr1	165169224	165180115	4199.57
chr1	165183621	165187202	13086.3
chr1	165336185	165346136	4365.8
chr1	165494260	165515093	1127.72
chr1	165622146	165625972	29.08
chr1	165704334	165710284	38.63
chr1	165797548	165819806	26079.4
chr1	165881005	165913937	7276.56
chr1	165918100	165935925	6700.69
chr1	166210232	166216035	0.22
chr1	166474358	166481174	760.53
chr1	166513899	166514976	34.96
chr1	166659461	166713149	7579.36
chr1	166943209	166978171	2748.01
chr1	166989116	166993482	1923.03
chr1	167003665	167043736	17212.4
chr1	167055054	167062336	182.35
chr1	167180819	167188252	24273.5
chr1	167189047	167189624	0.97
chr1	167339267	167344919	365.83
chr1	167350847	167355549	800.17
chr1	167425039	167434514	1180.97
chr1	167472055	167472678	952.62
chr1	167474232	167474855	658.69
chr1	167585599	167613594	7932.12
chr1	167626370	167638289	6328.51
chr1	167639357	167643825	11392.9
chr1	167683970	167704561	3670.31
chr1	167738260	167740664	41.63
chr1	167812218	167860129	2057.04
chr1	167912945	167922901	1675.85
chr1	168277256	168278872	11.42
chr1	168316308	168316773	34.14
chr1	168434724	168439474	12647.5
chr1	168507433	168511544	17
chr1	168514819	168517614	5.75
chr1	168527886	168540456	22.12
chr1	168554862	168555381	5.34
chr1	168559635	168560184	4.85
chr1	168571784	168576041	187.39
chr1	168579778	168580916	5.2
chr1	168654526	168662246	3953.41
chr1	168730669	168739996	2311.44
chr1	168742815	168749292	140.35
chr1	168861927	168884628	3615.04
chr1	169071614	169087190	2121.53
chr1	169137619	169152514	26931.4
chr1	169153367	169160352	70.48
chr1	169322400	169329147	42379.2
chr1	169431052	169433746	8644.35
chr1	169525937	169553239	4640.23
chr1	169622554	169626167	13272.1
chr1	169626868	169639391	133.08
chr1	169823620	169839431	804.97
chr1	169872325	169873081	6.59
chr1	169910887	169914966	16496.5
chr1	169948162	169961835	2859.28
chr1	169999112	170000068	714.68
chr1	170033458	170050013	7342.78
chr1	170076429	170085068	2695.21
chr1	170094275	170094604	119.04
chr1	170841215	170842205	4.29
chr1	171339141	171340531	205.27
chr1	171976845	171981228	211.95
chr1	172094414	172122195	2021.02
chr1	172311551	172329073	2096.05
chr1	172357194	172403727	5720.01
chr1	172446379	172449217	876.53
chr1	172485151	172487379	9692.13
chr1	172543630	172546229	1583.81
chr1	172594805	172595548	2.48
chr1	172608510	172609061	2074.98
chr1	172690615	172698085	1167.46
chr1	172700113	172705753	104069
chr1	172923841	172926150	9636.9
chr1	172949672	172953191	1017.23
chr1	173025616	173028219	1396.92
chr1	173530022	173534267	1175.91
chr1	173687573	173722672	5575.64
chr1	173746254	173754284	1900.71
chr1	173757840	173758541	381.74
chr1	173770204	173770488	398.03
chr1	173774538	173777173	5079.49
chr1	173777247	173780996	2764.67
chr1	173781390	173781632	4795.83
chr1	173825731	173844527	2417
chr1	173845049	173847888	2529.49
chr1	173955667	174062988	8392.22
chr1	174131314	174134736	90497.4
chr1	174222261	174233671	2630.58
chr1	174252459	174265203	8199.66
chr1	174323444	174343006	1705.1
chr1	174381860	174384523	2225.85
chr1	174622153	174648429	3010.07
chr1	174698184	174701596	216.24
chr1	174779139	174968066	219.49
chr1	175346204	175347713	905.73
chr1	175431870	175432277	0.49
chr1	175452357	175454036	1.06
chr1	175454040	175454441	1.76
chr1	175465270	175465455	0.73
chr1	175478957	175484722	2.39
chr1	175486215	175486583	1.25
chr1	175561506	175576301	20.69
chr1	175596899	175597612	0
chr1	175812353	175813968	2604.97
chr1	175824463	175825212	18.93
chr1	175827090	175873408	537.34
chr1	175950898	175959125	489.37
chr1	176352049	176357377	10065.8
chr1	176377365	176396467	5163.7
chr1	176504516	176547119	6984.78
chr1	177016020	177016350	108.52
chr1	177533282	177536539	1.66
chr1	177544352	177546384	4.02
chr1	177800212	177801047	48.29
chr1	178056017	178058120	526.64
chr1	178063453	178093495	1314.04
chr1	178169118	178215334	9480.52
chr1	178333755	178341691	11121.9
chr1	178354518	178368457	1207.92
chr1	178369922	178374099	25414.9
chr1	178498711	178502789	1355.15
chr1	178657716	178673785	1228.39
chr1	178730079	178740606	4846.99
chr1	178742476	178749899	3273.2
chr1	178900306	178901169	26.39
chr1	178905109	178907503	26.86
chr1	178948296	178949945	3556.13
chr1	178956766	178961804	882.29
chr1	179927835	179928413	34.92
chr1	180174327	180176547	78.15
chr1	180350550	180350789	154.79
chr1	181141523	181142264	0.17
chr1	181149105	181151554	0.57
chr1	181303195	181304225	0.36
chr1	181387773	181399231	469.38
chr1	181472302	181479899	27.73
chr1	181733984	181738324	210.11
chr1	181854826	181856575	580.46
chr1	181924629	181975088	3986.37
chr1	181979822	181991892	7256.35
chr1	182285231	182287488	166.88
chr1	182338030	182346731	32.55
chr1	182511608	182517132	12.17
chr1	183132313	183135761	0.61
chr1	183360459	183365897	1872.82
chr1	183971747	183983573	345.61
chr1	183989663	183989993	0.49
chr1	183998365	184004606	5595.46
chr1	184007457	184023025	4163.22
chr1	184104954	184114109	4.99
chr1	184230772	184231637	2.53
chr1	184283820	184296173	322.79
chr1	184394561	184396382	0
chr1	184465352	184466831	0
chr1	184517441	184536906	9915.84
chr1	184579481	184584485	665.92
chr1	184624466	184628081	337.67
chr1	184656294	184658370	50447.1
chr1	184695169	184705735	8312.19
chr1	184809731	184819835	14624.1
chr1	184886137	184894577	19945.7
chr1	185045056	185049195	16.22
chr1	185137757	185168233	332.12
chr1	185479798	185493509	35.96
chr1	185915351	185930855	9109.65
chr1	185967411	185971840	369.09
chr1	185993290	185994857	999.2
chr1	186126579	186131463	10191.5
chr1	186145657	186146219	10529.4
chr1	186247358	186251374	452.03
chr1	186256445	186260661	737.31
chr1	186620953	186630017	5182.43
chr1	186722064	186725133	3.7
chr1	186874154	186880138	9197.34
chr1	186882343	186884975	23.31
chr1	186886053	186890406	6624.86
chr1	187048718	187050720	4229.76
chr1	187163239	187164644	64.35
chr1	187311975	187336016	337.61
chr1	187338515	187340551	31.96
chr1	187620217	187621263	15743.1
chr1	187622348	187624988	48255.7
chr1	187635622	187644237	2970.03
chr1	187715788	187717483	1.01
chr1	187782979	187819313	8482.53
chr1	187907423	187931882	11856.7
chr1	187935905	187942066	2135.3
chr1	188090377	188096050	3883.15
chr1	188150235	188151248	19873.9
chr1	188152310	188159319	1389.07
chr1	188218000	188234294	21776.6
chr1	188238206	188242379	5658.22
chr1	188302735	188306852	34935.8
chr1	188325285	188329539	16779
chr1	188409397	188442249	1205.5
chr1	188664742	188666420	15088.4
chr1	188723185	188728583	483.59
chr1	188731022	188738216	1252.96
chr1	188756525	188758871	3743.96
chr1	188768874	188769221	3427.21
chr1	188890241	188896834	2419.11
chr1	188961333	188968161	918.94
chr1	189151820	189153857	2157.25
chr1	189315070	189327739	3661.21
chr1	189359414	189366088	203.36
chr1	189369768	189371653	54508.6
chr1	189433398	189435440	0.1
chr1	189519696	189526456	815.66
chr1	189526921	189527184	1066.6
chr1	189592255	189593877	7.15
chr1	189871458	189872582	11541
chr1	189909038	189915695	5969.4
chr1	189976579	189983905	2306.24
chr1	189985856	189997434	4359.05
chr1	190015611	190018335	288.35
chr1	190056165	190113670	201.51
chr1	190125117	190133450	2687.76
chr1	190195649	190200337	51.04
chr1	190435367	190440275	2874.17
chr1	190629255	190630989	10856.7
chr1	190883011	190885678	15.29
chr1	190896494	190902040	78484
chr1	191571050	191571782	0.71
chr1	191620653	191623762	106.34
chr1	191625159	191627844	13.62
chr1	191638961	191639507	61.48
chr1	191670189	192032444	17379.8
chr1	192051010	192071689	2482.72
chr1	192417193	192418850	3630.51
chr1	192426486	192435310	6799.44
chr1	192438083	192447264	2551.64
chr1	192510732	192521443	77.17
chr1	192632262	192632879	14573.2
chr1	192725465	192731737	20251.1
chr1	192858691	192860874	387.25
chr1	192911994	192912608	0.22
chr1	192918697	192926409	2100.91
chr1	192979835	192982400	2015.29
chr1	193052996	193055540	2742.82
chr1	193058773	193060086	338.58
chr1	193061599	193067321	25.4
chr1	193120184	193125414	4139.96
chr1	193126728	193129918	75753.5
chr1	193138519	193141751	5347.22
chr1	193183081	193208368	29180
chr1	193225093	193229565	7659.93
chr1	193337410	193338138	0.08
chr1	193404156	193405849	5900.65
chr1	193444716	193456719	3670.27
chr1	193604937	193606935	225.58
chr1	193745323	193749920	5024.06
chr1	193784520	193784953	1196.93
chr1	193812799	193816887	6560.87
chr1	193819927	193827247	16153.6
chr1	193950653	193955282	723.65
chr1	193967395	193974569	10101.2
chr1	194003884	194008229	24038.8
chr1	194035855	194048079	4823.69
chr1	194118065	194120425	7673.46
chr1	194501775	194502385	54.16
chr1	194509621	194513061	2056.77
chr1	194688939	194693805	603.39
chr1	194752434	194754728	92.54
chr1	194770523	194771315	146.08
chr1	194832516	194834036	52085.8
chr1	195158752	195160329	29.62
chr1	195170221	195188023	2628.26
chr1	195238871	195243569	610.72
chr1	195625094	195627193	0.63
chr1	195746756	195747433	1.86
chr1	195747581	195749069	23.38
chr1	195779783	195781309	7627.4
chr1	195792216	195800044	3688.37
chr1	195813661	195820334	4.03
chr1	195830060	195838059	129.84
chr1	195883881	195884876	226.1
chr1	195994682	196006376	3034.4
chr1	196017954	196020109	6756.94
chr1	196029400	196031119	1297.28
chr1	196120011	196126186	9232.89
chr1	196127736	196136842	2768.78
chr1	196193016	196193525	3634.96
chr1	196236359	196246431	6982.68
chr1	196259286	196293625	12548.1
chr1	196340305	196346155	22820.4
chr1	196376205	196383315	405.62
chr1	196551251	196554438	93.19
chr1	196665437	196669477	1.43
chr1	196687147	196700495	9153.16
chr1	196705294	196705743	0.59
chr1	196709689	196711214	3171.43
chr1	196800534	196813533	7606.22
chr1	196915601	196927311	5436.13
chr1	197015495	197040077	8381.39
chr1	197044987	197061864	4781.78
chr1	197098859	197107460	36560.4
chr1	197109916	197119954	4348.47
chr1	197204431	197218674	8439.06
chr1	197384414	197385846	3148.68
chr1	197419582	197419848	2313.16
chr1	197422435	197422720	44.57
chr1	197440673	197450940	5634.88
chr1	197500841	197505172	285119
chr1	197585778	197602507	543.83
chr1	197650784	197662763	9838.94
chr1	197735080	197736398	5024.98
chr1	197785852	197793950	4214.46
chr1	197944293	197966269	15533.6
chr1	198024762	198025757	1176.2
chr1	198090158	198096253	3359.55
chr1	198098206	198119566	18894.4
chr1	198214722	198230043	2399.21
chr1	198234102	198248192	3923.06
chr1	198322364	198324353	2833.68
chr1	198376667	198381087	1782.75
chr1	198480966	198491168	13065.5
chr1	198554887	198557087	48.18
chr1	198629394	198630192	72.47
chr1	198636341	198638272	3464.43
chr1	198639443	198640567	3242.04
chr1	198842489	198843579	9306.41
chr1	198843785	198847115	3301.97
chr1	198910876	198917500	1330.41
chr1	198918059	198921528	98.17
chr1	198940146	198942637	20336.3
chr1	198948496	198965120	4042.04
chr1	198993908	198999504	7095.42
chr1	199000005	199009900	12631
chr1	199022904	199024694	27.26
chr1	199029469	199033665	4557.89
chr1	199048374	199060280	6486.61
chr1	199070583	199073707	24830.2
chr1	199103090	199104239	2222.82
chr1	199128575	199142133	17682.7
chr1	199159218	199165964	4144.12
chr1	199169178	199173133	16942.7
chr1	199176891	199184010	26776.4
chr1	199213733	199216827	1346
chr1	199217484	199225760	8379.53
chr1	199999067	199999646	146.73
chr1	200153454	200162171	327.34
chr1	200229302	200230534	1.26
chr1	200440972	200442180	197.67
chr1	200444313	200447220	7.45
chr1	200471275	200472502	0.76
chr1	200476126	200478321	3.86
chr1	200500188	200501352	1.34
chr1	200568146	200569413	95.86
chr1	200575224	200578131	39.34
chr1	200579769	200585399	15.46
chr1	200615836	200616911	1.28
chr1	200652723	200658407	10607.5
chr1	200732560	200740355	4641.73
chr1	200770685	200773129	366.2
chr1	201113374	201115589	46.64
chr1	201346194	201357716	2520.76
chr1	201363699	201379821	4844.67
chr1	201427442	201452143	2879.44
chr1	201480459	201484198	400.3
chr1	201504407	201509685	484.07
chr1	201678284	201682474	6635.81
chr1	201683637	201684104	12857.3
chr1	201711153	201734705	8733.56
chr1	201750151	201769883	6023.03
chr1	201821287	201821499	6139.39
chr1	201918049	201918643	7560.51
chr1	201977280	201988070	455.99
chr1	202032240	202042726	7960.8
chr1	202438071	202622666	3903.42
chr1	202712445	202734704	3278
chr1	202807692	202858955	7506.03
chr1	202859840	202862928	1379.01
chr1	202919025	202926926	6475.88
chr1	202946944	202952192	7785.64
chr1	202971632	202998834	2029.8
chr1	203018939	203027926	16329.7
chr1	203028501	203044725	14131.2
chr1	203180141	203186540	11302.6
chr1	203197994	203199298	9847.38
chr1	203223039	203256425	4582.16
chr1	203262229	203290187	11867.7
chr1	203641496	203643040	1516.81
chr1	203665556	203683863	16842.7
chr1	203712440	203721271	9402.23
chr1	203734588	203738556	1730.24
chr1	203796811	203802305	6351.43
chr1	203805687	203808466	6099.51
chr1	203812294	203827228	2397.66
chr1	203829180	203846534	3744.86
chr1	203886186	203890688	9371.1
chr1	203897806	203918758	2279.74
chr1	203939257	203944381	4325.13
chr1	203945290	203949779	5660.98
chr1	203951387	203956863	42059.8
chr1	204021286	204029870	9263.77
chr1	204049721	204060980	9749.86
chr1	204093807	204098731	1529.53
chr1	204125141	204136348	2.6
chr1	204224749	204230796	7922.97
chr1	204249495	204256134	8124.02
chr1	204257252	204264164	12080.1
chr1	204293700	204306831	4367.45
chr1	204324296	204330274	28838.4
chr1	204360561	204367503	7151.95
chr1	204406137	204431689	16328.8
chr1	204442003	204454013	9801.24
chr1	204499626	204500241	4.79
chr1	204500604	204510731	0
chr1	204533903	204534316	7389.26
chr1	204552987	204559018	1492.17
chr1	204722297	204727892	25650.7
chr1	204979930	204982521	1034.63
chr1	205022075	205032459	3773.75
chr1	205091690	205093162	572.19
chr1	205155337	205162652	13501.9
chr1	205164232	205168457	39.56
chr1	205199055	205205560	1448.54
chr1	205238110	205261747	8586.59
chr1	205503923	205512047	176
chr1	205540360	205546036	340.92
chr1	205584789	205623791	3577.37
chr1	205634535	205645528	10992.8
chr1	205674379	205681310	9046.5
chr1	205682263	205692096	4028.94
chr1	205746471	205758345	3637.65
chr1	205792636	205793114	0
chr1	205793154	205793378	0.46
chr1	205804652	205814504	11200.8
chr1	205983719	206023052	1385.09
chr1	206039128	206054988	34240.2
chr1	206075308	206097507	8116.19
chr1	206098002	206110864	7265.11
chr1	206132058	206132399	0
chr1	206378933	206381800	251.4
chr1	206898501	206900830	69.13
chr1	206999502	207005424	274.53
chr1	207104934	207108429	243.7
chr1	207257273	207261485	20.16
chr1	207324926	207326669	1317.29
chr1	207373725	207374593	187.01
chr1	207543424	207545906	542.43
chr1	207618941	207622328	220.37
chr1	207827008	207840947	4721.65
chr1	207968889	207969272	114.53
chr1	207969459	207976842	166.68
chr1	207984485	207985204	308.35
chr1	207988118	207994059	207.61
chr1	208123023	208146651	317.21
chr1	208148056	208171920	3807.74
chr1	208221924	208224456	3607.35
chr1	208225595	208231155	14886.5
chr1	208441293	208447502	3457.08
chr1	208498828	208504119	687.78
chr1	208532841	208537436	12317.2
chr1	208545241	208546731	94.7
chr1	208588890	208595204	3305.1
chr1	208730838	208735683	7035.8
chr1	209027699	209034318	32645.2
chr1	209037104	209053981	8319.61
chr1	209136364	209136618	978.86
chr1	209177712	209183771	408.3
chr1	209184040	209184970	352.32
chr1	209199567	209208913	22727.7
chr1	209488590	209513708	0.51
chr1	209612750	209636299	8776.34
chr1	209702023	209703876	1483.16
chr1	209741442	209751513	12264.9
chr1	210070262	210080622	3238.47
chr1	210111904	210115684	10.11
chr1	210150601	210158051	2491.41
chr1	210359637	210375789	4621.73
chr1	210410335	210410646	636.39
chr1	210422277	210427150	1.23
chr1	210467248	210468580	5517.43
chr1	210539197	210544783	24202.6
chr1	210606337	210619703	16570.8
chr1	210639206	210639841	0
chr1	210680596	210680850	21.88
chr1	210940274	210945829	211.5
chr1	211048779	211049042	20.64
chr1	211074960	211078357	96.41
chr1	211092636	211097724	103.8
chr1	211116731	211120766	136.85
chr1	211121380	211123194	0.97
chr1	211163516	211168145	11280.9
chr1	211198269	211206483	524.57
chr1	211275222	211279463	3184.08
chr1	211364256	211366180	2333.51
chr1	211414474	211432944	1096.22
chr1	211479383	211507942	30666.5
chr1	211546209	211562982	29508.2
chr1	211564127	211574885	18339.3
chr1	211584980	211588547	6285.5
chr1	211594610	211608276	37162.4
chr1	211705726	211721917	336.93
chr1	211721933	211726314	718.22
chr1	211736335	211739366	2856.95
chr1	211741820	211751281	48.1
chr1	211753275	211764802	6748.97
chr1	211766155	211770603	39522.9
chr1	211829568	211830545	2.06
chr1	211871567	211873195	1426.61
chr1	212321073	212322250	8774.89
chr1	212778042	212780110	4713.57
chr1	212793152	212795159	875.58
chr1	212875009	212920789	3947.46
chr1	212933093	212941929	8767.67
chr1	213057152	213057544	85.81
chr1	213116660	213130609	4920.57
chr1	213291397	213292516	19153.8
chr1	213671929	213673631	2.35
chr1	213707174	213708829	9147.02
chr1	213779485	213787383	9539.89
chr1	213872524	213877013	6020.93
chr1	213923716	213950212	16745.8
chr1	213958850	213969337	12832.3
chr1	214139592	214140207	0.43
chr1	214299630	214305167	1668.24
chr1	214353663	214359602	6408.9
chr1	214451818	214459186	2515.95
chr1	214461657	214465899	23803
chr1	214792187	214792708	431.08
chr1	214990159	214993469	4617.26
chr1	215129529	215134743	15118.7
chr1	215167716	215170207	0.17
chr1	215369864	215370052	13361.1
chr1	215418093	215424442	10814.9
chr1	215535115	215564816	148.19
chr1	215622622	215631850	550.18
chr1	215632130	215682765	6166.12
chr1	215712529	215712786	1433.49
chr1	215714325	215721544	1896.74
chr1	215722054	215731772	7093.1
chr1	215745844	215747715	1530.69
chr1	215777947	215779949	3115.02
chr1	215839028	215854894	7049.28
chr1	215904677	215908926	6634.65
chr1	215946291	215952027	2076.72
chr1	215982332	216003260	3439.02
chr1	216034192	216036039	526760
chr1	216051404	216065243	21232.5
chr1	216121020	216122183	0.37
chr1	216125638	216133448	5668.93
chr1	216148890	216161677	5232.27
chr1	216166735	216170023	24326.4
chr1	216208007	216209287	57324.6
chr1	216249948	216271373	5582.99
chr1	216278600	216285769	12874.3
chr1	216314270	216317632	1897.1
chr1	216318345	216326093	11.9
chr1	216439423	216439728	24.89
chr1	216462843	216463394	5.6
chr1	216463400	216464213	13.53
chr1	216465388	216470636	0.27
chr1	216543879	216548605	2.23
chr1	216622386	217031676	272.74
chr1	217099665	217101186	1.39
chr1	217120404	217121345	1.85
chr1	217170864	217180801	32.99
chr1	217279956	217283533	641.31
[truncated: 31,022 more rows]

## Sheet: Fig1d
chr	start	end	value
chr1	1	3000001	604
chr1	3000001	6000001	144
chr1	6000001	9000001	79
chr1	9000001	12000001	297
chr1	12000001	15000001	386
chr1	15000001	18000001	66
chr1	18000001	21000001	320
chr1	21000001	24000001	162
chr1	24000001	27000001	211
chr1	27000001	30000001	193
chr1	30000001	33000001	115
chr1	33000001	36000001	260
chr1	36000001	39000001	725
chr1	39000001	42000001	493
chr1	42000001	45000001	344
chr1	45000001	48000001	369
chr1	48000001	51000001	1043
chr1	51000001	54000001	1418
chr1	54000001	57000001	614
chr1	57000001	60000001	1138
chr1	60000001	63000001	1503
chr1	63000001	66000001	784
chr1	66000001	69000001	562
chr1	69000001	72000001	254
chr1	72000001	75000001	423
chr1	75000001	78000001	355
chr1	78000001	81000001	772
chr1	81000001	84000001	370
chr1	84000001	87000001	664
chr1	87000001	90000001	593
chr1	90000001	93000001	286
chr1	93000001	96000001	462
chr1	96000001	99000001	488
chr1	99000001	102000001	105
chr1	102000001	105000001	306
chr1	105000001	108000001	362
chr1	108000001	111000001	42
chr1	111000001	114000001	182
chr1	114000001	117000001	226
chr1	117000001	120000001	240
chr1	120000001	123000001	468
chr1	123000001	126000001	99
chr1	126000001	129000001	452
chr1	129000001	132000001	479
chr1	132000001	135000001	242
chr1	135000001	138000001	313
chr1	138000001	141000001	296
chr1	141000001	144000001	497
chr1	144000001	147000001	1085
chr1	147000001	150000001	454
chr1	150000001	153000001	532
chr1	153000001	156000001	1063
chr1	156000001	159000001	258
chr1	159000001	162000001	990
chr1	162000001	165000001	500
chr1	165000001	168000001	641
chr1	168000001	171000001	348
chr1	171000001	174000001	642
chr1	174000001	177000001	361
chr1	177000001	180000001	431
chr1	180000001	183000001	115
chr1	183000001	186000001	340
chr1	186000001	189000001	802
chr1	189000001	192000001	229
chr1	192000001	195000001	892
chr1	195000001	198000001	922
chr1	198000001	201000001	761
chr1	201000001	204000001	997
chr1	204000001	207000001	939
chr1	207000001	210000001	627
chr1	210000001	213000001	740
chr1	213000001	216000001	730
chr1	216000001	219000001	722
chr1	219000001	222000001	1018
chr1	222000001	225000001	806
chr1	225000001	228000001	639
chr1	228000001	231000001	343
chr1	231000001	234000001	700
chr1	234000001	237000001	667
chr1	237000001	240000001	868
chr1	240000001	243000001	681
chr1	243000001	246000001	864
chr1	246000001	249000001	884
chr1	249000001	252000001	1206
chr1	252000001	255000001	941
chr1	255000001	258000001	946
chr1	258000001	261000001	896
chr1	261000001	264000001	1643
chr1	264000001	267000001	1369
chr1	267000001	270000001	780
chr1	270000001	273000001	457
chr1	273000001	276000001	356
chr1	276000001	279000001	212
chr1	279000001	282000001	202
chr1	282000001	285000001	140
chr1	285000001	288000001	251
chr1	288000001	291000001	562
chr1	291000001	294000001	755
chr1	294000001	297000001	16
chr1	297000001	300000001	7
chr1	300000001	303000001	66
chr1	303000001	306000001	739
chr1	306000001	309000001	73
chr1	309000001	312000001	146
chr1	312000001	315000001	239
chr1	315000001	318000001	616
chr1	318000001	321000001	234
chr1	321000001	324000001	360
chr1	324000001	327000001	166
chr1	327000001	330000001	799
chr1	330000001	333000001	33
chr1	333000001	336000001	24
chr1	336000001	336926639	0
chr2	1	3000001	0
chr2	3000001	6000001	242
chr2	6000001	9000001	20
chr2	9000001	12000001	342
chr2	12000001	15000001	99
chr2	15000001	18000001	42
chr2	18000001	21000001	308
chr2	21000001	24000001	125
chr2	24000001	27000001	57
chr2	27000001	30000001	160
chr2	30000001	33000001	394
chr2	33000001	36000001	129
chr2	36000001	39000001	213
chr2	39000001	42000001	117
chr2	42000001	45000001	132
chr2	45000001	48000001	42
chr2	48000001	51000001	308
chr2	51000001	54000001	206
chr2	54000001	57000001	198
chr2	57000001	60000001	189
chr2	60000001	63000001	338
chr2	63000001	66000001	771
chr2	66000001	69000001	783
chr2	69000001	72000001	528
chr2	72000001	75000001	522
chr2	75000001	78000001	611
chr2	78000001	81000001	348
chr2	81000001	84000001	271
chr2	84000001	87000001	211
chr2	87000001	90000001	235
chr2	90000001	93000001	317
chr2	93000001	96000001	563
chr2	96000001	99000001	432
chr2	99000001	102000001	335
chr2	102000001	105000001	653
chr2	105000001	108000001	326
chr2	108000001	111000001	163
chr2	111000001	114000001	162
chr2	114000001	117000001	27
chr2	117000001	120000001	184
chr2	120000001	123000001	180
chr2	123000001	126000001	164
chr2	126000001	129000001	374
chr2	129000001	132000001	235
chr2	132000001	135000001	303
chr2	135000001	138000001	332
chr2	138000001	141000001	594
chr2	141000001	144000001	490
chr2	144000001	147000001	507
chr2	147000001	150000001	395
chr2	150000001	153000001	854
chr2	153000001	156000001	703
chr2	156000001	159000001	343
chr2	159000001	162000001	548
chr2	162000001	165000001	808
chr2	165000001	168000001	223
chr2	168000001	171000001	485
chr2	171000001	174000001	636
chr2	174000001	177000001	1200
chr2	177000001	180000001	821
chr2	180000001	183000001	534
chr2	183000001	186000001	835
chr2	186000001	189000001	832
chr2	189000001	192000001	1643
chr2	192000001	195000001	1210
chr2	195000001	198000001	1031
chr2	198000001	201000001	1048
chr2	201000001	204000001	944
chr2	204000001	207000001	343
chr2	207000001	210000001	986
chr2	210000001	213000001	1416
chr2	213000001	216000001	822
chr2	216000001	219000001	784
chr2	219000001	222000001	1045
chr2	222000001	225000001	919
chr2	225000001	228000001	1059
chr2	228000001	231000001	1066
chr2	231000001	234000001	695
chr2	234000001	237000001	938
chr2	237000001	240000001	375
chr2	240000001	243000001	388
chr2	243000001	246000001	457
chr2	246000001	249000001	963
chr2	249000001	252000001	1137
chr2	252000001	255000001	754
chr2	255000001	258000001	821
chr2	258000001	261000001	1237
chr2	261000001	264000001	1198
chr2	264000001	267000001	1234
chr2	267000001	270000001	653
chr2	270000001	273000001	858
chr2	273000001	276000001	146
chr2	276000001	279000001	64
chr2	279000001	282000001	262
chr2	282000001	282168575	16
chr3	1	3000001	344
chr3	3000001	6000001	915
chr3	6000001	9000001	177
chr3	9000001	12000001	105
chr3	12000001	15000001	491
chr3	15000001	18000001	164
chr3	18000001	21000001	300
chr3	21000001	24000001	229
chr3	24000001	27000001	361
chr3	27000001	30000001	434
chr3	30000001	33000001	794
chr3	33000001	36000001	1219
chr3	36000001	39000001	704
chr3	39000001	42000001	718
chr3	42000001	45000001	719
chr3	45000001	48000001	620
chr3	48000001	51000001	1068
chr3	51000001	54000001	909
chr3	54000001	57000001	481
chr3	57000001	60000001	703
chr3	60000001	63000001	530
chr3	63000001	66000001	899
chr3	66000001	69000001	917
chr3	69000001	72000001	443
chr3	72000001	75000001	705
chr3	75000001	78000001	522
chr3	78000001	81000001	802
chr3	81000001	84000001	575
chr3	84000001	87000001	607
chr3	87000001	90000001	596
chr3	90000001	93000001	350
chr3	93000001	96000001	458
chr3	96000001	99000001	809
chr3	99000001	102000001	598
chr3	102000001	105000001	783
chr3	105000001	108000001	876
chr3	108000001	111000001	389
chr3	111000001	114000001	553
chr3	114000001	117000001	491
chr3	117000001	120000001	924
chr3	120000001	123000001	1105
chr3	123000001	126000001	545
chr3	126000001	129000001	382
chr3	129000001	132000001	314
chr3	132000001	135000001	414
chr3	135000001	138000001	204
chr3	138000001	141000001	139
chr3	141000001	144000001	141
chr3	144000001	147000001	402
chr3	147000001	150000001	566
chr3	150000001	153000001	583
chr3	153000001	156000001	524
chr3	156000001	159000001	717
chr3	159000001	162000001	49
chr3	162000001	165000001	273
chr3	165000001	168000001	92
chr3	168000001	171000001	836
chr3	171000001	174000001	538
chr3	174000001	177000001	271
chr3	177000001	180000001	288
chr3	180000001	183000001	542
chr3	183000001	186000001	505
chr3	186000001	189000001	728
chr3	189000001	192000001	895
chr3	192000001	195000001	730
chr3	195000001	198000001	611
chr3	198000001	201000001	980
chr3	201000001	204000001	764
chr3	204000001	207000001	990
chr3	207000001	210000001	594
chr3	210000001	213000001	783
chr3	213000001	216000001	510
chr3	216000001	219000001	857
chr3	219000001	222000001	708
chr3	222000001	225000001	744
chr3	225000001	228000001	966
chr3	228000001	231000001	777
chr3	231000001	234000001	968
chr3	234000001	237000001	787
chr3	237000001	240000001	602
chr3	240000001	243000001	387
chr3	243000001	246000001	46
chr3	246000001	249000001	85
chr3	249000001	252000001	441
chr3	252000001	255000001	268
chr3	255000001	258000001	494
chr3	258000001	261000001	454
chr3	261000001	264000001	471
chr3	264000001	267000001	604
chr3	267000001	270000001	487
chr3	270000001	273000001	182
chr3	273000001	273085858	27
chr4	1	3000001	57
chr4	3000001	6000001	219
chr4	6000001	9000001	847
chr4	9000001	12000001	92
chr4	12000001	15000001	418
chr4	15000001	18000001	365
chr4	18000001	21000001	556
chr4	21000001	24000001	176
chr4	24000001	27000001	770
chr4	27000001	30000001	785
chr4	30000001	33000001	175
chr4	33000001	36000001	370
chr4	36000001	39000001	213
chr4	39000001	42000001	350
chr4	42000001	45000001	59
chr4	45000001	48000001	178
chr4	48000001	51000001	1308
chr4	51000001	54000001	942
chr4	54000001	57000001	802
chr4	57000001	60000001	1155
chr4	60000001	63000001	958
chr4	63000001	66000001	693
chr4	66000001	69000001	1437
chr4	69000001	72000001	836
chr4	72000001	75000001	557
chr4	75000001	78000001	956
chr4	78000001	81000001	613
chr4	81000001	84000001	940
chr4	84000001	87000001	1007
chr4	87000001	90000001	1590
chr4	90000001	93000001	506
chr4	93000001	96000001	679
chr4	96000001	99000001	881
chr4	99000001	102000001	542
chr4	102000001	105000001	842
chr4	105000001	108000001	456
chr4	108000001	111000001	342
chr4	111000001	114000001	285
chr4	114000001	117000001	468
chr4	117000001	120000001	633
chr4	120000001	123000001	912
chr4	123000001	126000001	381
chr4	126000001	129000001	277
chr4	129000001	132000001	734
chr4	132000001	135000001	412
chr4	135000001	138000001	397
chr4	138000001	141000001	419
chr4	141000001	144000001	468
chr4	144000001	147000001	279
chr4	147000001	150000001	213
chr4	150000001	153000001	523
chr4	153000001	156000001	408
chr4	156000001	159000001	231
chr4	159000001	162000001	213
chr4	162000001	165000001	856
chr4	165000001	168000001	423
chr4	168000001	171000001	509
chr4	171000001	174000001	407
chr4	174000001	177000001	421
chr4	177000001	180000001	485
chr4	180000001	183000001	853
chr4	183000001	186000001	482
chr4	186000001	189000001	532
chr4	189000001	192000001	590
chr4	192000001	195000001	648
chr4	195000001	198000001	490
chr4	198000001	201000001	404
chr4	201000001	204000001	1052
chr4	204000001	207000001	810
chr4	207000001	210000001	567
chr4	210000001	213000001	761
chr4	213000001	216000001	839
chr4	216000001	219000001	855
chr4	219000001	222000001	838
chr4	222000001	223221884	81
chr5	1	3000001	324
chr5	3000001	6000001	141
chr5	6000001	9000001	555
chr5	9000001	12000001	314
chr5	12000001	15000001	73
chr5	15000001	18000001	87
chr5	18000001	21000001	183
chr5	21000001	24000001	223
chr5	24000001	27000001	190
chr5	27000001	30000001	139
chr5	30000001	33000001	1187
chr5	33000001	36000001	1192
chr5	36000001	39000001	758
chr5	39000001	42000001	1764
chr5	42000001	45000001	1178
chr5	45000001	48000001	304
chr5	48000001	51000001	700
chr5	51000001	54000001	961
chr5	54000001	57000001	392
chr5	57000001	60000001	873
chr5	60000001	63000001	531
chr5	63000001	66000001	652
chr5	66000001	69000001	102
chr5	69000001	72000001	209
chr5	72000001	75000001	448
chr5	75000001	78000001	715
chr5	78000001	81000001	402
chr5	81000001	84000001	157
chr5	84000001	87000001	280
chr5	87000001	90000001	532
chr5	90000001	93000001	392
chr5	93000001	96000001	424
chr5	96000001	99000001	504
chr5	99000001	102000001	572
chr5	102000001	105000001	482
chr5	105000001	108000001	448
chr5	108000001	111000001	227
chr5	111000001	114000001	393
chr5	114000001	117000001	1199
chr5	117000001	120000001	602
chr5	120000001	123000001	388
chr5	123000001	126000001	148
chr5	126000001	129000001	940
chr5	129000001	132000001	922
chr5	132000001	135000001	340
chr5	135000001	138000001	108
chr5	138000001	141000001	350
chr5	141000001	144000001	289
chr5	144000001	147000001	150
chr5	147000001	150000001	423
chr5	150000001	153000001	399
chr5	153000001	156000001	683
chr5	156000001	159000001	258
chr5	159000001	162000001	400
chr5	162000001	165000001	303
chr5	165000001	168000001	621
chr5	168000001	171000001	505
chr5	171000001	174000001	1139
chr5	174000001	177000001	345
chr5	177000001	180000001	391
chr5	180000001	183000001	665
chr5	183000001	186000001	874
chr5	186000001	189000001	763
chr5	189000001	192000001	524
chr5	192000001	195000001	751
chr5	195000001	198000001	311
chr5	198000001	201000001	816
chr5	201000001	204000001	501
chr5	204000001	207000001	135
chr5	207000001	210000001	35
chr5	210000001	213000001	384
chr5	213000001	216000001	164
chr5	216000001	217491895	267
chr6	1	3000001	114
chr6	3000001	6000001	412
chr6	6000001	9000001	200
chr6	9000001	12000001	1108
chr6	12000001	15000001	31
chr6	15000001	18000001	110
chr6	18000001	21000001	22
chr6	21000001	24000001	203
chr6	24000001	27000001	317
chr6	27000001	30000001	549
chr6	30000001	33000001	212
chr6	33000001	36000001	106
chr6	36000001	39000001	144
chr6	39000001	42000001	160
chr6	42000001	45000001	149
chr6	45000001	48000001	692
chr6	48000001	51000001	911
chr6	51000001	54000001	970
chr6	54000001	57000001	550
chr6	57000001	60000001	470
chr6	60000001	63000001	557
chr6	63000001	66000001	445
chr6	66000001	69000001	371
chr6	69000001	72000001	514
chr6	72000001	75000001	1164
chr6	75000001	78000001	704
chr6	78000001	81000001	314
chr6	81000001	84000001	699
chr6	84000001	87000001	322
chr6	87000001	90000001	304
chr6	90000001	93000001	764
chr6	93000001	96000001	256
chr6	96000001	99000001	479
chr6	99000001	102000001	603
chr6	102000001	105000001	772
chr6	105000001	108000001	104
chr6	108000001	111000001	388
chr6	111000001	114000001	610
chr6	114000001	117000001	57
chr6	117000001	120000001	521
chr6	120000001	123000001	399
chr6	123000001	126000001	543
chr6	126000001	129000001	628
chr6	129000001	132000001	417
chr6	132000001	135000001	1171
chr6	135000001	138000001	786
chr6	138000001	141000001	623
chr6	141000001	144000001	1076
chr6	144000001	147000001	925
chr6	147000001	150000001	670
chr6	150000001	153000001	309
chr6	153000001	156000001	397
chr6	156000001	159000001	1000
chr6	159000001	162000001	1023
chr6	162000001	165000001	453
chr6	165000001	168000001	919
chr6	168000001	171000001	748
chr6	171000001	174000001	805
chr6	174000001	177000001	610
chr6	177000001	180000001	522
chr6	180000001	183000001	1357
chr6	183000001	186000001	1480
chr6	186000001	189000001	461
chr6	189000001	192000001	804
chr6	192000001	195000001	381
chr6	195000001	198000001	125
chr6	198000001	201000001	382
chr6	201000001	204000001	529
chr6	204000001	207000001	640
chr6	207000001	210000001	520
chr6	210000001	213000001	105
chr6	213000001	216000001	34
chr6	216000001	217078568	29
chr7	1	3000001	212
chr7	3000001	6000001	366
chr7	6000001	9000001	360
chr7	9000001	12000001	209
chr7	12000001	15000001	491
chr7	15000001	18000001	120
chr7	18000001	21000001	99
chr7	21000001	24000001	167
chr7	24000001	27000001	953
chr7	27000001	30000001	1054
chr7	30000001	33000001	1301
chr7	33000001	36000001	584
chr7	36000001	39000001	829
chr7	39000001	42000001	716
chr7	42000001	45000001	1082
chr7	45000001	48000001	678
chr7	48000001	51000001	738
chr7	51000001	54000001	728
chr7	54000001	57000001	1243
chr7	57000001	60000001	654
chr7	60000001	63000001	534
chr7	63000001	66000001	1050
chr7	66000001	69000001	800
chr7	69000001	72000001	889
chr7	72000001	75000001	944
chr7	75000001	78000001	1448
chr7	78000001	81000001	568
chr7	81000001	84000001	371
chr7	84000001	87000001	925
chr7	87000001	90000001	523
chr7	90000001	93000001	640
chr7	93000001	96000001	840
chr7	96000001	99000001	399
chr7	99000001	102000001	387
chr7	102000001	105000001	470
chr7	105000001	108000001	647
chr7	108000001	111000001	352
chr7	111000001	114000001	668
chr7	114000001	117000001	644
chr7	117000001	120000001	658
chr7	120000001	123000001	515
chr7	123000001	126000001	77
chr7	126000001	129000001	425
chr7	129000001	132000001	526
chr7	132000001	135000001	532
chr7	135000001	138000001	276
chr7	138000001	141000001	167
chr7	141000001	144000001	141
chr7	144000001	147000001	381
chr7	147000001	150000001	185
chr7	150000001	153000001	316
chr7	153000001	156000001	764
chr7	156000001	159000001	535
chr7	159000001	162000001	642
chr7	162000001	165000001	712
chr7	165000001	168000001	902
chr7	168000001	171000001	684
chr7	171000001	174000001	320
chr7	174000001	177000001	697
chr7	177000001	180000001	443
chr7	180000001	183000001	861
chr7	183000001	186000001	675
chr7	186000001	189000001	828
chr7	189000001	192000001	445
chr7	192000001	195000001	87
chr7	195000001	198000001	545
chr7	198000001	201000001	136
chr7	201000001	204000001	733
chr7	204000001	204210641	8
chr8	1	3000001	358
chr8	3000001	6000001	308
chr8	6000001	9000001	155
chr8	9000001	12000001	248
chr8	12000001	15000001	92
chr8	15000001	18000001	148
chr8	18000001	21000001	157
chr8	21000001	24000001	323
chr8	24000001	27000001	786
chr8	27000001	30000001	896
chr8	30000001	33000001	812
chr8	33000001	36000001	193
chr8	36000001	39000001	412
chr8	39000001	42000001	1186
chr8	42000001	45000001	485
chr8	45000001	48000001	501
chr8	48000001	51000001	478
chr8	51000001	54000001	582
chr8	54000001	57000001	560
chr8	57000001	60000001	399
chr8	60000001	63000001	331
chr8	63000001	66000001	34
chr8	66000001	69000001	287
chr8	69000001	72000001	656
chr8	72000001	75000001	291
chr8	75000001	78000001	354
chr8	78000001	81000001	350
chr8	81000001	84000001	285
chr8	84000001	87000001	175
chr8	87000001	90000001	133
chr8	90000001	93000001	115
chr8	93000001	96000001	633
chr8	96000001	99000001	307
chr8	99000001	102000001	507
chr8	102000001	105000001	402
chr8	105000001	108000001	157
chr8	108000001	111000001	275
chr8	111000001	114000001	158
chr8	114000001	117000001	1039
chr8	117000001	120000001	417
chr8	120000001	123000001	560
chr8	123000001	126000001	321
chr8	126000001	129000001	272
chr8	129000001	132000001	1086
chr8	132000001	135000001	611
chr8	135000001	138000001	158
chr8	138000001	141000001	758
chr8	141000001	144000001	901
chr8	144000001	147000001	783
chr8	147000001	150000001	205
chr8	150000001	153000001	776
chr8	153000001	156000001	441
chr8	156000001	159000001	551
chr8	159000001	162000001	409
chr8	162000001	165000001	716
chr8	165000001	168000001	961
chr8	168000001	171000001	877
chr8	171000001	174000001	1008
chr8	174000001	177000001	444
chr8	177000001	180000001	83
chr8	180000001	183000001	969
chr8	183000001	186000001	36
chr8	186000001	189000001	213
chr8	189000001	192000001	163
chr8	192000001	193972626	95
chr9	1	3000001	502
chr9	3000001	6000001	1234
chr9	6000001	9000001	821
chr9	9000001	12000001	1139
chr9	12000001	15000001	701
chr9	15000001	18000001	851
chr9	18000001	21000001	992
chr9	21000001	24000001	740
chr9	24000001	27000001	909
chr9	27000001	30000001	477
chr9	30000001	33000001	1183
chr9	33000001	36000001	854
chr9	36000001	39000001	579
chr9	39000001	42000001	1533
chr9	42000001	45000001	901
chr9	45000001	48000001	991
chr9	48000001	51000001	495
chr9	51000001	54000001	808
chr9	54000001	57000001	994
chr9	57000001	60000001	489
chr9	60000001	63000001	575
chr9	63000001	66000001	903
chr9	66000001	69000001	512
chr9	69000001	72000001	646
chr9	72000001	75000001	1032
chr9	75000001	78000001	153
chr9	78000001	81000001	749
chr9	81000001	84000001	379
chr9	84000001	87000001	690
chr9	87000001	90000001	482
chr9	90000001	93000001	696
chr9	93000001	96000001	922
chr9	96000001	99000001	767
chr9	99000001	102000001	343
chr9	102000001	105000001	309
chr9	105000001	108000001	151
chr9	108000001	111000001	460
chr9	111000001	114000001	300
chr9	114000001	117000001	340
chr9	117000001	120000001	294
chr9	120000001	123000001	168
chr9	123000001	126000001	422
chr9	126000001	129000001	56
chr9	129000001	132000001	143
chr9	132000001	135000001	448
chr9	135000001	138000001	410
chr9	138000001	141000001	733
chr9	141000001	144000001	440
chr9	144000001	147000001	872
chr9	147000001	150000001	786
chr9	150000001	153000001	1028
chr9	153000001	156000001	704
chr9	156000001	159000001	424
chr9	159000001	162000001	609
chr9	162000001	165000001	121
chr9	165000001	168000001	586
chr9	168000001	171000001	681
chr9	171000001	174000001	390
chr9	174000001	177000001	243
chr9	177000001	180000001	318
chr9	180000001	183000001	23
chr9	183000001	183443147	3
chr10	1	3000001	223
chr10	3000001	6000001	72
chr10	6000001	9000001	182
chr10	9000001	12000001	77
chr10	12000001	15000001	663
chr10	15000001	18000001	673
chr10	18000001	21000001	189
chr10	21000001	24000001	442
chr10	24000001	27000001	670
chr10	27000001	30000001	1000
chr10	30000001	33000001	928
chr10	33000001	36000001	111
chr10	36000001	39000001	553
chr10	39000001	42000001	570
chr10	42000001	45000001	320
chr10	45000001	48000001	989
chr10	48000001	51000001	376
chr10	51000001	54000001	514
chr10	54000001	57000001	504
chr10	57000001	60000001	482
chr10	60000001	63000001	254
chr10	63000001	66000001	332
chr10	66000001	69000001	120
chr10	69000001	72000001	163
chr10	72000001	75000001	550
chr10	75000001	78000001	648
chr10	78000001	81000001	732
chr10	81000001	84000001	300
chr10	84000001	87000001	27
chr10	87000001	90000001	50
chr10	90000001	93000001	214
chr10	93000001	96000001	384
chr10	96000001	99000001	516
chr10	99000001	102000001	347
chr10	102000001	105000001	465
chr10	105000001	108000001	759
chr10	108000001	111000001	471
chr10	111000001	114000001	493
chr10	114000001	117000001	466
chr10	117000001	120000001	309
chr10	120000001	123000001	634
chr10	123000001	126000001	715
chr10	126000001	129000001	1033
chr10	129000001	132000001	791
chr10	132000001	135000001	520
chr10	135000001	138000001	496
chr10	138000001	141000001	1038
chr10	141000001	144000001	1220
chr10	144000001	147000001	1409
chr10	147000001	150000001	1083
chr10	150000001	153000001	892
chr10	153000001	156000001	372
chr10	156000001	159000001	946
chr10	159000001	162000001	1061
chr10	162000001	165000001	509
chr10	165000001	168000001	112
chr10	168000001	171000001	110
chr10	171000001	174000001	177
chr10	174000001	177000001	51
chr10	177000001	178569637	196
chr11	1	3000001	291
chr11	3000001	6000001	251
chr11	6000001	9000001	416
chr11	9000001	12000001	334
chr11	12000001	15000001	101
chr11	15000001	18000001	465
chr11	18000001	21000001	131
chr11	21000001	24000001	500
chr11	24000001	27000001	1228
chr11	27000001	30000001	955
chr11	30000001	33000001	800
chr11	33000001	36000001	897
chr11	36000001	39000001	830
chr11	39000001	42000001	191
chr11	42000001	45000001	726
chr11	45000001	48000001	557
chr11	48000001	51000001	436
chr11	51000001	54000001	565
chr11	54000001	57000001	1064
chr11	57000001	60000001	665
chr11	60000001	63000001	298
chr11	63000001	66000001	431
chr11	66000001	69000001	569
chr11	69000001	72000001	334
chr11	72000001	75000001	288
chr11	75000001	78000001	221
chr11	78000001	81000001	350
chr11	81000001	84000001	407
chr11	84000001	87000001	716
chr11	87000001	90000001	101
chr11	90000001	93000001	215
chr11	93000001	96000001	99
chr11	96000001	99000001	582
chr11	99000001	102000001	210
chr11	102000001	105000001	0
chr11	105000001	108000001	343
chr11	108000001	111000001	157
chr11	111000001	114000001	455
chr11	114000001	117000001	402
chr11	117000001	120000001	478
chr11	120000001	123000001	397
chr11	123000001	126000001	435
chr11	126000001	129000001	316
chr11	129000001	132000001	520
chr11	132000001	135000001	668
chr11	135000001	138000001	711
chr11	138000001	141000001	712
chr11	141000001	144000001	1568
chr11	144000001	147000001	505
chr11	147000001	150000001	131
chr11	150000001	153000001	406
chr11	153000001	156000001	303
chr11	156000001	159000001	128
chr11	159000001	162000001	12
chr11	162000001	165000001	33
chr11	165000001	168000001	359
chr11	168000001	171000001	299
chr11	171000001	174000001	268
chr11	174000001	177000001	119
chr11	177000001	177334939	11
chr12	1	3000001	130
chr12	3000001	6000001	235
chr12	6000001	9000001	161
chr12	9000001	12000001	155
chr12	12000001	15000001	389
chr12	15000001	18000001	407
chr12	18000001	21000001	250
chr12	21000001	24000001	363
chr12	24000001	27000001	345
chr12	27000001	30000001	107
chr12	30000001	33000001	887
chr12	33000001	36000001	1004
chr12	36000001	39000001	481
chr12	39000001	42000001	281
chr12	42000001	45000001	603
chr12	45000001	48000001	1490
chr12	48000001	51000001	791
chr12	51000001	54000001	965
chr12	54000001	57000001	1393
chr12	57000001	60000001	1595
chr12	60000001	63000001	627
chr12	63000001	66000001	855
chr12	66000001	69000001	888
chr12	69000001	72000001	841
chr12	72000001	75000001	389
chr12	75000001	78000001	437
chr12	78000001	81000001	1189
chr12	81000001	84000001	1002
chr12	84000001	87000001	1120
chr12	87000001	90000001	851
chr12	90000001	93000001	595
chr12	93000001	96000001	1129
chr12	96000001	99000001	1483
chr12	99000001	102000001	1059
chr12	102000001	105000001	985
chr12	105000001	108000001	620
chr12	108000001	111000001	528
chr12	111000001	114000001	683
chr12	114000001	117000001	544
chr12	117000001	120000001	335
chr12	120000001	123000001	547
chr12	123000001	126000001	569
chr12	126000001	129000001	327
chr12	129000001	132000001	557
chr12	132000001	135000001	488
chr12	135000001	138000001	323
chr12	138000001	141000001	642
chr12	141000001	144000001	559
chr12	144000001	147000001	480
chr12	147000001	150000001	136
chr12	150000001	153000001	366
chr12	153000001	156000001	694
chr12	156000001	159000001	316
chr12	159000001	162000001	4
chr12	162000001	165000001	183
chr12	165000001	168000001	94
chr12	168000001	171000001	7
chr12	171000001	171534477	0
chr13	1	3000001	292
chr13	3000001	6000001	165
chr13	6000001	9000001	771
chr13	9000001	12000001	344
chr13	12000001	15000001	340
chr13	15000001	18000001	203
chr13	18000001	21000001	530
chr13	21000001	24000001	681
chr13	24000001	27000001	747
chr13	27000001	30000001	421
chr13	30000001	33000001	489
chr13	33000001	36000001	270
chr13	36000001	39000001	275
chr13	39000001	42000001	774
chr13	42000001	45000001	531
chr13	45000001	48000001	503
chr13	48000001	51000001	381
chr13	51000001	54000001	443
chr13	54000001	57000001	663
chr13	57000001	60000001	702
chr13	60000001	63000001	126
chr13	63000001	66000001	336
chr13	66000001	69000001	566
chr13	69000001	72000001	1134
chr13	72000001	75000001	548
chr13	75000001	78000001	851
chr13	78000001	81000001	787
chr13	81000001	84000001	819
chr13	84000001	87000001	721
chr13	87000001	90000001	683
chr13	90000001	93000001	487
chr13	93000001	96000001	1047
chr13	96000001	99000001	477
chr13	99000001	102000001	754
chr13	102000001	105000001	480
chr13	105000001	108000001	739
chr13	108000001	111000001	552
chr13	111000001	114000001	642
chr13	114000001	117000001	614
chr13	117000001	120000001	528
chr13	120000001	123000001	362
chr13	123000001	126000001	1019
chr13	126000001	129000001	957
chr13	129000001	132000001	1443
chr13	132000001	135000001	585
chr13	135000001	138000001	1224
chr13	138000001	141000001	766
chr13	141000001	144000001	769
chr13	144000001	147000001	1001
chr13	147000001	150000001	953
chr13	150000001	153000001	864
chr13	153000001	156000001	20
chr13	156000001	159000001	456
chr13	159000001	162000001	96
chr13	162000001	165000001	88
chr13	165000001	168000001	229
chr13	168000001	168803194	67
chr14	1	3000001	50
chr14	3000001	6000001	323
chr14	6000001	9000001	815
chr14	9000001	12000001	645
chr14	12000001	15000001	660
chr14	15000001	18000001	777
chr14	18000001	21000001	771
chr14	21000001	24000001	882
chr14	24000001	27000001	919
chr14	27000001	30000001	224
chr14	30000001	33000001	289
chr14	33000001	36000001	720
chr14	36000001	39000001	593
chr14	39000001	42000001	715
chr14	42000001	45000001	417
chr14	45000001	48000001	222
chr14	48000001	51000001	260
chr14	51000001	54000001	675
chr14	54000001	57000001	173
chr14	57000001	60000001	405
chr14	60000001	63000001	508
chr14	63000001	66000001	179
chr14	66000001	69000001	121
chr14	69000001	72000001	379
chr14	72000001	75000001	417
chr14	75000001	78000001	207
chr14	78000001	81000001	904
chr14	81000001	84000001	380
chr14	84000001	87000001	220
chr14	87000001	90000001	179
chr14	90000001	93000001	618
chr14	93000001	96000001	377
chr14	96000001	99000001	638
chr14	99000001	102000001	808
chr14	102000001	105000001	842
chr14	105000001	108000001	492
chr14	108000001	111000001	499
chr14	111000001	114000001	616
chr14	114000001	117000001	785
chr14	117000001	120000001	1331
chr14	120000001	123000001	794
chr14	123000001	126000001	742
chr14	126000001	129000001	747
chr14	129000001	132000001	783
chr14	132000001	135000001	816
chr14	135000001	138000001	194
chr14	138000001	141000001	4
chr14	141000001	144000001	466
chr14	144000001	147000001	227
chr14	147000001	148273249	140
chr15	1	3000001	102
chr15	3000001	6000001	370
chr15	6000001	9000001	159
chr15	9000001	12000001	11
chr15	12000001	15000001	203
chr15	15000001	18000001	822
chr15	18000001	21000001	488
chr15	21000001	24000001	371
chr15	24000001	27000001	649
chr15	27000001	30000001	950
chr15	30000001	33000001	558
chr15	33000001	36000001	425
chr15	36000001	39000001	575
chr15	39000001	42000001	1615
chr15	42000001	45000001	680
chr15	45000001	48000001	833
chr15	48000001	51000001	1059
chr15	51000001	54000001	713
chr15	54000001	57000001	1035
chr15	57000001	60000001	426
chr15	60000001	63000001	1192
chr15	63000001	66000001	496
chr15	66000001	69000001	1083
chr15	69000001	72000001	1095
chr15	72000001	75000001	1019
chr15	75000001	78000001	984
chr15	78000001	81000001	1148
chr15	81000001	84000001	698
chr15	84000001	87000001	358
chr15	87000001	90000001	461
chr15	90000001	93000001	566
chr15	93000001	96000001	789
chr15	96000001	99000001	252
chr15	99000001	102000001	224
chr15	102000001	105000001	446
chr15	105000001	108000001	256
chr15	108000001	111000001	690
chr15	111000001	114000001	738
chr15	114000001	117000001	677
chr15	117000001	120000001	1060
chr15	120000001	122945380	512

## Sheet: Fig1e
chr	start	end	value
chr1	1	3000001	110
chr1	3000001	6000001	20
chr1	6000001	9000001	14
chr1	9000001	12000001	43
chr1	12000001	15000001	27
chr1	15000001	18000001	3
chr1	18000001	21000001	11
chr1	21000001	24000001	12
chr1	24000001	27000001	8
chr1	27000001	30000001	17
chr1	30000001	33000001	21
chr1	33000001	36000001	40
chr1	36000001	39000001	62
chr1	39000001	42000001	54
chr1	42000001	45000001	5
chr1	45000001	48000001	37
chr1	48000001	51000001	93
chr1	51000001	54000001	77
chr1	54000001	57000001	78
chr1	57000001	60000001	107
chr1	60000001	63000001	117
chr1	63000001	66000001	49
chr1	66000001	69000001	75
chr1	69000001	72000001	36
chr1	72000001	75000001	64
chr1	75000001	78000001	67
chr1	78000001	81000001	51
chr1	81000001	84000001	50
chr1	84000001	87000001	70
chr1	87000001	90000001	83
chr1	90000001	93000001	47
chr1	93000001	96000001	65
chr1	96000001	99000001	47
chr1	99000001	102000001	58
chr1	102000001	105000001	53
chr1	105000001	108000001	57
chr1	108000001	111000001	30
chr1	111000001	114000001	65
chr1	114000001	117000001	59
chr1	117000001	120000001	42
chr1	120000001	123000001	95
chr1	123000001	126000001	39
chr1	126000001	129000001	51
chr1	129000001	132000001	58
chr1	132000001	135000001	53
chr1	135000001	138000001	63
chr1	138000001	141000001	76
chr1	141000001	144000001	66
chr1	144000001	147000001	110
chr1	147000001	150000001	84
chr1	150000001	153000001	81
chr1	153000001	156000001	71
chr1	156000001	159000001	53
chr1	159000001	162000001	84
chr1	162000001	165000001	54
chr1	165000001	168000001	87
chr1	168000001	171000001	71
chr1	171000001	174000001	75
chr1	174000001	177000001	80
chr1	177000001	180000001	53
chr1	180000001	183000001	37
chr1	183000001	186000001	55
chr1	186000001	189000001	75
chr1	189000001	192000001	57
chr1	192000001	195000001	75
chr1	195000001	198000001	106
chr1	198000001	201000001	80
chr1	201000001	204000001	82
chr1	204000001	207000001	76
chr1	207000001	210000001	65
chr1	210000001	213000001	91
chr1	213000001	216000001	92
chr1	216000001	219000001	74
chr1	219000001	222000001	92
chr1	222000001	225000001	70
chr1	225000001	228000001	69
chr1	228000001	231000001	60
chr1	231000001	234000001	68
chr1	234000001	237000001	78
chr1	237000001	240000001	84
chr1	240000001	243000001	67
chr1	243000001	246000001	73
chr1	246000001	249000001	85
chr1	249000001	252000001	104
chr1	252000001	255000001	36
chr1	255000001	258000001	65
chr1	258000001	261000001	57
chr1	261000001	264000001	81
chr1	264000001	267000001	119
chr1	267000001	270000001	105
chr1	270000001	273000001	42
chr1	273000001	276000001	49
chr1	276000001	279000001	12
chr1	279000001	282000001	19
chr1	282000001	285000001	59
chr1	285000001	288000001	35
chr1	288000001	291000001	16
chr1	291000001	294000001	51
chr1	294000001	297000001	7
chr1	297000001	300000001	6
chr1	300000001	303000001	5
chr1	303000001	306000001	41
chr1	306000001	309000001	24
chr1	309000001	312000001	33
chr1	312000001	315000001	0
chr1	315000001	318000001	8
chr1	318000001	321000001	39
chr1	321000001	324000001	24
chr1	324000001	327000001	18
chr1	327000001	330000001	59
chr1	330000001	333000001	22
chr1	333000001	336000001	21
chr1	336000001	336926639	0
chr2	1	3000001	0
chr2	3000001	6000001	41
chr2	6000001	9000001	16
chr2	9000001	12000001	1
chr2	12000001	15000001	5
chr2	15000001	18000001	10
chr2	18000001	21000001	6
chr2	21000001	24000001	24
chr2	24000001	27000001	27
chr2	27000001	30000001	14
chr2	30000001	33000001	40
chr2	33000001	36000001	10
chr2	36000001	39000001	9
chr2	39000001	42000001	16
chr2	42000001	45000001	6
chr2	45000001	48000001	15
chr2	48000001	51000001	65
chr2	51000001	54000001	27
chr2	54000001	57000001	29
chr2	57000001	60000001	7
chr2	60000001	63000001	31
chr2	63000001	66000001	67
chr2	66000001	69000001	124
chr2	69000001	72000001	60
chr2	72000001	75000001	102
chr2	75000001	78000001	75
chr2	78000001	81000001	52
chr2	81000001	84000001	97
chr2	84000001	87000001	51
chr2	87000001	90000001	34
chr2	90000001	93000001	18
chr2	93000001	96000001	56
chr2	96000001	99000001	48
chr2	99000001	102000001	41
chr2	102000001	105000001	84
chr2	105000001	108000001	15
chr2	108000001	111000001	21
chr2	111000001	114000001	51
chr2	114000001	117000001	45
chr2	117000001	120000001	46
chr2	120000001	123000001	59
chr2	123000001	126000001	49
chr2	126000001	129000001	68
chr2	129000001	132000001	46
chr2	132000001	135000001	31
chr2	135000001	138000001	89
chr2	138000001	141000001	112
chr2	141000001	144000001	95
chr2	144000001	147000001	44
chr2	147000001	150000001	61
chr2	150000001	153000001	109
chr2	153000001	156000001	73
chr2	156000001	159000001	59
chr2	159000001	162000001	89
chr2	162000001	165000001	105
chr2	165000001	168000001	63
chr2	168000001	171000001	87
chr2	171000001	174000001	76
chr2	174000001	177000001	118
chr2	177000001	180000001	105
chr2	180000001	183000001	78
chr2	183000001	186000001	82
chr2	186000001	189000001	87
chr2	189000001	192000001	86
chr2	192000001	195000001	123
chr2	195000001	198000001	89
chr2	198000001	201000001	94
chr2	201000001	204000001	68
chr2	204000001	207000001	34
chr2	207000001	210000001	77
chr2	210000001	213000001	83
chr2	213000001	216000001	81
chr2	216000001	219000001	74
chr2	219000001	222000001	106
chr2	222000001	225000001	105
chr2	225000001	228000001	91
chr2	228000001	231000001	79
chr2	231000001	234000001	70
chr2	234000001	237000001	96
chr2	237000001	240000001	59
chr2	240000001	243000001	53
chr2	243000001	246000001	93
chr2	246000001	249000001	72
chr2	249000001	252000001	80
chr2	252000001	255000001	60
chr2	255000001	258000001	88
chr2	258000001	261000001	66
chr2	261000001	264000001	82
chr2	264000001	267000001	75
chr2	267000001	270000001	47
chr2	270000001	273000001	72
chr2	273000001	276000001	32
chr2	276000001	279000001	4
chr2	279000001	282000001	39
chr2	282000001	282168575	1
chr3	1	3000001	53
chr3	3000001	6000001	32
chr3	6000001	9000001	26
chr3	9000001	12000001	0
chr3	12000001	15000001	47
chr3	15000001	18000001	7
chr3	18000001	21000001	17
chr3	21000001	24000001	18
chr3	24000001	27000001	40
chr3	27000001	30000001	52
chr3	30000001	33000001	62
chr3	33000001	36000001	59
chr3	36000001	39000001	57
chr3	39000001	42000001	76
chr3	42000001	45000001	96
chr3	45000001	48000001	57
chr3	48000001	51000001	84
chr3	51000001	54000001	51
chr3	54000001	57000001	74
chr3	57000001	60000001	63
chr3	60000001	63000001	75
chr3	63000001	66000001	64
chr3	66000001	69000001	78
chr3	69000001	72000001	35
chr3	72000001	75000001	103
chr3	75000001	78000001	63
chr3	78000001	81000001	63
chr3	81000001	84000001	83
chr3	84000001	87000001	69
chr3	87000001	90000001	78
chr3	90000001	93000001	57
chr3	93000001	96000001	51
chr3	96000001	99000001	59
chr3	99000001	102000001	70
chr3	102000001	105000001	74
chr3	105000001	108000001	80
chr3	108000001	111000001	61
chr3	111000001	114000001	85
chr3	114000001	117000001	71
chr3	117000001	120000001	94
chr3	120000001	123000001	46
chr3	123000001	126000001	76
chr3	126000001	129000001	96
chr3	129000001	132000001	54
chr3	132000001	135000001	66
chr3	135000001	138000001	58
chr3	138000001	141000001	57
chr3	141000001	144000001	58
chr3	144000001	147000001	67
chr3	147000001	150000001	95
chr3	150000001	153000001	94
chr3	153000001	156000001	103
chr3	156000001	159000001	95
chr3	159000001	162000001	38
chr3	162000001	165000001	21
chr3	165000001	168000001	10
chr3	168000001	171000001	100
chr3	171000001	174000001	86
chr3	174000001	177000001	65
chr3	177000001	180000001	42
chr3	180000001	183000001	95
chr3	183000001	186000001	47
chr3	186000001	189000001	57
chr3	189000001	192000001	100
chr3	192000001	195000001	114
chr3	195000001	198000001	63
chr3	198000001	201000001	73
chr3	201000001	204000001	95
chr3	204000001	207000001	93
chr3	207000001	210000001	62
chr3	210000001	213000001	81
chr3	213000001	216000001	40
chr3	216000001	219000001	88
chr3	219000001	222000001	76
chr3	222000001	225000001	54
chr3	225000001	228000001	133
chr3	228000001	231000001	58
chr3	231000001	234000001	61
chr3	234000001	237000001	105
chr3	237000001	240000001	69
chr3	240000001	243000001	31
chr3	243000001	246000001	27
chr3	246000001	249000001	17
chr3	249000001	252000001	57
chr3	252000001	255000001	27
chr3	255000001	258000001	54
chr3	258000001	261000001	62
chr3	261000001	264000001	42
chr3	264000001	267000001	65
chr3	267000001	270000001	52
chr3	270000001	273000001	22
chr3	273000001	273085858	5
chr4	1	3000001	25
chr4	3000001	6000001	26
chr4	6000001	9000001	35
chr4	9000001	12000001	15
chr4	12000001	15000001	37
chr4	15000001	18000001	49
chr4	18000001	21000001	22
chr4	21000001	24000001	7
chr4	24000001	27000001	46
chr4	27000001	30000001	65
chr4	30000001	33000001	42
chr4	33000001	36000001	62
chr4	36000001	39000001	12
chr4	39000001	42000001	26
chr4	42000001	45000001	7
chr4	45000001	48000001	2
chr4	48000001	51000001	81
chr4	51000001	54000001	65
chr4	54000001	57000001	49
chr4	57000001	60000001	70
chr4	60000001	63000001	60
chr4	63000001	66000001	57
chr4	66000001	69000001	92
chr4	69000001	72000001	59
chr4	72000001	75000001	36
chr4	75000001	78000001	59
chr4	78000001	81000001	53
chr4	81000001	84000001	53
chr4	84000001	87000001	112
chr4	87000001	90000001	124
chr4	90000001	93000001	50
chr4	93000001	96000001	71
chr4	96000001	99000001	105
chr4	99000001	102000001	58
chr4	102000001	105000001	35
chr4	105000001	108000001	59
chr4	108000001	111000001	48
chr4	111000001	114000001	55
chr4	114000001	117000001	38
chr4	117000001	120000001	56
chr4	120000001	123000001	86
chr4	123000001	126000001	47
chr4	126000001	129000001	76
chr4	129000001	132000001	51
chr4	132000001	135000001	60
chr4	135000001	138000001	41
chr4	138000001	141000001	49
chr4	141000001	144000001	55
chr4	144000001	147000001	75
chr4	147000001	150000001	14
chr4	150000001	153000001	43
chr4	153000001	156000001	74
chr4	156000001	159000001	33
chr4	159000001	162000001	48
chr4	162000001	165000001	57
chr4	165000001	168000001	46
chr4	168000001	171000001	69
chr4	171000001	174000001	65
chr4	174000001	177000001	20
chr4	177000001	180000001	72
chr4	180000001	183000001	75
chr4	183000001	186000001	63
chr4	186000001	189000001	60
chr4	189000001	192000001	56
chr4	192000001	195000001	58
chr4	195000001	198000001	64
chr4	198000001	201000001	74
chr4	201000001	204000001	59
chr4	204000001	207000001	65
chr4	207000001	210000001	54
chr4	210000001	213000001	74
chr4	213000001	216000001	73
chr4	216000001	219000001	61
chr4	219000001	222000001	46
chr4	222000001	223221884	18
chr5	1	3000001	44
chr5	3000001	6000001	24
chr5	6000001	9000001	35
chr5	9000001	12000001	20
chr5	12000001	15000001	15
chr5	15000001	18000001	1
chr5	18000001	21000001	0
chr5	21000001	24000001	23
chr5	24000001	27000001	26
chr5	27000001	30000001	24
chr5	30000001	33000001	52
chr5	33000001	36000001	70
chr5	36000001	39000001	63
chr5	39000001	42000001	88
chr5	42000001	45000001	121
chr5	45000001	48000001	42
chr5	48000001	51000001	74
chr5	51000001	54000001	93
chr5	54000001	57000001	47
chr5	57000001	60000001	88
chr5	60000001	63000001	65
chr5	63000001	66000001	34
chr5	66000001	69000001	23
chr5	69000001	72000001	36
chr5	72000001	75000001	61
chr5	75000001	78000001	75
chr5	78000001	81000001	37
chr5	81000001	84000001	34
chr5	84000001	87000001	38
chr5	87000001	90000001	60
chr5	90000001	93000001	23
chr5	93000001	96000001	43
chr5	96000001	99000001	39
chr5	99000001	102000001	70
chr5	102000001	105000001	51
chr5	105000001	108000001	53
chr5	108000001	111000001	27
chr5	111000001	114000001	73
chr5	114000001	117000001	71
chr5	117000001	120000001	52
chr5	120000001	123000001	62
chr5	123000001	126000001	51
chr5	126000001	129000001	68
chr5	129000001	132000001	64
chr5	132000001	135000001	39
chr5	135000001	138000001	42
chr5	138000001	141000001	47
chr5	141000001	144000001	54
chr5	144000001	147000001	29
chr5	147000001	150000001	59
chr5	150000001	153000001	47
chr5	153000001	156000001	66
chr5	156000001	159000001	62
chr5	159000001	162000001	60
chr5	162000001	165000001	42
chr5	165000001	168000001	70
chr5	168000001	171000001	68
chr5	171000001	174000001	67
chr5	174000001	177000001	56
chr5	177000001	180000001	40
chr5	180000001	183000001	61
chr5	183000001	186000001	108
chr5	186000001	189000001	49
chr5	189000001	192000001	55
chr5	192000001	195000001	73
chr5	195000001	198000001	42
chr5	198000001	201000001	35
chr5	201000001	204000001	32
chr5	204000001	207000001	9
chr5	207000001	210000001	19
chr5	210000001	213000001	29
chr5	213000001	216000001	15
chr5	216000001	217491895	7
chr6	1	3000001	14
chr6	3000001	6000001	24
chr6	6000001	9000001	6
chr6	9000001	12000001	70
chr6	12000001	15000001	25
chr6	15000001	18000001	28
chr6	18000001	21000001	17
chr6	21000001	24000001	14
chr6	24000001	27000001	65
chr6	27000001	30000001	89
chr6	30000001	33000001	23
chr6	33000001	36000001	26
chr6	36000001	39000001	43
chr6	39000001	42000001	48
chr6	42000001	45000001	43
chr6	45000001	48000001	67
chr6	48000001	51000001	87
chr6	51000001	54000001	86
chr6	54000001	57000001	44
chr6	57000001	60000001	59
chr6	60000001	63000001	59
chr6	63000001	66000001	85
chr6	66000001	69000001	59
chr6	69000001	72000001	64
chr6	72000001	75000001	99
chr6	75000001	78000001	72
chr6	78000001	81000001	57
chr6	81000001	84000001	74
chr6	84000001	87000001	56
chr6	87000001	90000001	59
chr6	90000001	93000001	64
chr6	93000001	96000001	79
chr6	96000001	99000001	33
chr6	99000001	102000001	50
chr6	102000001	105000001	80
chr6	105000001	108000001	37
chr6	108000001	111000001	77
chr6	111000001	114000001	63
chr6	114000001	117000001	24
chr6	117000001	120000001	77
chr6	120000001	123000001	64
chr6	123000001	126000001	67
chr6	126000001	129000001	76
chr6	129000001	132000001	57
chr6	132000001	135000001	107
chr6	135000001	138000001	70
chr6	138000001	141000001	55
chr6	141000001	144000001	55
chr6	144000001	147000001	73
chr6	147000001	150000001	67
chr6	150000001	153000001	31
chr6	153000001	156000001	29
chr6	156000001	159000001	86
chr6	159000001	162000001	76
chr6	162000001	165000001	45
chr6	165000001	168000001	63
chr6	168000001	171000001	97
chr6	171000001	174000001	54
chr6	174000001	177000001	37
chr6	177000001	180000001	39
chr6	180000001	183000001	62
chr6	183000001	186000001	86
chr6	186000001	189000001	29
chr6	189000001	192000001	78
chr6	192000001	195000001	41
chr6	195000001	198000001	10
chr6	198000001	201000001	33
chr6	201000001	204000001	35
chr6	204000001	207000001	69
chr6	207000001	210000001	24
chr6	210000001	213000001	33
chr6	213000001	216000001	0
chr6	216000001	217078568	3
chr7	1	3000001	17
chr7	3000001	6000001	20
chr7	6000001	9000001	25
chr7	9000001	12000001	55
chr7	12000001	15000001	49
chr7	15000001	18000001	7
chr7	18000001	21000001	19
chr7	21000001	24000001	17
chr7	24000001	27000001	106
chr7	27000001	30000001	131
chr7	30000001	33000001	102
chr7	33000001	36000001	74
chr7	36000001	39000001	68
chr7	39000001	42000001	74
chr7	42000001	45000001	78
chr7	45000001	48000001	73
chr7	48000001	51000001	41
chr7	51000001	54000001	47
chr7	54000001	57000001	66
chr7	57000001	60000001	69
chr7	60000001	63000001	67
chr7	63000001	66000001	110
chr7	66000001	69000001	88
chr7	69000001	72000001	108
chr7	72000001	75000001	74
chr7	75000001	78000001	104
chr7	78000001	81000001	54
chr7	81000001	84000001	49
chr7	84000001	87000001	124
chr7	87000001	90000001	62
chr7	90000001	93000001	81
chr7	93000001	96000001	95
chr7	96000001	99000001	53
chr7	99000001	102000001	70
chr7	102000001	105000001	78
chr7	105000001	108000001	89
chr7	108000001	111000001	43
chr7	111000001	114000001	104
chr7	114000001	117000001	75
chr7	117000001	120000001	91
chr7	120000001	123000001	63
chr7	123000001	126000001	43
chr7	126000001	129000001	47
chr7	129000001	132000001	70
chr7	132000001	135000001	98
chr7	135000001	138000001	45
chr7	138000001	141000001	49
chr7	141000001	144000001	35
chr7	144000001	147000001	55
chr7	147000001	150000001	31
chr7	150000001	153000001	114
chr7	153000001	156000001	111
chr7	156000001	159000001	81
chr7	159000001	162000001	88
chr7	162000001	165000001	80
chr7	165000001	168000001	90
chr7	168000001	171000001	60
chr7	171000001	174000001	60
chr7	174000001	177000001	99
chr7	177000001	180000001	60
chr7	180000001	183000001	86
chr7	183000001	186000001	86
chr7	186000001	189000001	75
chr7	189000001	192000001	83
chr7	192000001	195000001	10
chr7	195000001	198000001	42
chr7	198000001	201000001	0
chr7	201000001	204000001	0
chr7	204000001	204210641	0
chr8	1	3000001	0
chr8	3000001	6000001	0
chr8	6000001	9000001	0
chr8	9000001	12000001	0
chr8	12000001	15000001	0
chr8	15000001	18000001	0
chr8	18000001	21000001	0
chr8	21000001	24000001	0
chr8	24000001	27000001	0
chr8	27000001	30000001	0
chr8	30000001	33000001	0
chr8	33000001	36000001	0
chr8	36000001	39000001	0
chr8	39000001	42000001	1
chr8	42000001	45000001	0
chr8	45000001	48000001	0
chr8	48000001	51000001	0
chr8	51000001	54000001	65
chr8	54000001	57000001	77
chr8	57000001	60000001	105
chr8	60000001	63000001	63
chr8	63000001	66000001	34
chr8	66000001	69000001	63
chr8	69000001	72000001	54
chr8	72000001	75000001	46
chr8	75000001	78000001	52
chr8	78000001	81000001	93
chr8	81000001	84000001	54
chr8	84000001	87000001	69
chr8	87000001	90000001	36
chr8	90000001	93000001	40
chr8	93000001	96000001	79
chr8	96000001	99000001	79
chr8	99000001	102000001	72
chr8	102000001	105000001	85
chr8	105000001	108000001	93
chr8	108000001	111000001	91
chr8	111000001	114000001	46
chr8	114000001	117000001	104
chr8	117000001	120000001	82
chr8	120000001	123000001	91
chr8	123000001	126000001	47
chr8	126000001	129000001	34
chr8	129000001	132000001	0
chr8	132000001	135000001	22
chr8	135000001	138000001	45
chr8	138000001	141000001	102
chr8	141000001	144000001	103
chr8	144000001	147000001	99
chr8	147000001	150000001	32
chr8	150000001	153000001	70
chr8	153000001	156000001	64
chr8	156000001	159000001	49
chr8	159000001	162000001	52
chr8	162000001	165000001	71
chr8	165000001	168000001	61
chr8	168000001	171000001	61
chr8	171000001	174000001	114
chr8	174000001	177000001	60
chr8	177000001	180000001	8
chr8	180000001	183000001	66
chr8	183000001	186000001	6
chr8	186000001	189000001	27
chr8	189000001	192000001	10
chr8	192000001	193972626	0
chr9	1	3000001	43
chr9	3000001	6000001	72
chr9	6000001	9000001	79
chr9	9000001	12000001	77
chr9	12000001	15000001	56
chr9	15000001	18000001	62
chr9	18000001	21000001	49
chr9	21000001	24000001	35
chr9	24000001	27000001	31
chr9	27000001	30000001	52
chr9	30000001	33000001	49
chr9	33000001	36000001	56
chr9	36000001	39000001	63
chr9	39000001	42000001	66
chr9	42000001	45000001	85
chr9	45000001	48000001	66
chr9	48000001	51000001	50
chr9	51000001	54000001	39
chr9	54000001	57000001	71
chr9	57000001	60000001	39
chr9	60000001	63000001	68
chr9	63000001	66000001	65
chr9	66000001	69000001	82
chr9	69000001	72000001	80
chr9	72000001	75000001	88
chr9	75000001	78000001	25
chr9	78000001	81000001	66
chr9	81000001	84000001	85
chr9	84000001	87000001	70
chr9	87000001	90000001	65
chr9	90000001	93000001	65
chr9	93000001	96000001	92
chr9	96000001	99000001	105
chr9	99000001	102000001	61
chr9	102000001	105000001	134
chr9	105000001	108000001	53
chr9	108000001	111000001	51
chr9	111000001	114000001	55
chr9	114000001	117000001	41
chr9	117000001	120000001	30
chr9	120000001	123000001	23
chr9	123000001	126000001	42
chr9	126000001	129000001	63
chr9	129000001	132000001	66
chr9	132000001	135000001	70
chr9	135000001	138000001	26
chr9	138000001	141000001	89
chr9	141000001	144000001	58
chr9	144000001	147000001	77
chr9	147000001	150000001	78
chr9	150000001	153000001	101
chr9	153000001	156000001	90
chr9	156000001	159000001	70
chr9	159000001	162000001	50
chr9	162000001	165000001	51
chr9	165000001	168000001	59
chr9	168000001	171000001	58
chr9	171000001	174000001	16
chr9	174000001	177000001	31
chr9	177000001	180000001	35
chr9	180000001	183000001	1
chr9	183000001	183443147	0
chr10	1	3000001	24
chr10	3000001	6000001	0
chr10	6000001	9000001	37
chr10	9000001	12000001	11
chr10	12000001	15000001	48
chr10	15000001	18000001	34
chr10	18000001	21000001	20
chr10	21000001	24000001	79
chr10	24000001	27000001	65
chr10	27000001	30000001	70
chr10	30000001	33000001	116
chr10	33000001	36000001	59
chr10	36000001	39000001	53
chr10	39000001	42000001	66
chr10	42000001	45000001	50
chr10	45000001	48000001	112
chr10	48000001	51000001	41
chr10	51000001	54000001	69
chr10	54000001	57000001	70
chr10	57000001	60000001	42
chr10	60000001	63000001	40
chr10	63000001	66000001	64
chr10	66000001	69000001	35
chr10	69000001	72000001	51
chr10	72000001	75000001	53
chr10	75000001	78000001	113
chr10	78000001	81000001	100
chr10	81000001	84000001	29
chr10	84000001	87000001	12
chr10	87000001	90000001	45
chr10	90000001	93000001	28
chr10	93000001	96000001	45
chr10	96000001	99000001	77
chr10	99000001	102000001	55
chr10	102000001	105000001	74
chr10	105000001	108000001	67
chr10	108000001	111000001	74
chr10	111000001	114000001	57
chr10	114000001	117000001	59
chr10	117000001	120000001	28
chr10	120000001	123000001	68
chr10	123000001	126000001	79
chr10	126000001	129000001	77
chr10	129000001	132000001	64
chr10	132000001	135000001	50
chr10	135000001	138000001	48
chr10	138000001	141000001	111
chr10	141000001	144000001	78
chr10	144000001	147000001	117
chr10	147000001	150000001	45
chr10	150000001	153000001	60
chr10	153000001	156000001	27
chr10	156000001	159000001	49
chr10	159000001	162000001	104
chr10	162000001	165000001	50
chr10	165000001	168000001	24
chr10	168000001	171000001	24
chr10	171000001	174000001	11
chr10	174000001	177000001	1
chr10	177000001	178569637	15
chr11	1	3000001	18
chr11	3000001	6000001	56
chr11	6000001	9000001	31
chr11	9000001	12000001	50
chr11	12000001	15000001	16
chr11	15000001	18000001	34
chr11	18000001	21000001	32
chr11	21000001	24000001	43
chr11	24000001	27000001	87
chr11	27000001	30000001	79
chr11	30000001	33000001	80
chr11	33000001	36000001	80
chr11	36000001	39000001	21
chr11	39000001	42000001	0
chr11	42000001	45000001	0
chr11	45000001	48000001	0
chr11	48000001	51000001	0
chr11	51000001	54000001	0
chr11	54000001	57000001	0
chr11	57000001	60000001	0
chr11	60000001	63000001	0
chr11	63000001	66000001	0
chr11	66000001	69000001	0
chr11	69000001	72000001	0
chr11	72000001	75000001	27
chr11	75000001	78000001	86
chr11	78000001	81000001	64
chr11	81000001	84000001	52
chr11	84000001	87000001	104
chr11	87000001	90000001	44
chr11	90000001	93000001	66
chr11	93000001	96000001	51
chr11	96000001	99000001	92
chr11	99000001	102000001	39
chr11	102000001	105000001	26
chr11	105000001	108000001	62
chr11	108000001	111000001	55
chr11	111000001	114000001	70
chr11	114000001	117000001	40
chr11	117000001	120000001	52
chr11	120000001	123000001	76
chr11	123000001	126000001	65
chr11	126000001	129000001	30
chr11	129000001	132000001	68
chr11	132000001	135000001	82
chr11	135000001	138000001	57
chr11	138000001	141000001	72
chr11	141000001	144000001	96
chr11	144000001	147000001	51
chr11	147000001	150000001	41
chr11	150000001	153000001	53
chr11	153000001	156000001	69
chr11	156000001	159000001	8
chr11	159000001	162000001	6
chr11	162000001	165000001	15
chr11	165000001	168000001	62
chr11	168000001	171000001	12
chr11	171000001	174000001	16
chr11	174000001	177000001	21
chr11	177000001	177334939	0
chr12	1	3000001	11
chr12	3000001	6000001	14
chr12	6000001	9000001	11
chr12	9000001	12000001	24
chr12	12000001	15000001	40
chr12	15000001	18000001	40
chr12	18000001	21000001	26
chr12	21000001	24000001	22
chr12	24000001	27000001	24
chr12	27000001	30000001	14
chr12	30000001	33000001	81
chr12	33000001	36000001	76
chr12	36000001	39000001	59
chr12	39000001	42000001	23
chr12	42000001	45000001	56
chr12	45000001	48000001	58
chr12	48000001	51000001	56
chr12	51000001	54000001	54
chr12	54000001	57000001	89
chr12	57000001	60000001	89
chr12	60000001	63000001	37
chr12	63000001	66000001	96
chr12	66000001	69000001	84
chr12	69000001	72000001	74
chr12	72000001	75000001	43
chr12	75000001	78000001	43
chr12	78000001	81000001	90
chr12	81000001	84000001	86
chr12	84000001	87000001	116
chr12	87000001	90000001	72
chr12	90000001	93000001	81
chr12	93000001	96000001	90
chr12	96000001	99000001	71
chr12	99000001	102000001	120
chr12	102000001	105000001	45
chr12	105000001	108000001	79
chr12	108000001	111000001	64
chr12	111000001	114000001	52
chr12	114000001	117000001	84
chr12	117000001	120000001	67
chr12	120000001	123000001	81
chr12	123000001	126000001	80
chr12	126000001	129000001	37
chr12	129000001	132000001	92
chr12	132000001	135000001	43
chr12	135000001	138000001	68
chr12	138000001	141000001	121
chr12	141000001	144000001	79
chr12	144000001	147000001	48
chr12	147000001	150000001	45
chr12	150000001	153000001	68
chr12	153000001	156000001	100
chr12	156000001	159000001	36
chr12	159000001	162000001	0
chr12	162000001	165000001	36
chr12	165000001	168000001	17
chr12	168000001	171000001	13
chr12	171000001	171534477	0
chr13	1	3000001	24
chr13	3000001	6000001	59
chr13	6000001	9000001	80
chr13	9000001	12000001	59
chr13	12000001	15000001	36
chr13	15000001	18000001	63
chr13	18000001	21000001	67
chr13	21000001	24000001	72
chr13	24000001	27000001	96
chr13	27000001	30000001	101
chr13	30000001	33000001	85
chr13	33000001	36000001	55
chr13	36000001	39000001	50
chr13	39000001	42000001	93
chr13	42000001	45000001	48
chr13	45000001	48000001	71
chr13	48000001	51000001	73
chr13	51000001	54000001	89
chr13	54000001	57000001	84
chr13	57000001	60000001	100
chr13	60000001	63000001	46
chr13	63000001	66000001	65
chr13	66000001	69000001	63
chr13	69000001	72000001	98
chr13	72000001	75000001	59
chr13	75000001	78000001	78
chr13	78000001	81000001	66
chr13	81000001	84000001	37
chr13	84000001	87000001	65
chr13	87000001	90000001	84
chr13	90000001	93000001	85
chr13	93000001	96000001	84
chr13	96000001	99000001	38
chr13	99000001	102000001	51
chr13	102000001	105000001	58
chr13	105000001	108000001	72
chr13	108000001	111000001	75
chr13	111000001	114000001	60
chr13	114000001	117000001	100
chr13	117000001	120000001	43
chr13	120000001	123000001	59
chr13	123000001	126000001	54
chr13	126000001	129000001	76
chr13	129000001	132000001	76
chr13	132000001	135000001	66
chr13	135000001	138000001	70
chr13	138000001	141000001	64
chr13	141000001	144000001	75
chr13	144000001	147000001	50
chr13	147000001	150000001	101
chr13	150000001	153000001	62
chr13	153000001	156000001	5
chr13	156000001	159000001	26
chr13	159000001	162000001	2
chr13	162000001	165000001	6
chr13	165000001	168000001	14
chr13	168000001	168803194	0
chr14	1	3000001	18
chr14	3000001	6000001	25
chr14	6000001	9000001	60
chr14	9000001	12000001	64
chr14	12000001	15000001	73
chr14	15000001	18000001	86
chr14	18000001	21000001	88
chr14	21000001	24000001	86
chr14	24000001	27000001	54
chr14	27000001	30000001	51
chr14	30000001	33000001	64
chr14	33000001	36000001	100
chr14	36000001	39000001	65
chr14	39000001	42000001	67
chr14	42000001	45000001	42
chr14	45000001	48000001	25
chr14	48000001	51000001	43
chr14	51000001	54000001	61
chr14	54000001	57000001	38
chr14	57000001	60000001	76
chr14	60000001	63000001	50
chr14	63000001	66000001	64
chr14	66000001	69000001	68
chr14	69000001	72000001	53
chr14	72000001	75000001	46
chr14	75000001	78000001	39
chr14	78000001	81000001	102
chr14	81000001	84000001	32
chr14	84000001	87000001	36
chr14	87000001	90000001	52
chr14	90000001	93000001	85
chr14	93000001	96000001	61
chr14	96000001	99000001	74
chr14	99000001	102000001	83
chr14	102000001	105000001	66
chr14	105000001	108000001	63
chr14	108000001	111000001	64
chr14	111000001	114000001	40
chr14	114000001	117000001	88
chr14	117000001	120000001	104
chr14	120000001	123000001	71
chr14	123000001	126000001	92
chr14	126000001	129000001	73
chr14	129000001	132000001	73
chr14	132000001	135000001	89
chr14	135000001	138000001	29
chr14	138000001	141000001	33
chr14	141000001	144000001	42
chr14	144000001	147000001	33
chr14	147000001	148273249	26
chr15	1	3000001	26
chr15	3000001	6000001	26
chr15	6000001	9000001	7
chr15	9000001	12000001	0
chr15	12000001	15000001	15
chr15	15000001	18000001	87
chr15	18000001	21000001	122
chr15	21000001	24000001	58
chr15	24000001	27000001	70
chr15	27000001	30000001	71
chr15	30000001	33000001	92
chr15	33000001	36000001	83
chr15	36000001	39000001	72
chr15	39000001	42000001	83
chr15	42000001	45000001	67
chr15	45000001	48000001	72
chr15	48000001	51000001	74
chr15	51000001	54000001	87
chr15	54000001	57000001	79
chr15	57000001	60000001	35
chr15	60000001	63000001	67
chr15	63000001	66000001	80
chr15	66000001	69000001	70
chr15	69000001	72000001	18
chr15	72000001	75000001	96
chr15	75000001	78000001	100
chr15	78000001	81000001	115
chr15	81000001	84000001	95
chr15	84000001	87000001	57
chr15	87000001	90000001	85
chr15	90000001	93000001	82
chr15	93000001	96000001	109
chr15	96000001	99000001	54
chr15	99000001	102000001	49
chr15	102000001	105000001	49
chr15	105000001	108000001	84
chr15	108000001	111000001	77
chr15	111000001	114000001	84
chr15	114000001	117000001	72
chr15	117000001	120000001	53
chr15	120000001	122945380	64

## Sheet: Fig1f
chr	start	end	value
chr1	1	3000001	73
chr1	3000001	6000001	13
chr1	6000001	9000001	9
chr1	9000001	12000001	37
chr1	12000001	15000001	25
chr1	15000001	18000001	3
chr1	18000001	21000001	20
chr1	21000001	24000001	15
chr1	24000001	27000001	5
chr1	27000001	30000001	20
chr1	30000001	33000001	30
chr1	33000001	36000001	43
chr1	36000001	39000001	52
chr1	39000001	42000001	33
chr1	42000001	45000001	33
chr1	45000001	48000001	39
chr1	48000001	51000001	68
chr1	51000001	54000001	88
chr1	54000001	57000001	72
chr1	57000001	60000001	80
chr1	60000001	63000001	83
chr1	63000001	66000001	57
chr1	66000001	69000001	49
chr1	69000001	72000001	36
chr1	72000001	75000001	63
chr1	75000001	78000001	62
chr1	78000001	81000001	32
chr1	81000001	84000001	64
chr1	84000001	87000001	69
chr1	87000001	90000001	59
chr1	90000001	93000001	31
chr1	93000001	96000001	64
chr1	96000001	99000001	39
chr1	99000001	102000001	34
chr1	102000001	105000001	50
chr1	105000001	108000001	61
chr1	108000001	111000001	25
chr1	111000001	114000001	51
chr1	114000001	117000001	31
chr1	117000001	120000001	36
chr1	120000001	123000001	63
chr1	123000001	126000001	36
chr1	126000001	129000001	30
chr1	129000001	132000001	54
chr1	132000001	135000001	43
chr1	135000001	138000001	54
chr1	138000001	141000001	45
chr1	141000001	144000001	57
chr1	144000001	147000001	89
chr1	147000001	150000001	62
chr1	150000001	153000001	79
chr1	153000001	156000001	65
chr1	156000001	159000001	46
chr1	159000001	162000001	68
chr1	162000001	165000001	50
chr1	165000001	168000001	79
chr1	168000001	171000001	83
chr1	171000001	174000001	78
chr1	174000001	177000001	77
chr1	177000001	180000001	58
chr1	180000001	183000001	48
chr1	183000001	186000001	60
chr1	186000001	189000001	67
chr1	189000001	192000001	38
chr1	192000001	195000001	55
chr1	195000001	198000001	84
chr1	198000001	201000001	55
chr1	201000001	204000001	78
chr1	204000001	207000001	67
chr1	207000001	210000001	63
chr1	210000001	213000001	72
chr1	213000001	216000001	76
chr1	216000001	219000001	87
chr1	219000001	222000001	74
chr1	222000001	225000001	62
chr1	225000001	228000001	79
chr1	228000001	231000001	35
chr1	231000001	234000001	54
chr1	234000001	237000001	79
chr1	237000001	240000001	82
chr1	240000001	243000001	64
chr1	243000001	246000001	82
chr1	246000001	249000001	59
chr1	249000001	252000001	78
chr1	252000001	255000001	37
chr1	255000001	258000001	78
chr1	258000001	261000001	49
chr1	261000001	264000001	86
chr1	264000001	267000001	93
chr1	267000001	270000001	82
chr1	270000001	273000001	35
chr1	273000001	276000001	51
chr1	276000001	279000001	13
chr1	279000001	282000001	13
chr1	282000001	285000001	53
chr1	285000001	288000001	23
chr1	288000001	291000001	26
chr1	291000001	294000001	50
chr1	294000001	297000001	6
chr1	297000001	300000001	2
chr1	300000001	303000001	8
chr1	303000001	306000001	21
chr1	306000001	309000001	5
chr1	309000001	312000001	7
chr1	312000001	315000001	26
chr1	315000001	318000001	19
chr1	318000001	321000001	39
chr1	321000001	324000001	40
chr1	324000001	327000001	18
chr1	327000001	330000001	68
chr1	330000001	333000001	8
chr1	333000001	336000001	10
chr1	336000001	336926639	0
chr2	1	3000001	0
chr2	3000001	6000001	44
chr2	6000001	9000001	9
chr2	9000001	12000001	10
chr2	12000001	15000001	14
chr2	15000001	18000001	16
chr2	18000001	21000001	2
chr2	21000001	24000001	24
chr2	24000001	27000001	21
chr2	27000001	30000001	17
chr2	30000001	33000001	38
chr2	33000001	36000001	20
chr2	36000001	39000001	9
chr2	39000001	42000001	9
chr2	42000001	45000001	6
chr2	45000001	48000001	6
chr2	48000001	51000001	34
chr2	51000001	54000001	20
chr2	54000001	57000001	13
chr2	57000001	60000001	16
chr2	60000001	63000001	29
chr2	63000001	66000001	59
chr2	66000001	69000001	104
chr2	69000001	72000001	64
chr2	72000001	75000001	76
chr2	75000001	78000001	62
chr2	78000001	81000001	51
chr2	81000001	84000001	87
chr2	84000001	87000001	27
chr2	87000001	90000001	29
chr2	90000001	93000001	42
chr2	93000001	96000001	25
chr2	96000001	99000001	29
chr2	99000001	102000001	38
chr2	102000001	105000001	69
chr2	105000001	108000001	8
chr2	108000001	111000001	25
chr2	111000001	114000001	42
chr2	114000001	117000001	29
chr2	117000001	120000001	38
chr2	120000001	123000001	47
chr2	123000001	126000001	44
chr2	126000001	129000001	49
chr2	129000001	132000001	40
chr2	132000001	135000001	30
chr2	135000001	138000001	73
chr2	138000001	141000001	87
chr2	141000001	144000001	77
chr2	144000001	147000001	46
chr2	147000001	150000001	47
chr2	150000001	153000001	95
chr2	153000001	156000001	52
chr2	156000001	159000001	60
chr2	159000001	162000001	70
chr2	162000001	165000001	86
chr2	165000001	168000001	55
chr2	168000001	171000001	66
chr2	171000001	174000001	76
chr2	174000001	177000001	89
chr2	177000001	180000001	75
chr2	180000001	183000001	67
chr2	183000001	186000001	69
chr2	186000001	189000001	54
chr2	189000001	192000001	52
chr2	192000001	195000001	91
chr2	195000001	198000001	88
chr2	198000001	201000001	96
chr2	201000001	204000001	61
chr2	204000001	207000001	51
chr2	207000001	210000001	55
chr2	210000001	213000001	68
chr2	213000001	216000001	59
chr2	216000001	219000001	95
chr2	219000001	222000001	116
chr2	222000001	225000001	86
chr2	225000001	228000001	91
chr2	228000001	231000001	83
chr2	231000001	234000001	73
chr2	234000001	237000001	82
chr2	237000001	240000001	47
chr2	240000001	243000001	57
chr2	243000001	246000001	86
chr2	246000001	249000001	49
chr2	249000001	252000001	58
chr2	252000001	255000001	67
chr2	255000001	258000001	65
chr2	258000001	261000001	81
chr2	261000001	264000001	86
chr2	264000001	267000001	64
chr2	267000001	270000001	43
chr2	270000001	273000001	54
chr2	273000001	276000001	25
chr2	276000001	279000001	6
chr2	279000001	282000001	40
chr2	282000001	282168575	0
chr3	1	3000001	37
chr3	3000001	6000001	36
chr3	6000001	9000001	17
chr3	9000001	12000001	10
chr3	12000001	15000001	49
chr3	15000001	18000001	4
chr3	18000001	21000001	26
chr3	21000001	24000001	16
chr3	24000001	27000001	47
chr3	27000001	30000001	58
chr3	30000001	33000001	58
chr3	33000001	36000001	53
chr3	36000001	39000001	56
chr3	39000001	42000001	72
chr3	42000001	45000001	101
chr3	45000001	48000001	66
chr3	48000001	51000001	57
chr3	51000001	54000001	43
chr3	54000001	57000001	57
chr3	57000001	60000001	67
chr3	60000001	63000001	62
chr3	63000001	66000001	64
chr3	66000001	69000001	75
chr3	69000001	72000001	38
chr3	72000001	75000001	89
chr3	75000001	78000001	50
chr3	78000001	81000001	53
chr3	81000001	84000001	52
chr3	84000001	87000001	68
chr3	87000001	90000001	75
chr3	90000001	93000001	51
chr3	93000001	96000001	49
chr3	96000001	99000001	57
chr3	99000001	102000001	61
chr3	102000001	105000001	73
chr3	105000001	108000001	84
chr3	108000001	111000001	57
chr3	111000001	114000001	76
chr3	114000001	117000001	59
chr3	117000001	120000001	73
chr3	120000001	123000001	35
chr3	123000001	126000001	55
chr3	126000001	129000001	59
chr3	129000001	132000001	39
chr3	132000001	135000001	39
chr3	135000001	138000001	40
chr3	138000001	141000001	48
chr3	141000001	144000001	46
chr3	144000001	147000001	66
chr3	147000001	150000001	72
chr3	150000001	153000001	76
chr3	153000001	156000001	83
chr3	156000001	159000001	62
chr3	159000001	162000001	14
chr3	162000001	165000001	39
chr3	165000001	168000001	14
chr3	168000001	171000001	70
chr3	171000001	174000001	58
chr3	174000001	177000001	54
chr3	177000001	180000001	25
chr3	180000001	183000001	82
chr3	183000001	186000001	57
chr3	186000001	189000001	62
chr3	189000001	192000001	79
chr3	192000001	195000001	74
chr3	195000001	198000001	70
chr3	198000001	201000001	70
chr3	201000001	204000001	75
chr3	204000001	207000001	69
chr3	207000001	210000001	43
chr3	210000001	213000001	71
chr3	213000001	216000001	46
chr3	216000001	219000001	78
chr3	219000001	222000001	69
chr3	222000001	225000001	56
chr3	225000001	228000001	111
chr3	228000001	231000001	71
chr3	231000001	234000001	61
chr3	234000001	237000001	90
chr3	237000001	240000001	52
chr3	240000001	243000001	44
chr3	243000001	246000001	13
chr3	246000001	249000001	8
chr3	249000001	252000001	29
chr3	252000001	255000001	18
chr3	255000001	258000001	38
chr3	258000001	261000001	58
chr3	261000001	264000001	50
chr3	264000001	267000001	43
chr3	267000001	270000001	34
chr3	270000001	273000001	37
chr3	273000001	273085858	2
chr4	1	3000001	35
chr4	3000001	6000001	17
chr4	6000001	9000001	29
chr4	9000001	12000001	22
chr4	12000001	15000001	41
chr4	15000001	18000001	28
chr4	18000001	21000001	20
chr4	21000001	24000001	7
chr4	24000001	27000001	22
chr4	27000001	30000001	54
chr4	30000001	33000001	31
chr4	33000001	36000001	35
chr4	36000001	39000001	18
chr4	39000001	42000001	29
chr4	42000001	45000001	17
chr4	45000001	48000001	11
chr4	48000001	51000001	90
chr4	51000001	54000001	77
chr4	54000001	57000001	54
chr4	57000001	60000001	41
chr4	60000001	63000001	54
chr4	63000001	66000001	58
chr4	66000001	69000001	94
chr4	69000001	72000001	43
chr4	72000001	75000001	31
chr4	75000001	78000001	54
chr4	78000001	81000001	43
chr4	81000001	84000001	52
chr4	84000001	87000001	73
chr4	87000001	90000001	84
chr4	90000001	93000001	48
chr4	93000001	96000001	72
chr4	96000001	99000001	67
chr4	99000001	102000001	62
chr4	102000001	105000001	44
chr4	105000001	108000001	74
chr4	108000001	111000001	67
chr4	111000001	114000001	49
chr4	114000001	117000001	37
chr4	117000001	120000001	36
chr4	120000001	123000001	81
chr4	123000001	126000001	40
chr4	126000001	129000001	60
chr4	129000001	132000001	40
chr4	132000001	135000001	61
chr4	135000001	138000001	26
chr4	138000001	141000001	53
chr4	141000001	144000001	35
chr4	144000001	147000001	43
chr4	147000001	150000001	10
chr4	150000001	153000001	35
chr4	153000001	156000001	57
chr4	156000001	159000001	38
chr4	159000001	162000001	44
chr4	162000001	165000001	73
chr4	165000001	168000001	44
chr4	168000001	171000001	53
chr4	171000001	174000001	64
chr4	174000001	177000001	22
chr4	177000001	180000001	64
chr4	180000001	183000001	57
chr4	183000001	186000001	54
chr4	186000001	189000001	57
chr4	189000001	192000001	46
chr4	192000001	195000001	50
chr4	195000001	198000001	66
chr4	198000001	201000001	68
chr4	201000001	204000001	76
chr4	204000001	207000001	60
chr4	207000001	210000001	51
chr4	210000001	213000001	63
chr4	213000001	216000001	57
chr4	216000001	219000001	35
chr4	219000001	222000001	25
chr4	222000001	223221884	18
chr5	1	3000001	45
chr5	3000001	6000001	40
chr5	6000001	9000001	34
chr5	9000001	12000001	33
chr5	12000001	15000001	10
chr5	15000001	18000001	8
chr5	18000001	21000001	1
chr5	21000001	24000001	10
chr5	24000001	27000001	12
chr5	27000001	30000001	27
chr5	30000001	33000001	66
chr5	33000001	36000001	44
chr5	36000001	39000001	58
chr5	39000001	42000001	74
chr5	42000001	45000001	101
chr5	45000001	48000001	33
chr5	48000001	51000001	70
chr5	51000001	54000001	70
chr5	54000001	57000001	33
chr5	57000001	60000001	76
chr5	60000001	63000001	45
chr5	63000001	66000001	53
chr5	66000001	69000001	16
chr5	69000001	72000001	23
chr5	72000001	75000001	51
chr5	75000001	78000001	69
chr5	78000001	81000001	27
chr5	81000001	84000001	25
chr5	84000001	87000001	35
chr5	87000001	90000001	67
chr5	90000001	93000001	47
chr5	93000001	96000001	44
chr5	96000001	99000001	32
chr5	99000001	102000001	61
chr5	102000001	105000001	40
chr5	105000001	108000001	39
chr5	108000001	111000001	28
chr5	111000001	114000001	65
chr5	114000001	117000001	68
chr5	117000001	120000001	62
chr5	120000001	123000001	61
chr5	123000001	126000001	40
chr5	126000001	129000001	52
chr5	129000001	132000001	63
chr5	132000001	135000001	37
chr5	135000001	138000001	37
chr5	138000001	141000001	52
chr5	141000001	144000001	41
chr5	144000001	147000001	19
chr5	147000001	150000001	32
chr5	150000001	153000001	41
chr5	153000001	156000001	68
chr5	156000001	159000001	56
chr5	159000001	162000001	65
chr5	162000001	165000001	64
chr5	165000001	168000001	49
chr5	168000001	171000001	53
chr5	171000001	174000001	59
chr5	174000001	177000001	41
chr5	177000001	180000001	44
chr5	180000001	183000001	65
chr5	183000001	186000001	75
chr5	186000001	189000001	46
chr5	189000001	192000001	53
chr5	192000001	195000001	76
chr5	195000001	198000001	24
chr5	198000001	201000001	41
chr5	201000001	204000001	21
chr5	204000001	207000001	8
chr5	207000001	210000001	10
chr5	210000001	213000001	42
chr5	213000001	216000001	14
chr5	216000001	217491895	14
chr6	1	3000001	12
chr6	3000001	6000001	17
chr6	6000001	9000001	12
chr6	9000001	12000001	41
chr6	12000001	15000001	26
chr6	15000001	18000001	20
chr6	18000001	21000001	16
chr6	21000001	24000001	17
chr6	24000001	27000001	41
chr6	27000001	30000001	58
chr6	30000001	33000001	18
chr6	33000001	36000001	12
chr6	36000001	39000001	30
chr6	39000001	42000001	43
chr6	42000001	45000001	41
chr6	45000001	48000001	51
chr6	48000001	51000001	88
chr6	51000001	54000001	62
chr6	54000001	57000001	55
chr6	57000001	60000001	60
chr6	60000001	63000001	42
chr6	63000001	66000001	78
chr6	66000001	69000001	52
chr6	69000001	72000001	59
chr6	72000001	75000001	97
chr6	75000001	78000001	77
chr6	78000001	81000001	51
chr6	81000001	84000001	57
chr6	84000001	87000001	46
chr6	87000001	90000001	52
chr6	90000001	93000001	57
chr6	93000001	96000001	54
chr6	96000001	99000001	39
chr6	99000001	102000001	52
chr6	102000001	105000001	75
chr6	105000001	108000001	24
chr6	108000001	111000001	36
chr6	111000001	114000001	63
chr6	114000001	117000001	17
chr6	117000001	120000001	67
chr6	120000001	123000001	45
chr6	123000001	126000001	53
chr6	126000001	129000001	61
chr6	129000001	132000001	44
chr6	132000001	135000001	68
chr6	135000001	138000001	72
chr6	138000001	141000001	49
chr6	141000001	144000001	62
chr6	144000001	147000001	59
chr6	147000001	150000001	65
chr6	150000001	153000001	41
chr6	153000001	156000001	15
chr6	156000001	159000001	67
chr6	159000001	162000001	69
chr6	162000001	165000001	36
chr6	165000001	168000001	67
chr6	168000001	171000001	76
chr6	171000001	174000001	49
chr6	174000001	177000001	60
chr6	177000001	180000001	32
chr6	180000001	183000001	61
chr6	183000001	186000001	68
chr6	186000001	189000001	33
chr6	189000001	192000001	74
chr6	192000001	195000001	30
chr6	195000001	198000001	18
chr6	198000001	201000001	42
chr6	201000001	204000001	39
chr6	204000001	207000001	55
chr6	207000001	210000001	24
chr6	210000001	213000001	30
chr6	213000001	216000001	3
chr6	216000001	217078568	1
chr7	1	3000001	16
chr7	3000001	6000001	14
chr7	6000001	9000001	22
chr7	9000001	12000001	63
chr7	12000001	15000001	51
chr7	15000001	18000001	4
chr7	18000001	21000001	26
chr7	21000001	24000001	14
chr7	24000001	27000001	97
chr7	27000001	30000001	79
chr7	30000001	33000001	111
chr7	33000001	36000001	58
chr7	36000001	39000001	55
chr7	39000001	42000001	68
chr7	42000001	45000001	60
chr7	45000001	48000001	72
chr7	48000001	51000001	45
chr7	51000001	54000001	57
chr7	54000001	57000001	66
chr7	57000001	60000001	45
chr7	60000001	63000001	68
chr7	63000001	66000001	90
chr7	66000001	69000001	76
chr7	69000001	72000001	98
chr7	72000001	75000001	74
chr7	75000001	78000001	90
chr7	78000001	81000001	43
chr7	81000001	84000001	42
chr7	84000001	87000001	100
chr7	87000001	90000001	62
chr7	90000001	93000001	74
chr7	93000001	96000001	86
chr7	96000001	99000001	66
chr7	99000001	102000001	59
chr7	102000001	105000001	58
chr7	105000001	108000001	56
chr7	108000001	111000001	45
chr7	111000001	114000001	51
chr7	114000001	117000001	69
chr7	117000001	120000001	56
chr7	120000001	123000001	66
chr7	123000001	126000001	34
chr7	126000001	129000001	47
chr7	129000001	132000001	38
chr7	132000001	135000001	58
chr7	135000001	138000001	38
chr7	138000001	141000001	60
chr7	141000001	144000001	21
chr7	144000001	147000001	36
chr7	147000001	150000001	31
chr7	150000001	153000001	74
chr7	153000001	156000001	79
chr7	156000001	159000001	67
chr7	159000001	162000001	86
chr7	162000001	165000001	78
chr7	165000001	168000001	84
chr7	168000001	171000001	57
chr7	171000001	174000001	63
chr7	174000001	177000001	81
chr7	177000001	180000001	47
chr7	180000001	183000001	65
chr7	183000001	186000001	80
chr7	186000001	189000001	92
chr7	189000001	192000001	55
chr7	192000001	195000001	17
chr7	195000001	198000001	55
chr7	198000001	201000001	15
chr7	201000001	204000001	34
chr7	204000001	204210641	0
chr8	1	3000001	31
chr8	3000001	6000001	33
chr8	6000001	9000001	29
chr8	9000001	12000001	31
chr8	12000001	15000001	11
chr8	15000001	18000001	33
chr8	18000001	21000001	38
chr8	21000001	24000001	31
chr8	24000001	27000001	82
chr8	27000001	30000001	94
chr8	30000001	33000001	95
chr8	33000001	36000001	26
chr8	36000001	39000001	57
chr8	39000001	42000001	72
chr8	42000001	45000001	34
chr8	45000001	48000001	46
chr8	48000001	51000001	49
chr8	51000001	54000001	75
chr8	54000001	57000001	53
chr8	57000001	60000001	60
chr8	60000001	63000001	44
chr8	63000001	66000001	17
chr8	66000001	69000001	46
chr8	69000001	72000001	33
chr8	72000001	75000001	47
chr8	75000001	78000001	39
chr8	78000001	81000001	67
chr8	81000001	84000001	44
chr8	84000001	87000001	50
chr8	87000001	90000001	30
chr8	90000001	93000001	20
chr8	93000001	96000001	50
chr8	96000001	99000001	57
chr8	99000001	102000001	73
chr8	102000001	105000001	43
chr8	105000001	108000001	64
chr8	108000001	111000001	55
chr8	111000001	114000001	34
chr8	114000001	117000001	90
chr8	117000001	120000001	41
chr8	120000001	123000001	75
chr8	123000001	126000001	35
chr8	126000001	129000001	41
chr8	129000001	132000001	54
chr8	132000001	135000001	28
chr8	135000001	138000001	38
chr8	138000001	141000001	94
chr8	141000001	144000001	90
chr8	144000001	147000001	87
chr8	147000001	150000001	31
chr8	150000001	153000001	63
chr8	153000001	156000001	60
chr8	156000001	159000001	29
chr8	159000001	162000001	30
chr8	162000001	165000001	65
chr8	165000001	168000001	59
chr8	168000001	171000001	71
chr8	171000001	174000001	64
chr8	174000001	177000001	51
chr8	177000001	180000001	20
chr8	180000001	183000001	67
chr8	183000001	186000001	17
chr8	186000001	189000001	30
chr8	189000001	192000001	24
chr8	192000001	193972626	0
chr9	1	3000001	33
chr9	3000001	6000001	77
chr9	6000001	9000001	81
chr9	9000001	12000001	62
chr9	12000001	15000001	61
chr9	15000001	18000001	47
chr9	18000001	21000001	48
chr9	21000001	24000001	55
chr9	24000001	27000001	40
chr9	27000001	30000001	50
chr9	30000001	33000001	46
chr9	33000001	36000001	54
chr9	36000001	39000001	63
chr9	39000001	42000001	69
chr9	42000001	45000001	53
chr9	45000001	48000001	69
chr9	48000001	51000001	33
chr9	51000001	54000001	31
chr9	54000001	57000001	58
chr9	57000001	60000001	51
chr9	60000001	63000001	41
chr9	63000001	66000001	71
chr9	66000001	69000001	72
chr9	69000001	72000001	55
chr9	72000001	75000001	79
chr9	75000001	78000001	26
chr9	78000001	81000001	59
chr9	81000001	84000001	59
chr9	84000001	87000001	73
chr9	87000001	90000001	63
chr9	90000001	93000001	59
chr9	93000001	96000001	91
chr9	96000001	99000001	79
chr9	99000001	102000001	37
chr9	102000001	105000001	78
chr9	105000001	108000001	46
chr9	108000001	111000001	63
chr9	111000001	114000001	48
chr9	114000001	117000001	35
chr9	117000001	120000001	31
chr9	120000001	123000001	15
chr9	123000001	126000001	42
chr9	126000001	129000001	53
chr9	129000001	132000001	43
chr9	132000001	135000001	34
chr9	135000001	138000001	45
chr9	138000001	141000001	67
chr9	141000001	144000001	51
chr9	144000001	147000001	75
chr9	147000001	150000001	70
chr9	150000001	153000001	89
chr9	153000001	156000001	77
chr9	156000001	159000001	57
chr9	159000001	162000001	55
chr9	162000001	165000001	52
chr9	165000001	168000001	72
chr9	168000001	171000001	56
chr9	171000001	174000001	16
chr9	174000001	177000001	23
chr9	177000001	180000001	39
chr9	180000001	183000001	1
chr9	183000001	183443147	0
chr10	1	3000001	34
chr10	3000001	6000001	8
chr10	6000001	9000001	27
chr10	9000001	12000001	8
chr10	12000001	15000001	41
chr10	15000001	18000001	35
chr10	18000001	21000001	35
chr10	21000001	24000001	72
chr10	24000001	27000001	75
chr10	27000001	30000001	82
chr10	30000001	33000001	74
chr10	33000001	36000001	50
chr10	36000001	39000001	54
chr10	39000001	42000001	51
chr10	42000001	45000001	58
chr10	45000001	48000001	84
chr10	48000001	51000001	44
chr10	51000001	54000001	53
chr10	54000001	57000001	53
chr10	57000001	60000001	32
chr10	60000001	63000001	40
chr10	63000001	66000001	61
chr10	66000001	69000001	37
chr10	69000001	72000001	30
chr10	72000001	75000001	57
chr10	75000001	78000001	105
chr10	78000001	81000001	69
chr10	81000001	84000001	34
chr10	84000001	87000001	13
chr10	87000001	90000001	37
chr10	90000001	93000001	25
chr10	93000001	96000001	37
chr10	96000001	99000001	56
chr10	99000001	102000001	41
chr10	102000001	105000001	59
chr10	105000001	108000001	56
chr10	108000001	111000001	60
chr10	111000001	114000001	47
chr10	114000001	117000001	67
chr10	117000001	120000001	36
chr10	120000001	123000001	71
chr10	123000001	126000001	58
chr10	126000001	129000001	79
chr10	129000001	132000001	50
chr10	132000001	135000001	51
chr10	135000001	138000001	67
chr10	138000001	141000001	80
chr10	141000001	144000001	69
chr10	144000001	147000001	99
chr10	147000001	150000001	56
chr10	150000001	153000001	54
chr10	153000001	156000001	27
chr10	156000001	159000001	59
chr10	159000001	162000001	89
chr10	162000001	165000001	55
chr10	165000001	168000001	24
chr10	168000001	171000001	22
chr10	171000001	174000001	20
chr10	174000001	177000001	2
chr10	177000001	178569637	16
chr11	1	3000001	24
chr11	3000001	6000001	48
chr11	6000001	9000001	36
chr11	9000001	12000001	34
chr11	12000001	15000001	21
chr11	15000001	18000001	26
chr11	18000001	21000001	26
chr11	21000001	24000001	34
chr11	24000001	27000001	83
chr11	27000001	30000001	66
chr11	30000001	33000001	83
chr11	33000001	36000001	80
chr11	36000001	39000001	87
chr11	39000001	42000001	26
chr11	42000001	45000001	75
chr11	45000001	48000001	51
chr11	48000001	51000001	58
chr11	51000001	54000001	55
chr11	54000001	57000001	76
chr11	57000001	60000001	73
chr11	60000001	63000001	35
chr11	63000001	66000001	63
chr11	66000001	69000001	63
chr11	69000001	72000001	62
chr11	72000001	75000001	82
chr11	75000001	78000001	50
chr11	78000001	81000001	44
chr11	81000001	84000001	65
chr11	84000001	87000001	61
chr11	87000001	90000001	22
chr11	90000001	93000001	43
chr11	93000001	96000001	37
chr11	96000001	99000001	68
chr11	99000001	102000001	32
chr11	102000001	105000001	13
chr11	105000001	108000001	90
chr11	108000001	111000001	42
chr11	111000001	114000001	57
chr11	114000001	117000001	64
chr11	117000001	120000001	43
chr11	120000001	123000001	72
chr11	123000001	126000001	49
chr11	126000001	129000001	24
chr11	129000001	132000001	45
chr11	132000001	135000001	44
chr11	135000001	138000001	64
chr11	138000001	141000001	62
chr11	141000001	144000001	63
chr11	144000001	147000001	37
chr11	147000001	150000001	34
chr11	150000001	153000001	46
chr11	153000001	156000001	76
chr11	156000001	159000001	13
chr11	159000001	162000001	9
chr11	162000001	165000001	10
chr11	165000001	168000001	49
chr11	168000001	171000001	9
chr11	171000001	174000001	20
chr11	174000001	177000001	17
chr11	177000001	177334939	1
chr12	1	3000001	9
chr12	3000001	6000001	28
chr12	6000001	9000001	12
chr12	9000001	12000001	22
chr12	12000001	15000001	33
chr12	15000001	18000001	36
chr12	18000001	21000001	33
chr12	21000001	24000001	25
chr12	24000001	27000001	21
chr12	27000001	30000001	10
chr12	30000001	33000001	58
chr12	33000001	36000001	60
chr12	36000001	39000001	40
chr12	39000001	42000001	32
chr12	42000001	45000001	48
chr12	45000001	48000001	60
chr12	48000001	51000001	41
chr12	51000001	54000001	66
chr12	54000001	57000001	85
chr12	57000001	60000001	60
chr12	60000001	63000001	52
chr12	63000001	66000001	82
chr12	66000001	69000001	44
chr12	69000001	72000001	60
chr12	72000001	75000001	42
chr12	75000001	78000001	30
chr12	78000001	81000001	89
chr12	81000001	84000001	87
chr12	84000001	87000001	100
chr12	87000001	90000001	88
chr12	90000001	93000001	44
chr12	93000001	96000001	73
chr12	96000001	99000001	76
chr12	99000001	102000001	95
chr12	102000001	105000001	41
chr12	105000001	108000001	79
chr12	108000001	111000001	50
chr12	111000001	114000001	59
chr12	114000001	117000001	63
chr12	117000001	120000001	53
chr12	120000001	123000001	77
chr12	123000001	126000001	76
chr12	126000001	129000001	46
chr12	129000001	132000001	62
chr12	132000001	135000001	50
chr12	135000001	138000001	50
chr12	138000001	141000001	100
chr12	141000001	144000001	55
chr12	144000001	147000001	43
chr12	147000001	150000001	34
chr12	150000001	153000001	62
chr12	153000001	156000001	75
chr12	156000001	159000001	35
chr12	159000001	162000001	7
chr12	162000001	165000001	22
chr12	165000001	168000001	6
chr12	168000001	171000001	23
chr12	171000001	171534477	0
chr13	1	3000001	24
chr13	3000001	6000001	44
chr13	6000001	9000001	91
chr13	9000001	12000001	42
chr13	12000001	15000001	32
chr13	15000001	18000001	47
chr13	18000001	21000001	52
chr13	21000001	24000001	64
chr13	24000001	27000001	90
chr13	27000001	30000001	91
chr13	30000001	33000001	82
chr13	33000001	36000001	62
chr13	36000001	39000001	48
chr13	39000001	42000001	81
chr13	42000001	45000001	49
chr13	45000001	48000001	54
chr13	48000001	51000001	44
chr13	51000001	54000001	66
chr13	54000001	57000001	84
chr13	57000001	60000001	83
chr13	60000001	63000001	48
chr13	63000001	66000001	61
chr13	66000001	69000001	52
chr13	69000001	72000001	69
chr13	72000001	75000001	60
chr13	75000001	78000001	68
chr13	78000001	81000001	83
chr13	81000001	84000001	53
chr13	84000001	87000001	66
chr13	87000001	90000001	84
chr13	90000001	93000001	75
chr13	93000001	96000001	68
chr13	96000001	99000001	57
chr13	99000001	102000001	49
chr13	102000001	105000001	57
chr13	105000001	108000001	72
chr13	108000001	111000001	45
chr13	111000001	114000001	50
chr13	114000001	117000001	84
chr13	117000001	120000001	54
chr13	120000001	123000001	37
chr13	123000001	126000001	42
chr13	126000001	129000001	64
chr13	129000001	132000001	75
chr13	132000001	135000001	37
chr13	135000001	138000001	76
chr13	138000001	141000001	46
chr13	141000001	144000001	75
chr13	144000001	147000001	61
chr13	147000001	150000001	95
chr13	150000001	153000001	59
chr13	153000001	156000001	10
chr13	156000001	159000001	17
chr13	159000001	162000001	1
chr13	162000001	165000001	1
chr13	165000001	168000001	13
chr13	168000001	168803194	1
chr14	1	3000001	30
chr14	3000001	6000001	21
chr14	6000001	9000001	60
chr14	9000001	12000001	63
chr14	12000001	15000001	53
chr14	15000001	18000001	79
chr14	18000001	21000001	74
chr14	21000001	24000001	81
chr14	24000001	27000001	65
chr14	27000001	30000001	32
chr14	30000001	33000001	41
chr14	33000001	36000001	95
chr14	36000001	39000001	54
chr14	39000001	42000001	58
chr14	42000001	45000001	37
chr14	45000001	48000001	25
chr14	48000001	51000001	50
chr14	51000001	54000001	42
chr14	54000001	57000001	47
chr14	57000001	60000001	58
chr14	60000001	63000001	53
chr14	63000001	66000001	61
chr14	66000001	69000001	74
chr14	69000001	72000001	38
chr14	72000001	75000001	53
chr14	75000001	78000001	37
chr14	78000001	81000001	50
chr14	81000001	84000001	30
chr14	84000001	87000001	25
chr14	87000001	90000001	55
chr14	90000001	93000001	71
chr14	93000001	96000001	55
chr14	96000001	99000001	86
chr14	99000001	102000001	53
chr14	102000001	105000001	76
chr14	105000001	108000001	67
chr14	108000001	111000001	69
chr14	111000001	114000001	34
chr14	114000001	117000001	82
chr14	117000001	120000001	79
chr14	120000001	123000001	82
chr14	123000001	126000001	90
chr14	126000001	129000001	61
chr14	129000001	132000001	56
chr14	132000001	135000001	79
chr14	135000001	138000001	30
chr14	138000001	141000001	12
chr14	141000001	144000001	36
chr14	144000001	147000001	45
chr14	147000001	148273249	22
chr15	1	3000001	19
chr15	3000001	6000001	25
chr15	6000001	9000001	20
chr15	9000001	12000001	2
chr15	12000001	15000001	11
chr15	15000001	18000001	64
chr15	18000001	21000001	91
chr15	21000001	24000001	43
chr15	24000001	27000001	80
chr15	27000001	30000001	51
chr15	30000001	33000001	55
chr15	33000001	36000001	82
chr15	36000001	39000001	72
chr15	39000001	42000001	91
chr15	42000001	45000001	50
chr15	45000001	48000001	55
chr15	48000001	51000001	83
chr15	51000001	54000001	48
chr15	54000001	57000001	73
chr15	57000001	60000001	41
chr15	60000001	63000001	72
chr15	63000001	66000001	72
chr15	66000001	69000001	112
chr15	69000001	72000001	79
chr15	72000001	75000001	84
chr15	75000001	78000001	79
chr15	78000001	81000001	76
chr15	81000001	84000001	72
chr15	84000001	87000001	58
chr15	87000001	90000001	67
chr15	90000001	93000001	69
chr15	93000001	96000001	88
chr15	96000001	99000001	47
chr15	99000001	102000001	53
chr15	102000001	105000001	39
chr15	105000001	108000001	65
chr15	108000001	111000001	82
chr15	111000001	114000001	66
chr15	114000001	117000001	72
chr15	117000001	120000001	66
chr15	120000001	122945380	54

## Sheet: Fig1g
chr	start	end	value	color
chr1	1929094	2891286	0.6	m		Color legend
chr1	13031039	13688106	0.6	m		a:#9E0142;a:#9E0142;b:#B41947;b:#B41947;b:#B41947;b:#B41947;b:#B41947;b:#B41947;b:#B41947;b:#B41947;b:#B41947;b:#B41947;b:#B41947;b:#B41947;b:#B41947;b:#B41947;b:#B41947;b:#B41947;b:#B41947;b:#B41947;b:#B41947;b:#B41947;b:#B41947;b:#B41947;b:#B41947;b:#B41947;b:#B41947;b:#B41947;b:#B41947;b:#B41947;b:#B41947;b:#B41947;b:#B41947;b:#B41947;b:#B41947;b:#B41947;b:#B41947;c:#CA314C;c:#CA314C;c:#CA314C…
chr1	29643729	29960131	0.6	m
chr1	32452753	32653701	0.25	f
chr1	37317580	37743832	0.6	m
chr1	38360639	38584805	0.6	m
chr1	44101932	44309366	0.7	o
chr1	47293768	47498693	0.6	m
chr1	49124783	49340215	0.1	c
chr1	49124783	49340215	0.45	j
chr1	49124783	49687791	0.7	o
chr1	50170710	50370943	0.45	j
chr1	51249833	52164698	0.6	m
chr1	58378708	58697349	0.35	h
chr1	58456567	58656762	0.05	b
chr1	62375228	62710255	0.6	m
chr1	63289127	64309176	0.6	m
chr1	73480913	73926689	0.6	m
chr1	79689210	79890796	0.05	b
chr1	79689210	79890796	0.55	l
chr1	84725125	85246795	0.25	f
chr1	86593100	86968065	0.25	f
chr1	89329148	89529293	0.35	h
chr1	92903586	93167257	0.6	m
chr1	92903608	93167257	0.25	f
chr1	106943685	107580273	0.25	f
chr1	111977484	112180997	0.05	b
chr1	137901160	138101166	0.25	f
chr1	142109677	142328558	0.6	m
chr1	146795815	147454959	0.25	f
chr1	146795815	147483007	0.6	m
chr1	152450972	152663786	0.6	m
chr1	153163576	153533419	0.6	m
chr1	159220577	159420680	0.25	f
chr1	172445249	173554020	0.25	f
chr1	197994145	198424123	0.05	b
chr1	210942838	211268722	0.05	b
chr1	218940739	219146388	0.05	b
chr1	242268936	243464827	0.05	b
chr1	250224547	251343892	0.05	b
chr1	269133796	269598726	0.05	b
chr1	319881148	320365552	0.05	b
chr2	20918785	21180559	0.25	f
chr2	93655913	93868837	0.65	n
chr2	210935050	211135868	0.25	f
chr2	227774556	228716241	0.05	b
chr2	253790206	254691099	0.25	f
chr2	257089578	257289579	0.4	i
chr2	261143599	261344609	0.35	h
chr2	263753094	263984584	0.4	i
chr2	271047535	272185328	0.4	i
chr3	12110905	12310991	0.35	h
chr3	12786198	14163259	0.35	h
chr3	33861797	34061899	0.35	h
chr3	67608021	67822274	0.45	j
chr3	130084258	130284590	0.65	n
chr3	184148677	184349152	0.05	b
chr3	211729541	211930422	0.5	k
chr3	214078308	214278327	0.5	k
chr3	221731319	221943545	0.15	d
chr3	255365515	255942107	0.5	k
chr3	267207860	267422263	0.5	k
chr3	268357282	268564219	0.5	k
chr4	64110825	64310903	0.3	g
chr4	74585251	74793325	0.05	b
chr4	105271922	105574504	0.5	k
chr4	117475812	117738054	0.35	h
chr4	145726657	145926833	0.05	b
chr4	145726657	145927054	0.4	i
chr4	151474872	152109047	0.05	b
chr4	151474872	152109047	0.25	f
chr4	169914746	170122483	0.45	j
chr4	178587106	179391231	0.35	h
chr4	218830998	219061562	0.25	f
chr5	30852718	31053289	0.35	h
chr5	193684355	194122449	0.6	m
chr6	26277064	26478808	0	a
chr6	92581305	92781364	0.3	g
chr6	101915484	102115618	0.25	f
chr6	139684145	140095696	0.15	d
chr6	181212257	181412360	0.1	c
chr6	191672446	191873332	0.1	c
chr7	24358640	25108733	0.35	h
chr7	28266164	28466367	0.35	h
chr7	31050493	31872962	0.6	m
chr7	45840839	46557420	0.05	b
chr7	56964572	57568713	0.05	b
chr7	72335249	72585534	0.2	e
chr7	78310768	78629131	0.05	b
chr7	78310826	78629131	0.1	c
chr7	78429100	78629131	0.45	j
chr7	84593434	85268358	0.75	p
chr7	88317064	88666570	0.75	p
chr7	93957373	94410447	0.05	b
chr7	111769321	111974292	0.75	p
chr7	112696235	112920340	0.05	b
chr7	133849759	134050098	0.6	m
chr7	168087395	168287443	0.45	j
chr8	1160032	1360079	0.8	q
chr8	23597333	23801450	0.45	j
chr8	121399696	121635121	0.25	f
chr8	131913750	132351050	0.25	f
chr8	132665208	132866608	0.6	m
chr8	139789354	142140057	0.6	m
chr8	141661485	142209386	0.35	h
chr8	143093426	143923371	0.25	f
chr8	143093426	143923371	0.6	m
chr8	144701175	144901394	0.35	h
chr8	146302659	146524707	0.05	b
chr8	146324707	146814740	0.25	f
chr8	150127339	150332244	0.25	f
chr8	150818210	151189782	0.35	h
chr8	156838123	157038723	0.35	h
chr8	162669458	162872011	0.45	j
chr8	162728346	162998843	0.25	f
chr8	162728346	162931642	0.35	h
chr8	165226741	165924678	0.25	f
chr8	167566915	167861119	0.25	f
chr8	169763058	170671355	0.6	m
chr8	172403757	172609183	0.25	f
chr8	173941208	174244274	0.25	f
chr9	17755418	18034522	0.75	p
chr9	59858452	60060029	0.55	l
chr9	91152814	91353586	0.6	m
chr10	27946303	28147976	0.1	c
chr10	72568192	73464591	0.6	m
chr10	83417425	83617843	0.05	b
chr10	95928024	96128030	0.1	c
chr10	109771112	109979726	0.55	l
chr10	114304574	114504745	0.55	l
chr10	116773312	117332192	0.25	f
chr10	125938177	126446769	0.6	m
chr10	135620656	135934751	0.5	k
chr10	135896707	136101895	0.05	b
chr10	135896707	136101895	0.1	c
chr10	135896707	136101895	0.55	l
chr10	144263983	144465135	0.35	h
chr10	153762426	153976667	0.05	b
chr10	158333784	158824581	0.05	b
chr10	158333784	158824581	0.45	j
chr10	165715007	165915778	0.6	m
chr11	37403538	37604511	0.1	c
chr11	56490727	57592389	0.05	b
chr11	67664937	68095471	0	a
chr11	84426964	84627074	0.05	b
chr12	43988683	44198955	0.75	p
chr12	51178563	51995950	0.45	j
chr12	54883284	55087245	0.4	i
chr12	65975724	66605273	0.35	h
chr12	66971384	67270486	0.35	h
chr12	67549451	67833993	0.25	f
chr12	79636916	81055518	0.25	f
chr12	82529223	84017202	0.6	m
chr12	82993859	83700836	0.25	f
chr12	92509243	93064256	0.25	f
chr12	166423667	166625588	0.1	c
chr13	21207491	21407499	0.1	c
chr13	50253392	50460787	0.35	h
chr13	70170004	70370045	0.25	f
chr13	70170004	70370045	0.35	h
chr13	87178190	88791822	0.05	b
chr13	96997495	97198347	0.05	b
chr13	123560965	123790378	0.05	b
chr13	124364012	124568146	0.25	f
chr13	126615366	127021172	0.6	m
chr13	131148643	131766702	0.05	b
chr13	137511424	138310951	0.05	b
chr13	150068511	151158389	0.05	b
chr14	15422339	15623759	0.35	h
chr15	4473697	4674730	0.6	m
chr15	26572476	26852584	0.4	i
chr15	26650208	26850984	0.75	p
chr15	26650984	27626284	0.2	e
chr15	66232719	66442917	0.45	j
chr15	114579873	114813343	0.05	b
chr15	117942069	118815932	0.05	b

## Sheet: Fig2a
(3W1-1:0.00014318664795330503,(((3W10-4:0.01185250893866757194,(((3W1-19:0.03917416185818407837,((3W10-13:0.00275870178252987739,3W11-3:0.00016388902489780760):0.00664177432070234969[96],3W2-5:0.01564616392192780259):0.02132413712868104494[89]):0.03977863452142892803[84],((((3W3-20:0.00000100000050002909,3W5-14:0.00000100000050002909):0.05332958629056936545[100],(((3W1-12:0.02237822135058558856,3…

## Sheet: Fig2c
K = 2		K = 3			K = 4				K = 5
0	1	0.0408	0.9592	0	0.0814	0	0	0.9186	0	0	0.2945	0.7054	0
0.308	0.692	0.2068	0.467	0.3262	0.2854	0.0045	0.4165	0.2936	0.0412	0.3327	0.5797	0.0183	0.0281
0.0392	0.9608	0.2586	0.6899	0.0515	0.3623	0	0.111	0.5267	0.0574	0	0.8198	0.1078	0.015
0.671	0.329	0.0567	0.2146	0.7287	0.0282	0.0101	0.9225	0.0393	0	0.9182	0.068	0.0137	0
0.0979	0.9021	0.5295	0.41	0.0605	0.6844	0	0.1061	0.2095	0.5039	0.0543	0.4136	0.0265	0.0017
0	1	0.0458	0.9541	0	0.0937	0	0	0.9063	0	0	0.3349	0.665	0
1	0	0.1599	0	0.8401	0	0.6443	0.3557	0	0	0.3729	0	0	0.6271
0.3877	0.6123	0.0971	0.4976	0.4053	0.1285	0.011	0.47	0.3906	0.0629	0.4631	0.2058	0.2682	0
0.8242	0.1758	0.0127	0.1405	0.8468	0	0.0703	0.9297	0	0	0.9575	0	0	0.0425
0.3319	0.6681	0.0858	0.5587	0.3555	0.1186	0.0212	0.4209	0.4393	0.042	0.4066	0.2702	0.2728	0.0084
0.0408	0.9592	0.2888	0.6608	0.0504	0.3945	0	0.1299	0.4757	0.054	0.0067	0.8861	0.0533	0
0.6908	0.3092	0.1012	0.1916	0.7072	0.0793	0.0818	0.8032	0.0357	0.0505	0.8057	0.0686	0.0106	0.0647
0	1	0.0554	0.9446	0	0.1013	0	0	0.8987	0	0	0.3319	0.6681	0
0	1	0.1521	0.8348	0.0131	0.2457	0	0.0175	0.7368	0	0	0.6366	0.3634	0
0.7519	0.2481	0.0271	0.1652	0.8077	0	0	1	0	0	1	0	0	0
0.0377	0.9623	0.2859	0.6675	0.0467	0.3961	0	0.1305	0.4734	0.0369	0.0031	0.9191	0.0409	0
0.92	0.08	0.1603	0.0272	0.8125	0.0194	0.4331	0.5475	0	0.0339	0.5557	0	0	0.4104
1	0	0.1604	0	0.8396	0	0.6473	0.3527	0	0	0.3698	0	0	0.6302
0.0476	0.9524	0.7869	0.2131	0	1	0	0	0	0.9954	0	0	0.0046	0
0.0545	0.9455	0.2924	0.6322	0.0754	0.399	0	0.1653	0.4358	0.0587	0.0501	0.8636	0.0275	0
0	1	0.0486	0.9514	0	0.0946	0	0	0.9054	0	0	0.3071	0.6929	0
0	1	0.2467	0.725	0.0283	0.3632	0	0.0794	0.5573	0	0	1	0	0
0.1213	0.8787	0.5345	0.3911	0.0744	0.6954	0	0.1311	0.1735	0.4342	0.037	0.5098	0	0.0189
0.156	0.844	0.0792	0.7393	0.1815	0.1121	0	0.2438	0.6441	0.0079	0.2181	0.3572	0.4169	0
0.4005	0.5995	0.0332	0.5346	0.4322	0.0471	0.0217	0.4939	0.4373	0	0.5013	0.1806	0.3181	0
0.0596	0.9404	0.7931	0.2069	0	1	0	0	0	1	0	0	0	0
0.2041	0.7959	0.0149	0.753	0.232	0.0173	0	0.2888	0.6939	0	0.3022	0.1154	0.5824	0
0.0681	0.9319	0.7699	0.2301	0	0.9645	0.0034	0	0.032	0.97	0	0	0.03	0
0.0421	0.9579	0.3104	0.6458	0.0438	0.4275	0	0.1018	0.4708	0.1109	0	0.7996	0.0763	0.0132
0.5417	0.4583	0.1375	0.4778	0.3847	0	0.5248	0	0.4751	0	0	0	0.5246	0.4753
1	0	0.1646	0	0.8354	0	0.6735	0.3264	0	0	0.3431	0	0	0.6569
1	0	0.1628	0	0.8372	0	0.6669	0.3331	0	0	0.3499	0	0	0.6501
0.7454	0.2546	0.0514	0.1522	0.7964	0.0151	0.0044	0.9804	0	0.0122	0.9877	0	0	0
0.2954	0.7046	0.6366	0.15	0.2134	0.7222	0.0034	0.2744	0	0.7351	0.2649	0	0	0
0.852	0.148	0.1082	0.0909	0.8009	0.0022	0.3107	0.687	0	0.0076	0.6959	0	0.0055	0.2909
0.2471	0.7529	0.1015	0.6327	0.2658	0.1396	0.0021	0.3266	0.5317	0.038	0.3076	0.2975	0.3569	0
0.8478	0.1522	0.0298	0.1084	0.8619	0	0.0741	0.9259	0	0	0.949	0	0	0.0509
0.3224	0.6776	0	0.6645	0.3355	0	0	0.3988	0.6011	0	0.4075	0	0.5924	0
0.791	0.209	0.4521	0.0481	0.4999	0.3142	0.6858	0	0	0.3302	0	0	0	0.6698
0.1002	0.8998	0.1596	0.7146	0.1258	0.2229	0	0.2106	0.5665	0	0.1385	0.5946	0.2669	0
0	1	0	1	0	0	0	0	1	0	0	0.0816	0.9184	0
0	1	0.4307	0.5693	0	0.5577	0	0	0.4423	0.5137	0	0.1424	0.3439	0
0.4534	0.5466	0.0665	0.56	0.3735	0	0.2695	0.1729	0.5576	0	0.2207	0	0.5593	0.2199
0.4539	0.5461	0.1832	0.3343	0.4825	0.2317	0	0.6185	0.1498	0.0804	0.5668	0.3346	0.0099	0.0082
0.1197	0.8803	0.6969	0.2856	0.0175	0.8542	0.0336	0.0223	0.0899	0.7822	0.0064	0.1763	0.0178	0.0173
0	1	0	1	0	0.0393	0	0	0.9606	0	0	0.3091	0.6909	0
0.0403	0.9597	0.2798	0.6659	0.0543	0.385	0	0.1445	0.4705	0.0011	0	0.9841	0.0148	0
0.8463	0.1537	0.3326	0.04	0.6274	0.1987	0.703	0.0961	0.0021	0.141	0.0823	0.0819	0	0.6947
0.3119	0.6881	0	0.6667	0.3333	0	0	0.394	0.6059	0	0.4247	0	0.5753	0
0.4696	0.5304	0.0899	0.5518	0.3582	0	0.3683	0.0636	0.5681	0	0.1044	0	0.5775	0.3181
0	1	0.0479	0.9521	0	0.0956	0	0	0.9044	0	0	0.3429	0.6571	0
0	1	0.0365	0.9635	0	0.0788	0	0	0.9212	0	0	0.3284	0.6716	0
0.1747	0.8253	0.3443	0.4901	0.1656	0.4594	0.0152	0.2205	0.3048	0.1751	0.1128	0.6497	0.0139	0.0484
0.262	0.738	0.1345	0.634	0.2314	0.1378	0.1773	0.1167	0.5683	0	0.0835	0.4222	0.3181	0.1761
0.072	0.928	0.7957	0.2042	0	1	0	0	0	1	0	0	0	0
0.1825	0.8175	0.3059	0.5033	0.1907	0.4122	0	0.2783	0.3095	0.1505	0.1873	0.6366	0.0218	0.0038
0	1	0.06	0.94	0	0.1118	0	0	0.8882	0	0	0.3722	0.6278	0
0.1097	0.8903	0.7962	0.2038	0	1	0	0	0	1	0	0	0	0
0.0044	0.9956	0.7854	0.2145	0	1	0	0	0	1	0	0	0	0
0.0321	0.9679	0.165	0.7921	0.0429	0.2343	0.0107	0.0657	0.6893	0.0296	0	0.5593	0.3873	0.0237
0.5422	0.4578	0.1633	0.3743	0.4624	0.11	0.3556	0.213	0.3214	0	0.1621	0.4031	0.0706	0.3642
0.322	0.678	0.0056	0.6729	0.3215	0	0.0403	0.3367	0.6231	0	0.3826	0	0.6174	0
0.1331	0.8669	0.2877	0.5691	0.1432	0.3995	0	0.2225	0.378	0.0971	0.1245	0.7547	0.0217	0.0021
0.8465	0.1535	0.0241	0.1054	0.8705	0	0.0377	0.9623	0	0	0.9895	0	0	0.0105
0.325	0.675	0.1655	0.4829	0.3516	0.2327	0	0.448	0.3194	0	0.3891	0.572	0.0326	0.0063
0	1	0	1	0	0	0	0	1	0	0	0.1278	0.8722	0
0.0697	0.9303	0.7992	0.2008	0	1	0	0	0	1	0	0	0	0
0.1316	0.8684	0.0948	0.7489	0.1563	0.142	0	0.2127	0.6453	0.0033	0.1763	0.4319	0.3885	0
0.1329	0.8671	0.4737	0.4366	0.0897	0.6019	0.0238	0.1185	0.2559	0.4229	0.0539	0.446	0.0426	0.0346
0.2769	0.7231	0.1763	0.5269	0.2968	0.2445	0	0.3866	0.3689	0.0677	0.3293	0.4637	0.1393	0
0.6836	0.3164	0.0873	0.1953	0.7174	0.086	0.0379	0.8622	0.0139	0.0522	0.8563	0.0687	0	0.0228
0	1	0.2504	0.7198	0.0297	0.3675	0	0.086	0.5465	0	0	1	0	0
0.5635	0.4365	0.1141	0.2807	0.6052	0.1379	0	0.7715	0.0906	0.0164	0.7341	0.2495	0	0
0	1	0.0501	0.9499	0	0.0967	0	0	0.9033	0	0	0.3596	0.6404	0
0.0626	0.9374	0.2942	0.6311	0.0748	0.4117	0	0.1505	0.4378	0.0701	0.0407	0.8532	0.0361	0
0.3784	0.6216	0.1723	0.4163	0.4115	0.2269	0	0.5444	0.2287	0.011	0.4757	0.5098	0.0036	0
0.286	0.714	0.6316	0.1597	0.2086	0.7231	0	0.2768	0	0.7305	0.2695	0	0	0
0.0518	0.9482	0.2962	0.641	0.0628	0.4102	0	0.1398	0.45	0.0546	0	0.8969	0.0366	0.0119
0.0676	0.9324	0.2711	0.6461	0.0828	0.3741	0	0.1549	0.471	0.0747	0.0392	0.7964	0.0795	0.0101
0.8546	0.1454	0	0.1147	0.8853	0	0.0139	0.9861	0	0	1	0	0	0
0.3277	0.6723	0	0.6576	0.3424	0	0	0.4065	0.5935	0	0.415	0	0.585	0
0	1	0.2355	0.7463	0.0182	0.3472	0	0.0359	0.6169	0.0907	0	0.6805	0.2287	0
0	1	0.7802	0.2198	0	1	0	0	0	1	0	0	0	0
0.1168	0.8832	0.2365	0.6434	0.1201	0.3326	0.0208	0.1502	0.4963	0.0329	0.0568	0.7511	0.1045	0.0548
0.458	0.542	0.2117	0.3355	0.4529	0.2564	0.0611	0.5046	0.1779	0.1099	0.4528	0.3477	0.0172	0.0724
0.006	0.994	0.5867	0.4084	0.0049	0.7785	0	0.0156	0.2059	0.6245	0	0.3648	0.0106	0
0.1318	0.8682	0.1308	0.7441	0.1252	0.1588	0.0932	0.0731	0.6749	0.0163	0.0443	0.4438	0.4051	0.0905
0	1	0.0844	0.9156	0	0.1404	0	0	0.8596	0.0529	0	0.2937	0.6534	0
0.2438	0.7562	0.0545	0.7225	0.2231	0.0277	0.1931	0.0855	0.6937	0	0.08	0.2452	0.5072	0.1676
0.0554	0.9446	0.5228	0.4634	0.0138	0.6816	0	0.0538	0.2646	0.4602	0	0.5126	0.0271	0
0.0513	0.9487	0.2705	0.6545	0.075	0.3729	0	0.1884	0.4387	0	0.0416	0.9583	0	0
0.779	0.221	0.1019	0.1222	0.7759	0.0542	0.1418	0.804	0	0.0573	0.8222	0.002	0	0.1185
0.3095	0.6905	0.4508	0.3223	0.227	0.5095	0.1715	0.1273	0.1916	0.4631	0.125	0.1227	0.1368	0.1525
0.5285	0.4715	0.1258	0.5035	0.3706	0	0.4824	0	0.5176	0	0	0	0.5548	0.4452
0.1176	0.8824	0.7689	0.2248	0.0063	0.9292	0.0568	0	0.014	0.8954	0	0.073	0	0.0316
0.0768	0.9232	0.7977	0.2023	0	1	0	0	0	1	0	0	0	0
0.3344	0.6656	0.2109	0.4293	0.3598	0.2835	0	0.4771	0.2394	0.0749	0.4121	0.513	0	0
0.0288	0.9712	0.1357	0.8182	0.0461	0.1891	0	0.0852	0.7257	0.0423	0.0545	0.4415	0.4617	0
0.1216	0.8784	0.5366	0.3881	0.0754	0.6998	0	0.1301	0.1702	0.4389	0.0352	0.5049	0	0.0211
0.0061	0.9939	0.2526	0.719	0.0284	0.363	0	0.0827	0.5543	0.0067	0	0.9016	0.0917	0
0.0824	0.9176	0.6332	0.3569	0.0098	0.8076	0	0.0406	0.1518	0.6214	0	0.3768	0	0.0018
0.1035	0.8965	0.7886	0.2094	0.002	0.9659	0.0202	0	0.0139	0.9797	0	0	0.0203	0
0.4951	0.5049	0.4706	0.1815	0.3479	0.4644	0.3396	0.123	0.073	0.3684	0.0948	0.1998	0.0016	0.3354
0.0458	0.9542	0.2902	0.6515	0.0583	0.3997	0	0.1393	0.461	0.0542	0.0162	0.9029	0.0267	0
0.0771	0.9229	0.1376	0.7713	0.0911	0.2016	0	0.1332	0.6652	0.0311	0.0838	0.4787	0.3971	0.0092
0.0919	0.9081	0.6331	0.3399	0.0269	0.7979	0.02	0.0431	0.139	0.6724	0	0.2942	0.0162	0.0172
0.073	0.927	0.7819	0.2181	0	0.9601	0.018	0	0.0219	0.9582	0	0.0226	0.0192	0
0.0959	0.9041	0.5953	0.3574	0.0473	0.7607	0.0083	0.0772	0.1537	0.6195	0.041	0.3256	0.0062	0.0077
0.693	0.307	0.0857	0.185	0.7293	0.0805	0.028	0.8774	0.0141	0.0463	0.8828	0.0659	0	0.0051
0.4145	0.5855	0.1456	0.4107	0.4437	0.2023	0	0.5509	0.2467	0.0177	0.5057	0.4515	0.0251	0
0.1617	0.8383	0.2216	0.6082	0.1702	0.3122	0	0.2341	0.4538	0.0774	0.1557	0.5878	0.1613	0.0178
0	1	0.2827	0.6814	0.0359	0.4002	0	0.1161	0.4837	0	0	1	0	0
0	1	0.0434	0.9566	0	0.0861	0	0	0.9138	0	0	0.3292	0.6708	0
0.663	0.337	0.2206	0.1475	0.6318	0.2129	0.1539	0.6292	0.0041	0.1652	0.6248	0.0726	0	0.1374
0.1776	0.8224	0.2528	0.5508	0.1964	0.3468	0	0.2939	0.3593	0.08	0.2111	0.6633	0.0456	0
0.0848	0.9152	0.7753	0.2247	0	0.9522	0.0273	0	0.0206	0.9169	0	0.0778	0.0028	0.0025
0.0367	0.9633	0.2714	0.6736	0.055	0.3726	0	0.1406	0.4868	0	0	0.9738	0.0262	0
0.1103	0.8897	0.7966	0.2034	0	1	0	0	0	1	0	0	0	0
0.5802	0.4198	0.133	0.2607	0.6063	0.1594	0.019	0.7332	0.0884	0.0695	0.7118	0.197	0.0069	0.0148
0	1	0.024	0.976	0	0.0712	0	0	0.9288	0	0	0.3231	0.6769	0
0	1	0.2308	0.7522	0.017	0.346	0	0.026	0.628	0.0784	0	0.7008	0.2208	0
0.6402	0.3598	0.2996	0.2372	0.4633	0.1978	0.5861	0	0.216	0	0	0.4054	0	0.5946
0.0977	0.9023	0.7405	0.2595	0	0.9213	0.0234	0	0.0553	0.8308	0	0.1658	0	0.0034
0.3149	0.6851	0.4514	0.3523	0.1964	0.4206	0.3091	0	0.2703	0.4542	0	0	0.2783	0.2676
0.1323	0.8677	0.2699	0.5783	0.1518	0.3688	0	0.251	0.3802	0.0743	0.1496	0.7515	0.0246	0
0.0034	0.9966	0.2659	0.7019	0.0322	0.3761	0	0.0984	0.5255	0	0	0.9474	0.0525	0
0	1	0.0418	0.9582	0	0.0924	0	0	0.9076	0	0	0.3572	0.6427	0
0.5548	0.4452	0.1206	0.2816	0.5978	0.1352	0	0.769	0.0958	0.0525	0.7422	0.1968	0.0085	0
0.5223	0.4777	0	0.4479	0.5521	0	0	0.6643	0.3357	0	0.6538	0	0.3462	0
0.7581	0.2419	0.0373	0.1533	0.8094	0	0.0009	0.999	0	0	1	0	0	0
0.1448	0.8552	0.3367	0.5286	0.1347	0.4525	0.0012	0.1963	0.35	0.1726	0.0845	0.6677	0.0399	0.0353
0.0083	0.9917	0.0908	0.8947	0.0145	0.1284	0.0185	0.0095	0.8437	0.0135	0	0.3821	0.6044	0
0	1	0.2761	0.6902	0.0336	0.395	0	0.1079	0.4971	0	0	1	0	0
0.349	0.651	0.2556	0.4024	0.3421	0.33	0.0395	0.387	0.2435	0.116	0.321	0.4787	0.0252	0.0592
0.7874	0.2126	0.0367	0.1319	0.8314	0	0.0093	0.9907	0	0	1	0	0	0
0.0467	0.9533	0.7885	0.2115	0	1	0	0	0	1	0	0	0	0
0.1472	0.8528	0.3355	0.5209	0.1435	0.4546	0	0.2144	0.3309	0.1527	0.1035	0.713	0	0.0307
0	1	0.02	0.98	0	0.064	0	0	0.936	0	0	0.2887	0.7112	0
1	0	0.1568	0	0.8432	0	0.6436	0.3563	0	0	0.3732	0	0	0.6268
0.1254	0.8746	0.5006	0.4124	0.0869	0.6519	0	0.1377	0.2104	0.4268	0.0584	0.4994	0	0.0154
0.2087	0.7913	0.2863	0.5018	0.2118	0.3922	0	0.2902	0.3176	0.1088	0.1875	0.6655	0.0085	0.0297
0.2047	0.7953	0.3063	0.4909	0.2027	0.4182	0	0.2783	0.3035	0.1436	0.172	0.653	0.0007	0.0306
0.2644	0.7356	0.5398	0.2666	0.1937	0.6527	0.0678	0.1917	0.0878	0.5932	0.1818	0.1462	0.0288	0.05
0.7498	0.2502	0.4741	0.057	0.4689	0.3526	0.6473	0	0	0.3692	0	0	0	0.6307
0.9198	0.0802	0.1094	0.0493	0.8413	0	0.3405	0.6594	0	0	0.6816	0	0	0.3184
0.1612	0.8388	0.7771	0.1875	0.0353	0.9044	0	0.0955	0	0.9206	0.0794	0	0	0
0.973	0.027	0.1067	0.0374	0.8559	0	0.4425	0.5575	0	0	0.5786	0	0	0.4214
0.5584	0.4416	0.5439	0.1054	0.3507	0.5007	0.4717	0	0.0277	0.4404	0	0.1068	0	0.4528
0.3206	0.6794	0.0044	0.675	0.3206	0	0.0378	0.3369	0.6252	0	0.3812	0	0.6188	0
1	0	0.1522	0	0.8478	0	0.6174	0.3825	0	0	0.3988	0	0	0.6012
0.1666	0.8334	0.2458	0.5647	0.1895	0.3359	0	0.3006	0.3635	0.0264	0.2026	0.7515	0.0196	0
0.4886	0.5114	0.3375	0.2964	0.3661	0.309	0.369	0.1069	0.2151	0.1552	0.0549	0.37	0.0349	0.385
1	0	0.1503	0	0.8496	0	0.6125	0.3875	0	0	0.4035	0	0	0.5964
0.5702	0.4298	0.1457	0.458	0.3963	0	0.5504	0	0.4495	0	0	0	0.5005	0.4995
0.3473	0.6527	0.4777	0.3035	0.2188	0.4728	0.3092	0	0.218	0.5001	0	0	0.2304	0.2695
0.7748	0.2252	0.4708	0.0452	0.484	0.3169	0.6831	0	0	0.3359	0	0	0	0.6641
0.7655	0.2345	0.0751	0.1463	0.7786	0.0215	0.1171	0.8518	0.0096	0.0241	0.8662	0	0.0209	0.0887
0.0011	0.9989	0.2636	0.7051	0.0313	0.3702	0	0.0939	0.5359	0.0267	0	0.8855	0.0878	0
0.6098	0.3902	0.1097	0.2276	0.6627	0.1097	0	0.864	0.0263	0.0341	0.8335	0.1323	0	0
0.7643	0.2357	0.0297	0.1559	0.8143	0	0.0056	0.9943	0	0	1	0	0	0
0.0605	0.9395	0.2835	0.644	0.0725	0.395	0	0.1447	0.4603	0.0643	0.0346	0.8507	0.0505	0
0.788	0.212	0.0504	0.1318	0.8178	0	0.0683	0.9317	0	0	0.9574	0	0	0.0426
0.3525	0.6475	0.0443	0.5637	0.392	0.0508	0	0.4944	0.4548	0	0.4797	0.2066	0.3137	0
0.276	0.724	0.6087	0.1819	0.2093	0.7226	0.0153	0.2621	0	0.7149	0.2633	0.0217	0	0
0.0496	0.9504	0.2857	0.6489	0.0654	0.3956	0	0.1508	0.4536	0.0441	0.0277	0.8838	0.0444	0
0.3505	0.6495	0.0849	0.5305	0.3846	0.1137	0	0.486	0.4003	0.0266	0.4622	0.2532	0.258	0
0.0249	0.9751	0.787	0.213	0	1	0	0	0	1	0	0	0	0
0.2378	0.7622	0.5462	0.2595	0.1943	0.689	0	0.2579	0.0531	0.6397	0.2431	0.1086	0.0085	0
0.13	0.87	0.3543	0.5272	0.1185	0.4765	0	0.1797	0.3438	0.1964	0.0761	0.6784	0.0197	0.0294
1	0	0.1395	0	0.8605	0	0.5694	0.4306	0	0	0.4474	0	0	0.5525
0.0362	0.9638	0.7927	0.2073	0	1	0	0	0	1	0	0	0	0
0.0796	0.9204	0.7411	0.2589	0	0.9275	0.0123	0	0.0602	0.8963	0	0.0772	0.0265	0
0	1	0.2567	0.7132	0.0301	0.3739	0	0.0907	0.5354	0	0	0.9991	0.0009	0
0.7619	0.2381	0.2054	0.0959	0.6988	0.1328	0.2588	0.6084	0	0.1271	0.6192	0.0127	0	0.241
0.1088	0.8912	0.2821	0.5959	0.122	0.3957	0	0.1987	0.4056	0.0553	0.0648	0.8345	0.0247	0.0207
0.3727	0.6273	0.1625	0.4248	0.4127	0.2176	0	0.5643	0.2182	0	0.4902	0.5098	0	0
0.8339	0.1661	0.029	0.1162	0.8548	0	0.0548	0.9452	0	0	0.976	0	0	0.024
0.1001	0.8999	0.4122	0.5103	0.0776	0.5376	0.0034	0.1222	0.3367	0.3379	0.0507	0.5017	0.092	0.0176
0.8168	0.1832	0	0.1449	0.8551	0	0	1	0	0	1	0	0	0
0.7436	0.2564	0.0388	0.1695	0.7917	0	0.0458	0.9542	0	0	0.9774	0	0.0097	0.013
0.6536	0.3464	0.1084	0.2966	0.595	0.0378	0.31	0.4139	0.2383	0	0.4146	0.1206	0.169	0.2958
1	0	0.1642	0	0.8358	0	0.6685	0.3315	0	0	0.3497	0	0	0.6503
0.7985	0.2015	0.1355	0.207	0.6575	0	0.5536	0.2398	0.2066	0	0.2637	0	0.2114	0.5249
1	0	0.1637	0	0.8363	0	0.6712	0.3288	0	0	0.3456	0	0	0.6544
0.9622	0.0378	0.1619	0.0123	0.8258	0	0.5433	0.4567	0	0	0.4704	0.0015	0	0.5281
1	0	0.1119	0.0187	0.8694	0	0.4595	0.5405	0	0	0.5561	0	0	0.4438
0.9318	0.0682	0.1233	0.0576	0.8191	0	0.4873	0.4943	0.0183	0	0.504	0	0.0281	0.468
1	0	0.1575	0	0.8424	0	0.6403	0.3597	0	0	0.3716	0	0	0.6284
1	0	0.1729	0	0.8271	0	0.7048	0.2951	0	0	0.3116	0	0	0.6883
0.8738	0.1262	0.2805	0.0304	0.6891	0.1436	0.6654	0.1892	0.0018	0.135	0.196	0.0185	0.0027	0.6477
0.9858	0.0142	0.1177	0.0288	0.8535	0	0.4794	0.5206	0	0	0.534	0	0	0.466
0.9558	0.0442	0.1383	0.0497	0.8119	0	0.5575	0.4059	0.0365	0	0.4143	0	0.0477	0.5379
1	0	0.2019	0	0.7981	0	0.8218	0.1782	0	0	0.1913	0	0	0.8087
1	0	0.25	0	0.75	0	1	0	0	0	0	0	0	1
1	0	0.2101	0	0.7899	0	0.8522	0.1478	0	0	0.1586	0	0	0.8414
1	0	0.1086	0.0127	0.8786	0	0.4475	0.5525	0	0	0.5682	0	0	0.4318
0.6749	0.3251	0.4176	0.0773	0.505	0.3575	0.4932	0.1417	0.0076	0.3468	0.1469	0.0353	0.002	0.469
0.9353	0.0647	0.1029	0.0668	0.8303	0	0.4239	0.5644	0.0117	0	0.5715	0	0.0297	0.3988
1	0	0.1963	0	0.8037	0	0.8003	0.1997	0	0	0.2083	0	0	0.7916
1	0	0.2047	0	0.7953	0	0.8322	0.1678	0	0	0.1817	0	0	0.8183
0.0121	0.9879	0.2926	0.675	0.0325	0.4029	0	0.099	0.4981	0.0819	0	0.8357	0.0824	0
0.7959	0.2041	0.3116	0.0598	0.6286	0.2048	0.5676	0.2105	0.0171	0.1984	0.2194	0.0126	0.0234	0.5463
0	1	0.0456	0.9544	0	0.0942	0	0	0.9058	0	0	0.3371	0.6628	0
1	0	0.1921	0	0.8079	0	0.6775	0.3225	0	0.0137	0.3303	0	0	0.656
0.0688	0.9312	0.2636	0.6493	0.087	0.3663	0	0.176	0.4577	0.0044	0.0463	0.9265	0.0228	0
1	0	0.25	0	0.75	0	1	0	0	0	0	0	0	1
1	0	0.1489	0	0.8511	0	0.6086	0.3914	0	0	0.4066	0	0	0.5934
0.9807	0.0193	0.1679	0.0303	0.8018	0	0.6795	0.2888	0.0316	0	0.2953	0	0.047	0.6576
0.0627	0.9373	0.6884	0.3116	0	0.8746	0.009	0	0.1164	0.7578	0	0.2284	0.0137	0
1	0	0.1939	0	0.806	0	0.7905	0.2095	0	0	0.2095	0	0.0233	0.7672
0.2643	0.7357	0.6158	0.2227	0.1615	0.7222	0.1394	0.0903	0.0481	0.6546	0.0816	0.1422	0	0.1216
0.8991	0.1009	0.0969	0.08	0.8232	0	0.3958	0.5915	0.0126	0	0.5899	0.0318	0	0.3783
0.5805	0.4195	0.1467	0.448	0.4053	0	0.5556	0	0.4444	0	0	0	0.4949	0.5051
0.6562	0.3438	0.2947	0.2291	0.4762	0.1904	0.6001	0	0.2095	0	0	0.3933	0	0.6067
0.3398	0.6602	0.2804	0.385	0.3345	0.3619	0.008	0.4072	0.2229	0.2773	0.3888	0.2171	0.1168	0
1	0	0.25	0	0.75	0	1	0	0	0	0	0	0	1
1	0	0.12	0.0137	0.8662	0	0.4909	0.509	0	0	0.5236	0	0	0.4763
0	1	0	1	0	0	0	0	1	0	0	0	1	0
0.9775	0.0225	0.1736	0	0.8264	0.0016	0.5132	0.4852	0	0.0193	0.493	0	0	0.4877
0.3887	0.6113	0.1548	0.4177	0.4275	0.2123	0	0.5735	0.2142	0	0.502	0.498	0	0
1	0	0.1673	0	0.8327	0	0.6822	0.3178	0	0	0.3342	0	0	0.6658

## Sheet: Fig2f
offspring	parent
3W1-1	Fudingdabai
3W1-10	3W7-4
3W1-12	3W2-19
3W1-14	3W9-22
3W1-15	Fudingdabai
3W1-16	3W1-7
3W1-17	3W3-4
3W1-19	3W11-3
3W1-21	Fudingdabai
3W1-4	3W4-14
3W1-6	DASZ
3W1-7	3W1-16
3W1-8	3W5-9
3W10-1	Fudingdabai
3W10-10	3W3-1
3W10-12	3W4-16
3W10-13	3W11-3
3W10-15	3W2-18
3W10-17	Fudingdabai
3W10-21	3W10-22
3W10-22	3W10-21
3W10-24	3W3-16
3W10-3	3W5-23
3W10-6	3W3-2
3W10-8	3W3-8
3W10-9	3W2-3
3W11-11	Fudingdabai
3W11-12	3W1-13
3W11-4	3W5-10
3W11-7	Fudingdabai
3W11-8	Fudingdabai
3W11-9	Fudingdabai
3W2-13	3W5-17
3W2-16	Fudingdabai
3W2-17	3W5-11
3W2-19	3W1-12
3W2-2	3W3-5
3W2-20	3W6-22
3W2-23	3W4-17
3W2-3	3W10-9
3W2-5	3W11-3
3W3-1	3W10-10
3W3-13	Fudingdabai
3W3-16	3W10-24
3W3-2	3W10-6
3W3-20	3W5-14
3W3-24	3W2-18
3W3-4	Fudingdabai
3W3-6	3W4-18
3W4-1	3W6-16
3W4-10	Fudingdabai
3W4-11	3W5-17
3W4-12	3W2-18
3W4-14	3W1-4
3W4-16	3W10-12
3W4-17	3W2-23
3W4-18	3W3-6
3W4-2	3W9-24
3W4-21	Fudingdabai
3W4-5	3W4-21
3W4-6	3W5-6
3W4-7	Fudingdabai
3W5-1	3W9-22
3W5-10	3W11-4
3W5-11	3W2-17
3W5-13	Fudingdabai
3W5-14	3W3-20
3W5-15	3W9-5
3W5-17	3W2-13
3W5-20	Fudingdabai
3W5-22	3W3-2
3W5-23	3W10-3
3W5-4	3W2-3
3W5-6	3W4-6
3W5-9	3W1-8
3W6-10	Fudingdabai
3W6-11	3W10-22
3W6-16	3W4-1
3W6-19	3W3-16
3W6-22	3W2-20
3W6-8	3W1-20
3W6-9	3W5-2
3W7-13	3W1-1
3W7-14	3W3-16
3W7-16	3W2-7
3W7-17	3W7-22
3W7-21	3W6-4
3W7-24	3W3-1
3W7-5	Shuchazao
3W8-6	3W9-19
3W8-7	Yunkang10
3W8-8	3W8-21
3W9-16	Fudingdabai
3W9-19	3W8-5
3W9-22	3W1-14
3W9-23	3W9-19
3W9-24	3W4-2
3W9-5	3W5-15
3W9-7	3W8-5
DASZ	3W1-6
Shuchazao	3W7-5

[truncated: 19 more sheets: Fig2h, Fig4b&f, Fig4c&g, Fig4d&h, Fig4e&i, Fig5a, Fig5b, Fig5d, Suppl Fig2, Suppl Fig3, Suppl Fig4, Suppl Fig5, Suppl Fig8, Suppl Fig9, Suppl Fig10, Suppl Fig11, Suppl Fig12, Suppl Fig13, Suppl Fig14]
